# Supplementary material for: G protein Gαq subunits engage targets in the nucleus involved in chromatin remodeling and gene expression
Source: J Biol Chem. 2026 Feb 25;302(4):111322. doi: 10.1016/j.jbc.2026.111322 (PMC13129537; doi:10.1016/j.jbc.2026.111322)
Supplement: Table S1 [file mmc2.xlsx]

## Sheet: Proteins Only
Protein FDR Confidence: Combined	Accession	Description	Exp. q-value: Combined	Sum PEP Score	Coverage [%]	# Peptides	# PSMs	# Unique Peptides	# AAs	MW [kDa]	calc. pI	(Gaq-QL) / (Gaq-WT)	(Gaq-QL) / (CaaX)	(Gaq-WT) / (CaaX)	Abundance Ratio (log2): (Gaq-QL) / (Gaq-WT)	Abundance Ratio (log2): (Gaq-QL) / (TurboID-CaaX)	Abundance Ratio (log2): (Gaq-WT) / (TurboID-CaaX)		P-Value: (Gaq-QL) / (Gaq-WT)	Abundance Ratio P-Value: (Gaq-QL) / (TurboID-CaaX)	Abundance Ratio P-Value: (Gaq-WT) / (TurboID-CaaX)	Abundance Ratio Adj. P-Value: (Gaq-QL) / (Gaq-WT)	Abundance Ratio Adj. P-Value: (Gaq-QL) / (TurboID-CaaX)	Abundance Ratio Adj. P-Value: (Gaq-WT) / (TurboID-CaaX)	Abundance Ratio Variability [%]: (Gaq-QL) / (Gaq-WT)	Abundance Ratio Variability [%]: (Gaq-QL) / (TurboID-CaaX)	Abundance Ratio Variability [%]: (Gaq-WT) / (TurboID-CaaX)	Abundances (Grouped): Gaq-QL	Abundances (Normalized): F9: 127N, Sample, Gaq-QL, A	Abundances (Normalized): F9: 129C, Sample, Gaq-QL, C	Abundances (Normalized): F9: 131N, Sample, Gaq-QL, B	Abundances (Normalized): F9: 126, Sample, Gaq-WT, A	Abundances (Normalized): F9: 128C, Sample, Gaq-WT, C	Abundances (Normalized): F9: 130N, Sample, Gaq-WT, B	Abundances (Normalized): F9: 127C, Sample, TurboID-CaaX, B	Abundances (Normalized): F9: 129N, Sample, TurboID-CaaX, A	Abundances (Normalized): F9: 131C, Sample, TurboID-CaaX, C	Abundance: F9: 127N, Sample, Gaq-QL, A	Abundance: F9: 129C, Sample, Gaq-QL, C	Abundance: F9: 131N, Sample, Gaq-QL, B	Abundance: F9: 126, Sample, Gaq-WT, A	Abundance: F9: 128C, Sample, Gaq-WT, C	Abundance: F9: 130N, Sample, Gaq-WT, B	Abundance: F9: 127C, Sample, TurboID-CaaX, B	Abundance: F9: 129N, Sample, TurboID-CaaX, A	Abundance: F9: 131C, Sample, TurboID-CaaX, C	Biological Process	Cellular Component	Molecular Function
High	Q96N66	Lysophospholipid acyltransferase 7 OS=Homo sapiens OX=9606 GN=MBOAT7 PE=1 SV=2	0	14.323	8	3	4	3	472	52.7	8.97	6.475	0.035	0.01	2.69	-4.82	-6.64	#VALUE!							148.03	45.31	0	16		7.5	12.8	10		2	250	223.2	211.6		4.6	5.4	2.9		0.7	229.8	164.1	211.6	metabolic process	membrane	catalytic activity;protein binding
High	O95858	Tetraspanin-15 OS=Homo sapiens OX=9606 GN=TSPAN15 PE=1 SV=1	0	8.991	11	2	3	2	294	33.1	5.48	0.845	0.011	0.01	-0.24	-6.51	-6.64								139.22	14.31	0	4.5		6.8	5.9	2.4	8	0.4	533.5	554.7	482.4		4.2	2.5	0.7	3.6	0.2	490.4	407.9	482.4	cell organization and biogenesis;metabolic process;regulation of biological process;response to stimulus	cell surface;endosome;membrane	protein binding
High	P68363	Tubulin alpha-1B chain OS=Homo sapiens OX=9606 GN=TUBA1B PE=1 SV=1	0	288.501	74	25	140	1	451	50.1	5.06	1.972	2.848	1.371	0.98	1.51	0.46	1.12648	0.0747337	0.0679873	0.0789271	0.327639	0.148542	0.17319	40.06	59.8	7.91	148.2	1837.2	1663.8	1193.7	931.8	570.8	829.5	743.8	645.1	416.3	844.7	1026.9	507.4	273.6	254	311	683.7	474.3	416.3	cell division;cell organization and biogenesis;response to stimulus;transport	cytoplasm;cytoskeleton;membrane	catalytic activity;nucleotide binding;protein binding;RNA binding;structural molecule activity
High	O75695	Protein XRP2 OS=Homo sapiens OX=9606 GN=RP2 PE=1 SV=4	0	57.557	37	10	19	10	350	39.6	5.12	1.265	0.068	0.042	0.34	-3.88	-4.58	0.331824	0.465775	0.00149953	0.00674814	0.673863	0.0411692	0.072052	53.7	14.67	8.71	23.3	159.4	113.9	179.1	197.6	90.1	93.6	2369.5	2340.2	2154.3	73.3	70.3	76.1	58	40.1	35.1	2177.9	1720.8	2154.3	cell organization and biogenesis;metabolic process;regulation of biological process;transport	cytoplasm;Golgi;membrane	catalytic activity;enzyme regulator activity;nucleotide binding;protein binding
High	Q7Z699	Sprouty-related, EVH1 domain-containing protein 1 OS=Homo sapiens OX=9606 GN=SPRED1 PE=1 SV=2	0	9.62	4	3	3	1	444	50.4	6.54	6.608	4.737	0.598	2.72	2.24	-0.74	2.89055	0.00128661	0.00476034	0.0523091	0.152818	0.0467594	0.139046	6.73	5.52	16.39	272.3	354	299.9	442.9	56.1	45.4	55.9	93.5	72	84.3	162.8	185.1	188.3	16.5	20.2	21	85.9	53	84.3	cell differentiation;development;metabolic process;regulation of biological process;response to stimulus	cytosol;membrane;nucleus	enzyme regulator activity;protein binding
High	Q9NYG2	Palmitoyltransferase ZDHHC3 OS=Homo sapiens OX=9606 GN=ZDHHC3 PE=1 SV=2	0	7.206	6	2	3	2	299	34.1	8.18	0.182	0.01	0.059	-2.46	-6.64	-4.08								1344.3	0	63.22	55.5			9.8		4.8	3	50.1	62.3	46.7			4.2		2.1	1.1	46	45.8	46.7	metabolic process;transport	Golgi;membrane	catalytic activity;metal ion binding
High	Q5ZPR3	CD276 antigen OS=Homo sapiens OX=9606 GN=CD276 PE=1 SV=1	0	48.863	28	5	13	5	534	57.2	4.91	0.778	0.048	0.061	-0.36	-4.37	-4.04	0.233545	0.584057	0.00469719	0.00148159	0.74353	0.0466979	0.071627	35.75	23.47	19.56	18.3	51.2	38.4	77.8	81.7	49.4	58.5	965	1060.1	922.2	23.5	23.7	33.1	24	22	21.9	887	779.5	922.2	cell proliferation;regulation of biological process;response to stimulus	membrane	protein binding
High	P35613	Basigin OS=Homo sapiens OX=9606 GN=BSG PE=1 SV=2	0	40.144	20	7	15	7	385	42.2	5.66	1.016	0.057	0.065	0.02	-4.13	-3.94	0.00305118	0.992999	0.000988026	0.00428578	0.997217	0.0411692	0.071627	32.28	20.84	13.81	19.5	130.6	97.4	163.8	164.9	78.7	161.2	2466.4	2287.5	2004.1	60	60.1	69.6	48.4	35	60.4	2267	1682	2004.1	cell organization and biogenesis;cellular component movement;metabolic process;regulation of biological process;response to stimulus;transport	membrane;mitochondrion	protein binding;transporter activity
High	Q8IZA0	Dyslexia-associated protein KIAA0319-like protein OS=Homo sapiens OX=9606 GN=KIAA0319L PE=1 SV=2	0	62.599	17	14	21	14	1049	115.6	6.05	1.291	0.09	0.07	0.37	-3.48	-3.85	0.965215	0.108339	0.000899791	0.00342302	0.37092	0.0411692	0.071627	15.37	14.84	31.75	29.7	209.7	177.5	240.8	162.4	124.6	223.5	2306.2	2335.8	2175.6	96.4	109.6	102.4	47.7	55.4	83.8	2119.7	1717.5	2175.6		Golgi;membrane	protein binding
High	TurbID-Caax	TurbID-Caax	0	539.712	83	45	420	21	590	65.1	8.06	1.316	0.108	0.079	0.4	-3.21	-3.66	0.908614	0.12342	0.00566364	0.000100563	0.387299	0.0502082	0.0600459	8.88	23.85	4.83	37.2	907.3	1199.1	667.7	689.6	594.4	539.9	7186.2	8411	7494.1	417.1	740.1	283.8	202.5	264.5	202.4	6605.3	6184.7	7494.1
High	Q9Y6I9	Testis-expressed protein 264 OS=Homo sapiens OX=9606 GN=TEX264 PE=1 SV=1	0	46.86	42	8	18	8	313	34.2	4.86	1.429	0.115	0.08	0.52	-3.12	-3.65	0.451549	0.35355	0.00163704	0.0116342	0.592714	0.0411692	0.0772562	1.72	4.76	3	38.7	280.3	225.4	263.1	319.9	155.9	184.1	2362.3	1923.3	1960.6	128.9	139.1	111.8	93.9	69.4	69	2171.3	1414.2	1960.6	transport	extracellular;organelle lumen	protein binding
High	O75934	Pre-mRNA-splicing factor SPF27 OS=Homo sapiens OX=9606 GN=BCAS2 PE=1 SV=1	0	20.361	22	4	5	4	225	26.1	5.66	6.415	8.66	1.077	2.68	3.11	0.11	2.068	0.00855059	0.00921621	0.307433	0.224591	0.0586727	0.414824	39.36	13.47	8.98	268.1	427.7	265.6	548.6	50	56.4	85.5	58.1	49.4	52.3	196.7	163.9	233.2	14.7	25.1	32.1	53.4	36.3	52.3	cell organization and biogenesis;metabolic process	nucleus;spliceosomal complex	protein binding
High	Q9NQ66	1-phosphatidylinositol 4,5-bisphosphate phosphodiesterase beta-1 OS=Homo sapiens OX=9606 GN=PLCB1 PE=1 SV=1	0	106.11	26	23	32	23	1216	138.5	6.23	5.698	5.003	0.878	2.51	2.32	-0.19	2.36902	0.00427541	0.00198274	0.154673	0.197437	0.0434073	0.260899	24.66	15.94	2.7	281.5	4308.2	3217.5	4347	648.3	712.7	762.9	868.8	751.7	720.5	1980.8	1986	1847.8	190.3	317.2	286	798.6	552.7	720.5	cell differentiation;metabolic process;regulation of biological process;response to stimulus	cytoplasm;cytosol;membrane;nucleus	catalytic activity;enzyme regulator activity;metal ion binding;protein binding;signal transducer activity
High	O75396	Vesicle-trafficking protein SEC22b OS=Homo sapiens OX=9606 GN=SEC22B PE=1 SV=4	0	72.163	39	7	28	7	215	24.6	6.92	0.837	0.098	0.098	-0.26	-3.36	-3.36	0.040267	0.91145	0.0025934	0.00112239	0.951428	0.0442361	0.071627	1.03	28.83	11.3	29.7	183	238.6	203.3	218.6	176.3	244.6	2083.4	2239.5	1943.7	84.1	147.3	86.4	64.2	78.5	91.7	1914.9	1646.7	1943.7	cell organization and biogenesis;regulation of biological process;transport	endoplasmic reticulum;Golgi;membrane	protein binding
High	Q6PCB8	Embigin OS=Homo sapiens OX=9606 GN=EMB PE=1 SV=1	0	7.092	9	3	5	3	327	36.9	6.54	0.946	0.112	0.103	-0.08	-3.16	-3.27	0.1888	0.64744	0.00223491	0.0166176	0.785972	0.0437474	0.0863108	43.62	22.52	0.65	29.7	26.4	26.3	41.4	53.3	27.8	30.9	298.6	235.3	269.8	12.1	16.2	17.6	15.7	12.4	11.6	274.5	173	269.8	transport	membrane	transporter activity
High	O75962	Triple functional domain protein OS=Homo sapiens OX=9606 GN=TRIO PE=1 SV=2	0	284.889	27	62	89	54	3097	346.7	6.37	5.57	3.674	0.713	2.48	1.88	-0.49	1.96847	0.0107529	0.0178154	0.0109566	0.224591	0.0711957	0.0764739	4.26	24.78	7.03	245.7	11644.4	7865	12395.4	2032.1	2274.9	2225.3	3373.6	2715.4	3191.3	5353.8	4854.6	5269.1	596.6	1012.3	834.2	3100.8	1996.7	3191.3	metabolic process;regulation of biological process;response to stimulus	cytoplasm;cytosol;membrane	catalytic activity;nucleotide binding;protein binding
High	P48509	CD151 antigen OS=Homo sapiens OX=9606 GN=CD151 PE=1 SV=3	0	8.686	11	3	3	3	253	28.3	7.47	1.358	0.155	0.111	0.44	-2.69	-3.17	0.542099	0.287013	8.95967e-05	0.00612407	0.542208	0.030667	0.072052	16.89	4.11	12.44	45.3	77.1	67.9	78.3	83.3	50	51.8	504.1	480	448.9	35.5	41.9	33.3	24.5	22.2	19.4	463.4	352.9	448.9	cell organization and biogenesis;cell proliferation;cellular component movement;regulation of biological process;response to stimulus	cytosol;membrane	protein binding
High	Q9Y289	Sodium-dependent multivitamin transporter OS=Homo sapiens OX=9606 GN=SLC5A6 PE=2 SV=2	0	16.266	4	2	5	2	635	68.6	8.27	1.019	0.13	0.111	0.03	-2.94	-3.18		0.981567	0.00384662	0.00975208	0.99107	0.0454644	0.0758848	53.89	24.25	1.33	38.1	59.3	49.3	90.1	91.4	48.4	58.3	527.3	456.3	441.8	27.3	30.5	38.3	26.8	21.6	21.9	484.6	335.5	441.8	metabolic process;transport	membrane	transporter activity
High	Q9H490	Phosphatidylinositol glycan anchor biosynthesis class U protein OS=Homo sapiens OX=9606 GN=PIGU PE=1 SV=3	0	14.764	9	3	5	3	435	50	7.72	1.089	0.117	0.111	0.12	-3.09	-3.17	0.903211	0.124965	0.00258766	0.00297152	0.389816	0.0442361	0.071627	0.37	5	5.78	33	36.6	39.5	32.1	36.1	36.2	29.5	378.3	312	324.8	16.8	24.4	13.7	10.6	16.1	11.1	347.7	229.4	324.8	metabolic process;regulation of biological process	endoplasmic reticulum;membrane	catalytic activity
High	P05556	Integrin beta-1 OS=Homo sapiens OX=9606 GN=ITGB1 PE=1 SV=2	0	212.565	48	29	115	29	798	88.4	5.39	1.077	0.097	0.112	0.11	-3.37	-3.16	0.0835611	0.824971	0.00215711	0.00457056	0.900775	0.0437474	0.071627	3.93	23.46	16.11	33.2	1532.4	1175.4	1751.9	1994.6	1062.8	1626.2	14508.6	15861.6	14090.9	704.6	725.5	744.7	585.7	472.9	609.6	13335.6	11663.2	14090.9	cell differentiation;cell growth;cell organization and biogenesis;cellular component movement;defense response;metabolic process;regulation of biological process;response to stimulus;transport	cell surface;cytoplasm;endosome;membrane	enzyme regulator activity;metal ion binding;protein binding;receptor activity;signal transducer activity
High	P11234	Ras-related protein Ral-B OS=Homo sapiens OX=9606 GN=RALB PE=1 SV=1	0	27.374	42	6	7	3	206	23.4	6.62	0.952	0.101	0.118	-0.07	-3.31	-3.08	0.277019	0.528422	0.00113409	0.00678018	0.711114	0.0411692	0.072052	20.67	15.92	27.04	31	98.3	84	121.4	141.5	75.9	127.5	1077.3	977.7	975.3	45.2	51.9	51.6	41.5	33.8	47.8	990.2	718.9	975.3	cell communication;cell death;cell division;regulation of biological process;response to stimulus	membrane;vacuole	catalytic activity;nucleotide binding;protein binding
High	Q96KC8	DnaJ homolog subfamily C member 1 OS=Homo sapiens OX=9606 GN=DNAJC1 PE=1 SV=1	0	7.556	7	3	3	3	554	63.8	8.63	0.765	0.095	0.118	-0.39	-3.4	-3.09	#VALUE!							17.08	0.8	22.06	29.1	14.6	15.8	17.4	19.1		25.4	183.2	162.3	165.7	6.7	9.8	7.4	5.6		9.5	168.4	119.3	165.7	metabolic process;regulation of biological process	endoplasmic reticulum;membrane;nucleus	DNA binding;enzyme regulator activity;protein binding
High	P29317	Ephrin type-A receptor 2 OS=Homo sapiens OX=9606 GN=EPHA2 PE=1 SV=2	0	226.257	50	35	79	32	976	108.2	6.23	1.079	0.108	0.119	0.11	-3.2	-3.07	0.11641	0.764874	0.000712246	0.00410687	0.863497	0.0411692	0.071627	7.01	0.81	33.19	32.9	829.9	847.1	1146.5	1182	749.7	1062.6	8909.1	7691.4	7808	381.6	522.9	487.4	347	333.6	398.3	8188.9	5655.5	7808	cell death;cell differentiation;cell organization and biogenesis;cell proliferation;cellular component movement;defense response;development;metabolic process;regulation of biological process;response to stimulus	cell surface;membrane	catalytic activity;nucleotide binding;protein binding;receptor activity;signal transducer activity
High	Q8NFH5	Nucleoporin NUP35 OS=Homo sapiens OX=9606 GN=NUP35 PE=1 SV=1	0	15.552	12	3	4	3	326	34.8	9.09	1.414	0.171	0.12	0.5	-2.55	-3.06	0.329106	0.468699	6.61352e-05	0.0156434	0.67424	0.030667	0.0840476	44.73	1.38	35.92	47.4	50.1	52.5	51.5	65.3	37.1	28	289.8	292.6	309.4	23	32.4	21.9	19.2	16.5	10.5	266.4	215.1	309.4	cell organization and biogenesis;metabolic process;regulation of biological process;transport	membrane;nucleus	DNA binding;protein binding;transporter activity
High	Q01970	1-phosphatidylinositol 4,5-bisphosphate phosphodiesterase beta-3 OS=Homo sapiens OX=9606 GN=PLCB3 PE=1 SV=2	0	58.745	18	16	21	16	1234	138.7	5.9	4.868	4.132	0.779	2.28	2.05	-0.36	2.74283	0.00180786	0.00617466	0.0450421	0.152818	0.0522562	0.128598	12.61	9.03	12.21	244	1108.6	869.7	1380.5	227.7	195.3	245.3	314.9	268.3	279.7	509.7	536.8	586.8	66.9	86.9	91.9	289.4	197.3	279.7	cell communication;cell organization and biogenesis;metabolic process;regulation of biological process;response to stimulus	cytoskeleton;cytosol;membrane	catalytic activity;metal ion binding;motor activity;protein binding;signal transducer activity
High	P11413	Glucose-6-phosphate 1-dehydrogenase OS=Homo sapiens OX=9606 GN=G6PD PE=1 SV=4	0.003	3.768	7	3	3	3	515	59.2	6.84	1.575	1.136	0.855	0.66	0.18	-0.23	0.288568	0.514555	0.153756	0.883039	0.702859	0.255372	0.908276	2.11	10.18	43.13	108.2	32	19.2	33.4	43.8	12	21.2	24.8	28.2	18.1	14.7	11.9	14.2	12.9	5.3	7.9	22.8	20.7	18.1	metabolic process;regulation of biological process;response to stimulus	cytoplasm;cytosol;membrane;nucleus	catalytic activity;nucleotide binding;protein binding
High	O75054	Immunoglobulin superfamily member 3 OS=Homo sapiens OX=9606 GN=IGSF3 PE=2 SV=3	0	69.502	20	18	22	18	1194	135.1	6.07	1.415	0.242	0.125	0.5	-2.05	-3	1.24111	0.0573972	0.00470139	0.00310115	0.300399	0.0466979	0.071627	0.01	0.06	5.03	61.1	271.3	180	236.1	191.7	127.2	117.8	977.6	1122.9	1021.2	124.7	111.1	100.4	56.3	56.6	44.2	898.6	825.7	1021.2	regulation of biological process;response to stimulus	cell surface;membrane
High	O75845	Lathosterol oxidase OS=Homo sapiens OX=9606 GN=SC5D PE=1 SV=2	0	7.012	6	2	3	2	299	35.3	8.07	0.884	0.13	0.127	-0.18	-2.95	-2.97		0.484097	0.00386967	0.020059	0.685331	0.0454644	0.0897448	33.98	22.33	18.91	36.9	55.5	45.6	42	85.7	39.8	47.5	372.6	322.8	352.3	25.5	28.2	17.8	25.2	17.7	17.8	342.5	237.4	352.3	metabolic process;regulation of biological process	endoplasmic reticulum;membrane	catalytic activity;metal ion binding
High	Q9Y2U8	Inner nuclear membrane protein Man1 OS=Homo sapiens OX=9606 GN=LEMD3 PE=1 SV=2	0	120.963	35	25	47	25	911	99.9	7.55	1.404	0.179	0.128	0.49	-2.48	-2.97	1.10181	0.0791027	0.00204944	0.00572216	0.334005	0.0434073	0.072052	0.38	17.85	23.09	50.4	725.1	535.1	661.8	652.7	380.2	471.4	3690.7	3556.6	3440.1	333.4	330.3	281.3	191.6	169.2	176.7	3392.3	2615.2	3440.1	cell organization and biogenesis;regulation of biological process	membrane;nucleus	DNA binding;protein binding
High	Q9H2U1	ATP-dependent DNA/RNA helicase DHX36 OS=Homo sapiens OX=9606 GN=DHX36 PE=1 SV=2	0	11.875	5	3	3	3	1008	114.7	7.68	1.896	0.865	0.599	0.92	-0.21	-0.74	1.40478	0.0393752	0.709811	0.119554	0.275355	0.776849	0.223715	22.79	0.91	44.76	102.9	34.3	26.6	23.8	15.7	14	16.5	27.5	18.3	31	15.8	16.4	10.1	4.6	6.2	6.2	25.2	13.4	31	metabolic process;regulation of biological process;response to stimulus	chromosome;cytoplasm;cytosol;nucleus	catalytic activity;DNA binding;nucleotide binding;protein binding;RNA binding
High	P30519	Heme oxygenase 2 OS=Homo sapiens OX=9606 GN=HMOX2 PE=1 SV=2	0	41.87	25	8	14	8	316	36	5.41	0.964	0.124	0.129	-0.05	-3.01	-2.95	0.055429	0.880179	0.00330118	0.00774136	0.930565	0.0454644	0.0731026	7.75	2.67	36.42	36.3	453.3	285.5	327.2	495	296.2	277.5	2675.2	2610.7	2292.9	208.4	176.2	139.1	145.3	131.8	104	2459	1919.7	2292.9	cellular homeostasis;metabolic process;response to stimulus;transport	endoplasmic reticulum;membrane	catalytic activity;metal ion binding;protein binding
High	Q9BYE3	Late cornified envelope protein 3D OS=Homo sapiens OX=9606 GN=LCE3D PE=1 SV=1	0	11.714	21	1	2	1	92	9.4	8.59																																				cell death;cell differentiation;metabolic process	cytoplasm;cytoskeleton;cytosol	structural molecule activity
High	Q8WTV0	Scavenger receptor class B member 1 OS=Homo sapiens OX=9606 GN=SCARB1 PE=1 SV=1	0	22.284	11	6	8	6	552	60.8	8.24	0.765	0.098	0.129	-0.39	-3.35	-2.96	0.693693	0.202445	0.00228236	0.0149234	0.459422	0.0437474	0.0828145	32.89	19.65	56.96	35.9	116.2	81.4	129.8	192.9	82.9	169.8	1321	924.1	938.4	53.4	50.3	55.2	56.6	36.9	63.6	1214.2	679.5	938.4	cell organization and biogenesis;cell proliferation;cellular component movement;metabolic process;regulation of biological process;response to stimulus;transport	cell surface;cytoplasm;membrane	protein binding;receptor activity;signal transducer activity;transporter activity
High	Q92628	Uncharacterized protein KIAA0232 OS=Homo sapiens OX=9606 GN=KIAA0232 PE=1 SV=5	0	11.431	3	2	2	2	1395	154.7	4.78																																						nucleotide binding
High	P25098	Beta-adrenergic receptor kinase 1 OS=Homo sapiens OX=9606 GN=GRK2 PE=1 SV=2	0	84.409	35	19	25	19	689	79.5	7.28	4.859	5.768	1.136	2.28	2.53	0.18	3.49541	0.000319585	0.000392313	0.0714002	0.152818	0.0391475	0.163601	1.87	8.14	5.12	248.7	2175	1988.6	2258.7	413.7	414.5	464.9	367.3	377	364.8	1000	1227.4	960.2	121.5	184.5	174.3	337.6	277.2	364.8	metabolic process;regulation of biological process;response to stimulus;transport	cytoplasm;cytosol;membrane	catalytic activity;enzyme regulator activity;nucleotide binding;protein binding;receptor activity;signal transducer activity
High	Q15147	1-phosphatidylinositol 4,5-bisphosphate phosphodiesterase beta-4 OS=Homo sapiens OX=9606 GN=PLCB4 PE=1 SV=3	0	16.896	4	4	5	4	1175	134.4	6.9	3.923	3.381	0.765	1.97	1.76	-0.39	2.81613	0.00152711	0.0135631	0.178361	0.152818	0.0667465	0.285525	9.4	20.44	22.52	221.1	315	255.8	351.5	80.3	69.6	79.5	104	81.9	104.9	144.8	157.9	149.4	23.6	31	29.8	95.6	60.2	104.9	metabolic process;regulation of biological process;response to stimulus	cytosol;endoplasmic reticulum;nucleus	catalytic activity;metal ion binding;motor activity;protein binding;signal transducer activity
High	O00299	Chloride intracellular channel protein 1 OS=Homo sapiens OX=9606 GN=CLIC1 PE=1 SV=4	0	11.176	20	2	2	2	241	26.9	5.17																																				metabolic process;regulation of biological process;response to stimulus;transport	cytoplasm;membrane;mitochondrion;nucleus	catalytic activity;protein binding;transporter activity
High	Q99798	Aconitate hydratase, mitochondrial OS=Homo sapiens OX=9606 GN=ACO2 PE=1 SV=2	0	11.077	4	2	2	2	780	85.4	7.61																																				metabolic process;response to stimulus	mitochondrion;organelle lumen	catalytic activity;metal ion binding
High	Q9BZF1	Oxysterol-binding protein-related protein 8 OS=Homo sapiens OX=9606 GN=OSBPL8 PE=1 SV=3	0	126.799	33	25	41	24	889	101.1	6.96	0.737	0.097	0.131	-0.44	-3.37	-2.93	0.661285	0.21813	0.000921112	0.0056963	0.473951	0.0411692	0.072052	33.03	17.09	18.39	28.4	319.6	342.6	370	701.3	361.2	501.9	3818.4	3678.4	3088.7	146.9	211.4	157.3	205.9	160.7	188.1	3509.7	2704.7	3088.7	cell differentiation;cell organization and biogenesis;metabolic process;regulation of biological process;transport	cytosol;endoplasmic reticulum;membrane;nucleus	transporter activity
High	Q8NB49	Phospholipid-transporting ATPase IG OS=Homo sapiens OX=9606 GN=ATP11C PE=1 SV=3	0	6.947	3	4	4	3	1132	129.4	6.67	0.909	0.161	0.133	-0.14	-2.64	-2.91	0.0532726	0.88456	0.00397142	0.0119896	0.933812	0.0454644	0.0774846	26.26	16.77	14.17	45.9	80.3	46.5	68.6	104.1	51.2	52	426.9	443.3	383.4	36.9	28.7	29.2	30.6	22.8	19.5	392.4	326	383.4	cell differentiation;cell organization and biogenesis;regulation of biological process;transport	endoplasmic reticulum;endosome;membrane	catalytic activity;metal ion binding;nucleotide binding;protein binding;transporter activity
High	Q9BTX1	Nucleoporin NDC1 OS=Homo sapiens OX=9606 GN=NDC1 PE=1 SV=2	0	90.072	25	13	27	13	674	76.3	9.09	1.391	0.183	0.135	0.48	-2.45	-2.89	0.691371	0.20353	2.61243e-05	0.00581049	0.460867	0.030667	0.072052	31.54	0.18	36.15	47.8	474.7	452.8	469.5	474.6	325.6	278.4	2565.3	2596.9	2412.1	218.2	279.5	199.6	139.4	144.9	104.4	2357.9	1909.5	2412.1	cell organization and biogenesis;metabolic process;regulation of biological process;transport	cytoplasm;cytoskeleton;membrane;nucleus	structural molecule activity
High	Q9Y2F5	Little elongation complex subunit 1 OS=Homo sapiens OX=9606 GN=ICE1 PE=1 SV=5	0	10.24	1	1	2	1	2266	247.7	5.48																																				metabolic process;regulation of biological process	nucleus	protein binding
High	P11166	Solute carrier family 2, facilitated glucose transporter member 1 OS=Homo sapiens OX=9606 GN=SLC2A1 PE=1 SV=2	0	21.892	12	6	9	6	492	54	8.72	1.273	0.172	0.135	0.35	-2.54	-2.89	0.339301	0.457825	0.00322676	0.011497	0.667013	0.0454644	0.0769372	5.04	1.35	48.53	47.7	95.6	68.1	104.4	110.6	51.7	82	607.3	551.1	541.9	44	42	44.4	32.5	23	30.7	558.2	405.3	541.9	cell communication;cell organization and biogenesis;metabolic process;regulation of biological process;response to stimulus;transport	cytoplasm;cytoskeleton;cytosol;membrane;nucleus	protein binding;transporter activity
High	Q6STE5	SWI/SNF-related matrix-associated actin-dependent regulator of chromatin subfamily D member 3 OS=Homo sapiens OX=9606 GN=SMARCD3 PE=1 SV=1	0	49.044	31	10	13	7	483	55	9.35	3.273	1.936	0.637	1.71	0.95	-0.65	1.49296	0.0321397	0.046303	0.0538137	0.27396	0.117175	0.140662	49.42	15.38	3.6	164.1	592.3	434.2	654.4	129.8	199	200	306.2	305.9	312.4	272.3	268	278.2	38.1	88.6	75	281.5	224.9	312.4	cell differentiation;cell organization and biogenesis;metabolic process;regulation of biological process	cytoplasm;nucleus	protein binding
High	O60229	Kalirin OS=Homo sapiens OX=9606 GN=KALRN PE=1 SV=3	0	35.982	3	9	14	1	2986	340	6.07	3.049	3.461	1.133	1.61	1.79	0.18	2.01757	0.00960346	0.0190124	0.628862	0.224591	0.0735744	0.710853	3.31	34.44	0.26	238.8	146.7	99	206.5	48.1	33.2	47.7	42.1	42.4	37.3	67.5	61.1	87.8	14.1	14.8	17.9	38.7	31.2	37.3
High	P78316	Nucleolar protein 14 OS=Homo sapiens OX=9606 GN=NOP14 PE=1 SV=3	0	6.042	3	2	2	2	857	97.6	7.58	2.983	1.82	0.515	1.58	0.86	-0.96		0.0128711	0.119158	0.0312368	0.230509	0.215249	0.108652	1.92	41.39	23.03	169.3	88.7	69.7	86.7	19.6	23.7	29.1	47.7	38.1	59.7	40.8	43	36.9	5.8	10.5	10.9	43.8	28	59.7	metabolic process	membrane;mitochondrion;nucleus	protein binding;RNA binding
High	P18031	Tyrosine-protein phosphatase non-receptor type 1 OS=Homo sapiens OX=9606 GN=PTPN1 PE=1 SV=1	0	76.812	45	15	27	15	435	49.9	6.27	1.291	0.193	0.141	0.37	-2.38	-2.82	0.381549	0.415385	0.00146524	0.0122898	0.643493	0.0411692	0.0781939	8.33	11.5	3.01	52.1	348.6	301.8	330.4	399.3	221.4	256	1848.7	1576.9	1567.5	160.3	186.3	140.4	117.2	98.5	96	1699.3	1159.5	1567.5	cell organization and biogenesis;metabolic process;regulation of biological process;response to stimulus	cytoplasm;cytosol;endoplasmic reticulum;endosome;membrane	catalytic activity;metal ion binding;protein binding;RNA binding
High	Q9BS26	Endoplasmic reticulum resident protein 44 OS=Homo sapiens OX=9606 GN=ERP44 PE=1 SV=1	0	9.722	4	1	2	1	406	46.9	5.26																																				cellular homeostasis;metabolic process;regulation of biological process;response to stimulus;transport	cell surface;endoplasmic reticulum;extracellular;membrane;organelle lumen	catalytic activity;metal ion binding;protein binding
High	Q15005	Signal peptidase complex subunit 2 OS=Homo sapiens OX=9606 GN=SPCS2 PE=1 SV=3	0	19.921	13	2	4	2	226	25	8.47	1.038	0.125	0.141	0.05	-3	-2.83		0.563571	0.000741243	0.021675	0.729814	0.0411692	0.0923753	33.89	2.44	12.2	35	46.7	32.8	35.2	45	14.1	44	286.7	319.5	262.8	21.5	20.3	15	13.2	6.3	16.5	263.5	234.9	262.8	metabolic process;transport	endoplasmic reticulum;membrane	catalytic activity
High	O15118	NPC intracellular cholesterol transporter 1 OS=Homo sapiens OX=9606 GN=NPC1 PE=1 SV=2	0	12.179	4	5	6	5	1278	142.1	5.36	1.336	0.198	0.142	0.42	-2.34	-2.82	1.08879	0.0815107	0.00312397	0.000829521	0.336873	0.0454644	0.071627	13.53	13.65	6.68	63.4	119.1	82.6	117.8	98	61.8	68.4	482.3	601.1	455.7	54.7	51	50.1	28.8	27.5	25.6	443.3	442	455.7	cell organization and biogenesis;metabolic process;regulation of biological process;response to stimulus;transport	endoplasmic reticulum;endosome;extracellular;Golgi;membrane;vacuole	protein binding;receptor activity;signal transducer activity;transporter activity
High	Q13009	T-lymphoma invasion and metastasis-inducing protein 1 OS=Homo sapiens OX=9606 GN=TIAM1 PE=1 SV=2	0	9.388	2	1	1	1	1591	177.4	6.61																																				cell death;cell growth;cell organization and biogenesis;cellular component movement;regulation of biological process;response to stimulus	cytoplasm;cytosol;membrane;nucleus	protein binding;signal transducer activity
High	Q9HCS7	Pre-mRNA-splicing factor SYF1 OS=Homo sapiens OX=9606 GN=XAB2 PE=1 SV=2	0	162.788	44	30	50	30	855	99.9	6.23	2.419	0.924	0.374	1.27	-0.11	-1.42	1.85896	0.013837	0.350067	0.00198313	0.232243	0.460471	0.071627	4.19	14.31	0.9	119.6	2904.1	2323.7	3093	1167.7	1259.9	1278.8	3024.7	3143.5	3371.3	1335.2	1434.2	1314.8	342.9	560.6	479.3	2780.2	2311.5	3371.3	cell organization and biogenesis;metabolic process;response to stimulus	membrane;nucleus;spliceosomal complex	protein binding
High	Q9H019	Mitochondrial fission regulator 1-like OS=Homo sapiens OX=9606 GN=MTFR1L PE=1 SV=2	0	15.174	16	3	4	3	292	31.9	6.1	1.556	0.482	0.298	0.64	-1.05	-1.75	0.924362	0.119025	0.0237285	0.0116316	0.382093	0.081796	0.0772562	16.43	5.65	21.27	95.3	114.2	120.9	86.8	82.5	41.2	55.8	187.1	237.1	188.8	52.5	74.6	36.9	24.2	18.3	20.9	172	174.4	188.8	cell organization and biogenesis;metabolic process	mitochondrion	protein binding
High	O15231	Zinc finger protein 185 OS=Homo sapiens OX=9606 GN=ZNF185 PE=1 SV=3	0	9.124	5	2	2	2	689	73.5	7.01																																					cytoplasm;cytoskeleton	metal ion binding;protein binding
High	Q6NUN9	Zinc finger protein 746 OS=Homo sapiens OX=9606 GN=ZNF746 PE=1 SV=1	0	9.092	5	1	1	1	644	69.1	6.86																																				metabolic process;regulation of biological process	cytoplasm;nucleus	DNA binding;metal ion binding;protein binding
High	P11169	Solute carrier family 2, facilitated glucose transporter member 3 OS=Homo sapiens OX=9606 GN=SLC2A3 PE=1 SV=1	0	9.686	5	3	4	3	496	53.9	7.2	0.727	0.163	0.144	-0.46	-2.62	-2.8	0.468998	0.339627	0.0226781	0.0321807	0.585077	0.0796783	0.110611	27.26	14.35	75.63	43	25.7	11.3	34.5	41.8	15.6	30.5	212.3	142.7	171.5	11.8	7	14.7	12.3	6.9	11.4	195.1	104.9	171.5	metabolic process;transport	membrane	transporter activity
High	Q9Y624	Junctional adhesion molecule A OS=Homo sapiens OX=9606 GN=F11R PE=1 SV=1	0	39.914	43	9	17	9	299	32.6	7.9	0.908	0.133	0.148	-0.14	-2.91	-2.76	0.346178	0.450632	0.00196309	0.00303387	0.664148	0.0434073	0.071627	17.77	16.82	25.39	36.7	169.6	170	189.4	209.1	157.7	208.5	1169.3	1414.9	1273.4	78	104.9	80.5	61.4	70.2	78.2	1074.7	1040.4	1273.4	cell differentiation;cell organization and biogenesis;cellular component movement;defense response;regulation of biological process;response to stimulus;transport	membrane	protein binding;receptor activity
High	P11474	Steroid hormone receptor ERR1 OS=Homo sapiens OX=9606 GN=ESRRA PE=1 SV=3	0	9.001	5	1	1	1	423	45.5	6.38																																				cell organization and biogenesis;metabolic process;regulation of biological process;response to stimulus	cytoskeleton;nucleus	DNA binding;metal ion binding;protein binding;receptor activity;signal transducer activity
High	Q9Y639	Neuroplastin OS=Homo sapiens OX=9606 GN=NPTN PE=1 SV=2	0	10.055	8	3	3	3	398	44.4	7.99	0.979	0.119	0.148	-0.03	-3.07	-2.75	#VALUE!							29.7	52.7	5.98	39.2		7.5	6.4		6.3	7.9	53.5	54.5	40.6		4.6	2.7		2.8	3	49.2	40.1	40.6	cell organization and biogenesis;cellular homeostasis;regulation of biological process;response to stimulus	cell surface;membrane	protein binding
High	Q99426	Tubulin-folding cofactor B OS=Homo sapiens OX=9606 GN=TBCB PE=1 SV=2	0	8.932	12	2	2	2	244	27.3	5.15																																				cell differentiation;development	cytoplasm;cytoskeleton;cytosol	protein binding
High	Q5T7P2	Late cornified envelope protein 1A OS=Homo sapiens OX=9606 GN=LCE1A PE=1 SV=1	0	8.848	26	1	1	1	110	11	8.4																																				cell death;cell differentiation;metabolic process	cytoplasm;cytoskeleton;cytosol	structural molecule activity
High	P08648	Integrin alpha-5 OS=Homo sapiens OX=9606 GN=ITGA5 PE=1 SV=2	0	36.569	12	9	12	9	1049	114.5	5.77	0.847	0.157	0.149	-0.24	-2.67	-2.75	0.223914	0.597153	0.00186058	0.00555537	0.75265	0.0431217	0.072052	21.27	6.66	14.06	42.5	158.4	136.6	168.8	213.9	161.2	139.3	1025.7	1008	1084	72.8	84.3	71.8	62.8	71.7	52.2	942.8	741.2	1084	cell differentiation;cell organization and biogenesis;cellular component movement;regulation of biological process;response to stimulus	cell surface;cytoplasm;endoplasmic reticulum;Golgi;membrane	metal ion binding;protein binding;receptor activity
High	Q8IZE3	Protein-associating with the carboxyl-terminal domain of ezrin OS=Homo sapiens OX=9606 GN=SCYL3 PE=1 SV=3	0	8.751	6	2	2	2	742	82.8	5.05																																				cellular component movement;metabolic process	cytoplasm;Golgi	catalytic activity;nucleotide binding;protein binding
High	Q03135	Caveolin-1 OS=Homo sapiens OX=9606 GN=CAV1 PE=1 SV=4	0	44.007	46	8	15	8	178	20.5	6.02	0.989	0.156	0.15	-0.02	-2.68	-2.74	0.121099	0.756661	0.00224758	0.000703167	0.857226	0.0437474	0.071627	6.91	12.35	7.05	49.5	586.5	339.3	517.1	592.8	358.9	456.4	3043.8	3766.3	2706.3	269.7	209.4	219.8	174.1	159.7	171.1	2797.8	2769.4	2706.3	cell communication;cell differentiation;cell organization and biogenesis;cellular component movement;cellular homeostasis;metabolic process;regulation of biological process;response to stimulus;transport	endoplasmic reticulum;endosome;Golgi;membrane	enzyme regulator activity;protein binding;structural molecule activity
High	A0FGR8	Extended synaptotagmin-2 OS=Homo sapiens OX=9606 GN=ESYT2 PE=1 SV=1	0	195.421	43	29	59	29	921	102.3	9.26	0.993	0.149	0.152	-0.01	-2.74	-2.72	0.0331547	0.9265	0.000465139	0.00960368	0.958558	0.0391475	0.0758848	38.74	1.1	29.97	41.9	1002.5	832.1	1043.6	1274.8	619	1050.9	6929.3	6706.3	6285.8	460.9	513.6	443.6	374.3	275.4	393.9	6369.1	4931.2	6285.8	metabolic process;transport	endoplasmic reticulum;membrane	metal ion binding;protein binding
High	Q14202	Zinc finger MYM-type protein 3 OS=Homo sapiens OX=9606 GN=ZMYM3 PE=1 SV=2	0	8.574	2	2	2	1	1370	152.3	6.35																																				cell organization and biogenesis;development;regulation of biological process	cytoplasm;nucleus	DNA binding;metal ion binding
High	Q6ZU65	Ubinuclein-2 OS=Homo sapiens OX=9606 GN=UBN2 PE=1 SV=2	0	8.418	2	2	2	2	1347	146	9.19																																					nucleus
High	Q9H871	E3 ubiquitin-protein transferase RMND5A OS=Homo sapiens OX=9606 GN=RMND5A PE=1 SV=1	0	8.269	6	2	2	2	391	44	6.06																																				metabolic process	cytoplasm;nucleus	catalytic activity;protein binding
High	P28289	Tropomodulin-1 OS=Homo sapiens OX=9606 GN=TMOD1 PE=1 SV=1	0	8.177	5	1	1	1	359	40.5	5.1																																				cell organization and biogenesis;cellular component movement;regulation of biological process;response to stimulus	cytoplasm;cytoskeleton;cytosol;membrane	metal ion binding;protein binding
High	Q9C099	Leucine-rich repeat and coiled-coil domain-containing protein 1 OS=Homo sapiens OX=9606 GN=LRRCC1 PE=1 SV=2	0	8.127	2	1	1	1	1032	119.5	5.88																																				cell division	cytoplasm;cytoskeleton	protein binding
High	Q9ULK0	Glutamate receptor ionotropic, delta-1 OS=Homo sapiens OX=9606 GN=GRID1 PE=2 SV=2	0	8.063	3	2	2	2	1009	112.1	6.7																																				regulation of biological process;response to stimulus;transport	membrane	receptor activity;signal transducer activity;transporter activity
High	Q14210	Lymphocyte antigen 6D OS=Homo sapiens OX=9606 GN=LY6D PE=1 SV=1	0	7.954	16	2	2	2	128	13.3	8.21																																				cell differentiation;metabolic process;response to stimulus	cell surface;extracellular;membrane
High	P23497	Nuclear autoantigen Sp-100 OS=Homo sapiens OX=9606 GN=SP100 PE=1 SV=3	0	7.926	3	1	1	1	879	100.4	8.22																																				cell organization and biogenesis;metabolic process;regulation of biological process;response to stimulus	cytoplasm;nucleus	DNA binding;protein binding
High	Q53LP3	Ankyrin repeat domain-containing protein SOWAHC OS=Homo sapiens OX=9606 GN=SOWAHC PE=1 SV=1	0	7.893	7	2	2	2	525	55.6	7.03																																						protein binding
High	Q92733	Proline-rich protein PRCC OS=Homo sapiens OX=9606 GN=PRCC PE=1 SV=1	0	10.437	8	3	3	3	491	52.4	5.1	2.962	1.604	0.509	1.57	0.68	-0.98	1.41726	0.0382596	0.234187	0.00403799	0.275355	0.344432	0.071627	44.6	59.08	9.01	160.8	448.1	257.6	381.6	100.3	124.4	128.9	238	197.1	267	206	159	162.2	29.4	55.4	48.3	218.7	144.9	267	metabolic process;regulation of biological process	nucleus	protein binding
High	O75976	Carboxypeptidase D OS=Homo sapiens OX=9606 GN=CPD PE=1 SV=2	0	89.33	21	24	32	24	1380	152.8	6.05	0.923	0.149	0.154	-0.12	-2.75	-2.7	0.104642	0.785882	0.000111897	0.00341313	0.872765	0.030667	0.071627	0.85	1.9	8.71	41.5	417.3	437.2	435.4	452	331.4	474.4	3088.1	2769.6	2939.5	191.9	269.9	185.1	132.7	147.5	177.8	2838.5	2036.5	2939.5	metabolic process	membrane	catalytic activity;metal ion binding
High	Q99797	Mitochondrial intermediate peptidase OS=Homo sapiens OX=9606 GN=MIPEP PE=1 SV=2	0	7.661	3	1	1	1	713	80.6	7.05																																				metabolic process	mitochondrion;organelle lumen	catalytic activity;metal ion binding
High	Q5T8D3	Acyl-CoA-binding domain-containing protein 5 OS=Homo sapiens OX=9606 GN=ACBD5 PE=1 SV=1	0	26.192	14	7	9	7	534	60.1	5.33	1.077	0.165	0.158	0.11	-2.6	-2.66	0.477723	0.332872	0.0019501	0.00758047	0.579178	0.0434073	0.0730632	10.48	6.38	24.02	47.6	187.3	162.9	183.2	173.9	105.5	183.1	1159.3	922.9	988.4	86.1	100.6	77.9	51.1	47	68.6	1065.5	678.6	988.4	cell communication;cell organization and biogenesis;metabolic process;response to stimulus;transport	membrane;nucleus
High	Q12947	Forkhead box protein F2 OS=Homo sapiens OX=9606 GN=FOXF2 PE=1 SV=2	0	7.651	3	1	1	1	444	46	9																																				cell differentiation;cell organization and biogenesis;metabolic process;regulation of biological process	nucleus	DNA binding;protein binding
High	O75683	Surfeit locus protein 6 OS=Homo sapiens OX=9606 GN=SURF6 PE=1 SV=3	0	7.578	9	1	1	1	361	41.4	10.64																																					nucleus	DNA binding;protein binding;RNA binding
High	P50150	Guanine nucleotide-binding protein G(I)/G(S)/G(O) subunit gamma-4 OS=Homo sapiens OX=9606 GN=GNG4 PE=1 SV=1	0	7.568	23	1	1	1	75	8.4	7.08																																				regulation of biological process;response to stimulus	membrane	protein binding;signal transducer activity
High	Q8N4V1	Membrane magnesium transporter 1 OS=Homo sapiens OX=9606 GN=MMGT1 PE=1 SV=1	0	7.554	18	1	1	1	131	14.7	9.16																																				transport	endoplasmic reticulum;endosome;Golgi;membrane	transporter activity
High	O95644	Nuclear factor of activated T-cells, cytoplasmic 1 OS=Homo sapiens OX=9606 GN=NFATC1 PE=1 SV=3	0	7.301	3	2	2	2	943	101.2	6.99																																				metabolic process;regulation of biological process;response to stimulus	cytoplasm;cytosol;nucleus	DNA binding;protein binding
High	Q9HAV4	Exportin-5 OS=Homo sapiens OX=9606 GN=XPO5 PE=1 SV=1	0	7.244	3	2	2	2	1204	136.2	5.8																																				metabolic process;regulation of biological process;transport	cytoplasm;cytosol;nucleus	protein binding;RNA binding;transporter activity
High	O94910	Adhesion G protein-coupled receptor L1 OS=Homo sapiens OX=9606 GN=ADGRL1 PE=1 SV=1	0	7.221	1	2	2	1	1474	162.6	6.6																																				regulation of biological process;response to stimulus	membrane	protein binding;receptor activity;signal transducer activity
High	Q9UPY5	Cystine/glutamate transporter OS=Homo sapiens OX=9606 GN=SLC7A11 PE=1 SV=1	0	15.925	9	3	6	3	501	55.4	9.19	0.999	0.174	0.167	0	-2.52	-2.59	0.0595877	0.871791	0.000816673	0.0097366	0.924591	0.0411692	0.0758848	32.61	6.54	39.11	48.3	321.9	267.1	295.4	393.1	202.6	295.6	1774.2	1640.3	1536.7	148	164.9	125.6	115.4	90.2	110.8	1630.8	1206.2	1536.7	cell differentiation;cellular component movement;response to stimulus;transport	cell surface;cytoskeleton;endoplasmic reticulum;membrane	protein binding;transporter activity
High	Q13416	Origin recognition complex subunit 2 OS=Homo sapiens OX=9606 GN=ORC2 PE=1 SV=2	0	7.1	3	1	1	1	577	65.9	6.51																																				metabolic process;regulation of biological process	chromosome;membrane;nucleus	DNA binding;protein binding
High	O75915	PRA1 family protein 3 OS=Homo sapiens OX=9606 GN=ARL6IP5 PE=1 SV=1	0	7.084	10	1	1	1	188	21.6	9.77																																				regulation of biological process;response to stimulus;transport	cytoplasm;cytoskeleton;endoplasmic reticulum;membrane	protein binding
High	Q9BWL3	Protein C1orf43 OS=Homo sapiens OX=9606 GN=C1orf43 PE=2 SV=1	0	6.988	10	2	2	2	253	28.8	9.6																																				metabolic process	membrane	catalytic activity
High	Q5T754	Late cornified envelope protein 1F OS=Homo sapiens OX=9606 GN=LCE1F PE=1 SV=1	0	6.973	26	1	2	1	118	11.6	8.37																																				cell differentiation;metabolic process	cytoplasm;cytoskeleton	structural molecule activity
High	P26012	Integrin beta-8 OS=Homo sapiens OX=9606 GN=ITGB8 PE=1 SV=1	0	6.948	3	2	2	2	769	85.6	7.25																																				cell organization and biogenesis;metabolic process;regulation of biological process;response to stimulus	cell surface;membrane	protein binding;receptor activity
High	P60033	CD81 antigen OS=Homo sapiens OX=9606 GN=CD81 PE=1 SV=1	0	6.897	8	1	1	1	236	25.8	5.29																																				cell proliferation;metabolic process;regulation of biological process;response to stimulus;transport	membrane	protein binding;receptor activity
High	O00267	Transcription elongation factor SPT5 OS=Homo sapiens OX=9606 GN=SUPT5H PE=1 SV=1	0	6.868	2	2	2	2	1087	120.9	5.06																																				cell organization and biogenesis;development;metabolic process;regulation of biological process;response to stimulus	nucleus	DNA binding;protein binding;RNA binding
High	Q9UER7	Death domain-associated protein 6 OS=Homo sapiens OX=9606 GN=DAXX PE=1 SV=2	0	6.807	5	2	2	2	740	81.3	4.87																																				cell death;cell organization and biogenesis;metabolic process;regulation of biological process;response to stimulus	chromosome;cytoplasm;cytosol;nucleus	enzyme regulator activity;protein binding;signal transducer activity
High	Q9NW68	BSD domain-containing protein 1 OS=Homo sapiens OX=9606 GN=BSDC1 PE=1 SV=1	0	6.79	10	2	2	2	430	47.1	4.49
High	Q9Y692	Glucocorticoid modulatory element-binding protein 1 OS=Homo sapiens OX=9606 GN=GMEB1 PE=1 SV=2	0	6.785	5	2	2	1	573	62.6	4.83																																				metabolic process;regulation of biological process	cytoplasm;nucleus	DNA binding;metal ion binding
High	O43237	Cytoplasmic dynein 1 light intermediate chain 2 OS=Homo sapiens OX=9606 GN=DYNC1LI2 PE=1 SV=1	0	6.677	4	1	2	1	492	54.1	6.38																																				cell organization and biogenesis;cellular component movement;response to stimulus;transport	chromosome;cytoplasm;cytoskeleton;cytosol;endosome;membrane;vacuole	catalytic activity;motor activity;nucleotide binding;protein binding
High	Q01650	Large neutral amino acids transporter small subunit 1 OS=Homo sapiens OX=9606 GN=SLC7A5 PE=1 SV=2	0	26.471	9	3	7	3	507	55	7.72	0.653	0.103	0.174	-0.62	-3.28	-2.52	0.964038	0.108633	0.00905215	0.020429	0.371111	0.0582765	0.0900696	25.34	36.91	41.58	31.5	38.7	22.6	56.9	90.9	34.6	72.2	414.1	375	354.3	17.8	13.9	24.2	26.7	15.4	27.1	380.6	275.8	354.3	cell differentiation;cellular component movement;development;metabolic process;transport	cytoplasm;cytosol;membrane	protein binding;transporter activity
High	Q5T7V8	RAB6-interacting golgin OS=Homo sapiens OX=9606 GN=GORAB PE=1 SV=1	0	6.619	6	1	1	1	394	45	7.08																																				regulation of biological process	cytoplasm;cytosol;Golgi;nucleus	protein binding
High	P09110	3-ketoacyl-CoA thiolase, peroxisomal OS=Homo sapiens OX=9606 GN=ACAA1 PE=1 SV=2	0	6.592	5	1	1	1	424	44.3	8.44																																				metabolic process;transport	extracellular;membrane;organelle lumen	catalytic activity;protein binding
High	Q9P270	SLAIN motif-containing protein 2 OS=Homo sapiens OX=9606 GN=SLAIN2 PE=1 SV=2	0	6.589	5	1	2	1	581	62.5	9.45																																				cell organization and biogenesis;regulation of biological process	cytoplasm;cytoskeleton;cytosol	protein binding
High	O00400	Acetyl-coenzyme A transporter 1 OS=Homo sapiens OX=9606 GN=SLC33A1 PE=1 SV=1	0	14.265	6	3	4	3	549	60.9	7.33	1.427	0.225	0.176	0.51	-2.15	-2.5	0.752709	0.176722	0.0100113	0.00715237	0.437084	0.0607272	0.072052	36.62	34.61	25.36	54.3	47.9	36.4	45.7	33.6	35.1	25.7	202.9	157.9	199.2	22	22.4	19.4	9.9	15.6	9.6	186.5	116.1	199.2	regulation of biological process;response to stimulus;transport	endoplasmic reticulum;membrane	transporter activity
High	Q01664	Transcription factor AP-4 OS=Homo sapiens OX=9606 GN=TFAP4 PE=1 SV=2	0	6.581	5	1	1	1	338	38.7	5.87																																				cell organization and biogenesis;metabolic process;regulation of biological process;response to stimulus	mitochondrion;nucleus	DNA binding;protein binding
High	Q9ULE6	Paladin OS=Homo sapiens OX=9606 GN=PALD1 PE=1 SV=3	0	6.573	3	1	1	1	856	96.7	6.54																																				metabolic process	cytoplasm;cytosol;nucleus	catalytic activity;protein binding
High	Q8NC44	Reticulophagy regulator 2 OS=Homo sapiens OX=9606 GN=RETREG2 PE=1 SV=3	0	6.572	10	2	2	2	543	57.8	4.45																																					membrane	protein binding
High	Q96P47	Arf-GAP with GTPase, ANK repeat and PH domain-containing protein 3 OS=Homo sapiens OX=9606 GN=AGAP3 PE=1 SV=2	0	6.501	2	1	1	1	875	95	7.97																																				regulation of biological process;response to stimulus	cytoplasm;membrane	catalytic activity;enzyme regulator activity;metal ion binding;nucleotide binding;protein binding
High	Q15768	Ephrin-B3 OS=Homo sapiens OX=9606 GN=EFNB3 PE=1 SV=1	0	6.501	9	2	2	2	340	35.8	8.6																																				cell communication;cell differentiation;cellular component movement;development;regulation of biological process;response to stimulus	membrane	catalytic activity;protein binding;receptor activity;signal transducer activity
High	Q5BVD1	TPA-induced transmembrane protein OS=Homo sapiens OX=9606 GN=TTMP PE=1 SV=2	0	6.479	8	1	1	1	217	24.3	4.09																																					endoplasmic reticulum;membrane	protein binding
High	Q9H9A7	RecQ-mediated genome instability protein 1 OS=Homo sapiens OX=9606 GN=RMI1 PE=1 SV=3	0	6.477	5	2	2	2	625	70.1	4.96																																				metabolic process;regulation of biological process	nucleus	nucleotide binding;protein binding
High	Q5TAP6	U3 small nucleolar RNA-associated protein 14 homolog C OS=Homo sapiens OX=9606 GN=UTP14C PE=1 SV=1	0	6.458	2	1	1	1	766	87.1	7.15																																				cell differentiation;development;metabolic process	cytosol;nucleus	protein binding
High	O14732	Inositol monophosphatase 2 OS=Homo sapiens OX=9606 GN=IMPA2 PE=1 SV=1	0	6.419	8	1	1	1	288	31.3	6.61																																				metabolic process;regulation of biological process;response to stimulus	cytoplasm;cytosol	catalytic activity;metal ion binding;protein binding
High	P17535	Transcription factor jun-D OS=Homo sapiens OX=9606 GN=JUND PE=1 SV=3	0	13.557	16	4	6	3	347	35.2	7.37	2.905	1.429	0.476	1.54	0.51	-1.07	2.13018	0.00740998	0.291103	0.00701117	0.224591	0.405121	0.072052	4.89	2.16	6.8	159.1	284.6	174.8	287.1	94.8	76.6	98.8	198	199.2	190.7	130.8	107.9	122	27.8	34.1	37	182	146.5	190.7	metabolic process;regulation of biological process;response to stimulus	chromosome;nucleus	DNA binding;protein binding
High	Q9Y6B6	GTP-binding protein SAR1b OS=Homo sapiens OX=9606 GN=SAR1B PE=1 SV=1	0	8.616	25	4	4	1	198	22.4	6.11	1.066	0.228	0.177	0.09	-2.13	-2.5	0.0245996	0.944932	0.00781279	0.0659667	0.967579	0.0574775	0.157677	64.69	31.2	27.66	52	9.7	8.5	10.1	17	8	6.6	44.2	33	45.4	4.5	5.3	4.3	5	3.6	2.5	40.6	24.2	45.4	cell organization and biogenesis;regulation of biological process;response to stimulus;transport	cytosol;endoplasmic reticulum;Golgi;membrane	catalytic activity;metal ion binding;nucleotide binding;protein binding;signal transducer activity
High	P49841	Glycogen synthase kinase-3 beta OS=Homo sapiens OX=9606 GN=GSK3B PE=1 SV=2	0	6.398	7	1	1	1	420	46.7	8.78																																				cell differentiation;cell organization and biogenesis;development;metabolic process;regulation of biological process;response to stimulus	cytoplasm;cytosol;membrane;mitochondrion;nucleus	catalytic activity;nucleotide binding;protein binding
High	Q8WXX5	DnaJ homolog subfamily C member 9 OS=Homo sapiens OX=9606 GN=DNAJC9 PE=1 SV=1	0	6.373	8	2	2	2	260	29.9	5.73																																				regulation of biological process;response to stimulus	cytoplasm;cytosol;membrane;nucleus	protein binding
High	Q9NYU2	UDP-glucose:glycoprotein glucosyltransferase 1 OS=Homo sapiens OX=9606 GN=UGGT1 PE=1 SV=3	0	6.372	2	2	2	2	1555	177.1	5.63																																				metabolic process;regulation of biological process;response to stimulus	endoplasmic reticulum;organelle lumen	catalytic activity;protein binding
High	P04439	HLA class I histocompatibility antigen, A alpha chain OS=Homo sapiens OX=9606 GN=HLA-A PE=1 SV=2	0	33.973	29	8	12	6	365	40.8	6	0.889	0.17	0.177	-0.17	-2.56	-2.49	0.263559	0.545055	0.00638413	0.000813263	0.719024	0.0530167	0.071627	24.16	24.17	10.32	48.4	145.5	95.9	162.2	163.6	125.4	142	800.3	857.9	780.2	66.9	59.2	68.9	48	55.8	53.2	735.6	630.8	780.2	metabolic process;regulation of biological process;response to stimulus	cell surface;endoplasmic reticulum;Golgi;membrane	protein binding;RNA binding
High	A7E2V4	Zinc finger SWIM domain-containing protein 8 OS=Homo sapiens OX=9606 GN=ZSWIM8 PE=1 SV=1	0	6.339	2	2	2	2	1837	197.2	6.8																																						metal ion binding
High	P52788	Spermine synthase OS=Homo sapiens OX=9606 GN=SMS PE=1 SV=2	0	6.302	6	1	1	1	366	41.2	5.02																																				metabolic process	cytosol	catalytic activity
High	P52907	F-actin-capping protein subunit alpha-1 OS=Homo sapiens OX=9606 GN=CAPZA1 PE=1 SV=3	0	6.299	7	1	1	1	286	32.9	5.69																																				cell organization and biogenesis;cellular component movement;coagulation;defense response;regulation of biological process;response to stimulus;transport	cytoplasm;cytoskeleton;cytosol;extracellular	protein binding
High	Q16186	Proteasomal ubiquitin receptor ADRM1 OS=Homo sapiens OX=9606 GN=ADRM1 PE=1 SV=2	0	6.294	4	1	1	1	407	42.1	5.07																																				cell organization and biogenesis;metabolic process;regulation of biological process	cytoplasm;cytosol;membrane;nucleus;proteasome	enzyme regulator activity;protein binding
High	Q8NCG7	Sn1-specific diacylglycerol lipase beta OS=Homo sapiens OX=9606 GN=DAGLB PE=1 SV=2	0	6.263	4	1	1	1	672	73.7	6.55																																				cell differentiation;cell proliferation;metabolic process	membrane;nucleus	catalytic activity;metal ion binding
High	Q96JJ3	Engulfment and cell motility protein 2 OS=Homo sapiens OX=9606 GN=ELMO2 PE=1 SV=2	0	6.245	3	1	1	1	720	82.6	5.9																																				cell death;cell organization and biogenesis;cellular component movement;regulation of biological process;response to stimulus;transport	cytoplasm;cytosol;membrane	protein binding
High	P82921	28S ribosomal protein S21, mitochondrial OS=Homo sapiens OX=9606 GN=MRPS21 PE=1 SV=3	0	6.19	16	1	1	1	87	10.7	9.92
High	Q9BXW7	Haloacid dehalogenase-like hydrolase domain-containing 5 OS=Homo sapiens OX=9606 GN=HDHD5 PE=1 SV=1	0	6.167	6	2	2	2	423	46.3	8.13																																				metabolic process	mitochondrion
High	O95218	Zinc finger Ran-binding domain-containing protein 2 OS=Homo sapiens OX=9606 GN=ZRANB2 PE=1 SV=2	0	6.105	6	2	2	2	330	37.4	10.01																																				metabolic process;regulation of biological process	nucleus	metal ion binding;protein binding;RNA binding
High	P17677	Neuromodulin OS=Homo sapiens OX=9606 GN=GAP43 PE=1 SV=1	0	6.09	9	2	2	2	238	24.8	4.72																																				cell differentiation;cell organization and biogenesis;cellular component movement;development;regulation of biological process;response to stimulus	cytoplasm;membrane	protein binding
High	Q9H6H4	Receptor expression-enhancing protein 4 OS=Homo sapiens OX=9606 GN=REEP4 PE=1 SV=1	0	6.081	9	1	1	1	257	29.4	9.73																																				cell division;cell organization and biogenesis	endoplasmic reticulum;membrane	protein binding
High	P56182	Ribosomal RNA processing protein 1 homolog A OS=Homo sapiens OX=9606 GN=RRP1 PE=1 SV=1	0	6.072	9	2	2	2	461	52.8	9.33																																				metabolic process	nucleus	RNA binding
High	O14494	Phospholipid phosphatase 1 OS=Homo sapiens OX=9606 GN=PLPP1 PE=1 SV=1	0	6.04	7	1	1	1	284	32.1	7.97																																				cellular component movement;metabolic process;regulation of biological process;response to stimulus	membrane	catalytic activity
High	Q9H0W8	Protein SMG9 OS=Homo sapiens OX=9606 GN=SMG9 PE=1 SV=1	0	6.013	5	2	2	2	520	57.6	7.01																																				metabolic process	cytosol	protein binding
High	Q9NUQ3	Gamma-taxilin OS=Homo sapiens OX=9606 GN=TXLNG PE=1 SV=2	0	6.011	3	2	2	2	528	60.5	7.52																																				metabolic process;regulation of biological process	cytoplasm;cytosol;membrane;nucleus	protein binding
High	Q9BZE1	39S ribosomal protein L37, mitochondrial OS=Homo sapiens OX=9606 GN=MRPL37 PE=1 SV=2	0	6.002	4	1	1	1	423	48.1	8.59																																				cell organization and biogenesis;metabolic process	membrane;mitochondrion;ribosome	RNA binding;structural molecule activity
High	Q9Y2X9	Zinc finger protein 281 OS=Homo sapiens OX=9606 GN=ZNF281 PE=1 SV=1	0	127.476	30	14	27	14	895	96.9	8.48	2.855	1.386	0.54	1.51	0.47	-0.89	1.63803	0.0230128	0.135123	0.0062607	0.259037	0.23476	0.072052	4.1	16.48	5.42	134.6	1704.2	1498.1	2094.9	580.8	792.3	733.7	1359.9	1229.3	1414.8	783.5	924.7	890.5	170.5	352.6	275	1249.9	903.9	1414.8	cell differentiation;metabolic process;regulation of biological process	nucleus	DNA binding;metal ion binding;protein binding
High	P08195	4F2 cell-surface antigen heavy chain OS=Homo sapiens OX=9606 GN=SLC3A2 PE=1 SV=3	0	236.888	50	27	112	27	630	68	5.01	0.873	0.158	0.181	-0.2	-2.66	-2.47	0.740149	0.181908	0.00264469	0.010852	0.441509	0.0442361	0.0764739	9.35	1.4	35.19	43.4	2034.5	1432.9	2514.1	3025.3	1537.1	2878.4	15939.5	12776.4	12205.8	935.4	884.4	1068.7	888.3	684	1079	14650.9	9394.6	12205.8	cell growth;cellular component movement;metabolic process;response to stimulus;transport	cell surface;cytosol;membrane;nucleus	catalytic activity;protein binding;RNA binding;transporter activity
High	P29353	SHC-transforming protein 1 OS=Homo sapiens OX=9606 GN=SHC1 PE=1 SV=4	0	5.976	7	2	2	2	583	62.8	6.44																																				cell organization and biogenesis;cellular component movement;defense response;metabolic process;regulation of biological process;response to stimulus	cytoplasm;cytosol;membrane;mitochondrion;organelle lumen	protein binding
High	Q9Y2Z4	Tyrosine--tRNA ligase, mitochondrial OS=Homo sapiens OX=9606 GN=YARS2 PE=1 SV=2	0	5.913	4	1	1	1	477	53.2	8.98																																				metabolic process	cytoplasm;cytosol;mitochondrion;organelle lumen	catalytic activity;nucleotide binding;protein binding;RNA binding
High	O15498	Synaptobrevin homolog YKT6 OS=Homo sapiens OX=9606 GN=YKT6 PE=1 SV=1	0	32.284	43	8	12	8	198	22.4	6.92	1.056	0.223	0.182	0.08	-2.17	-2.45	0.472493	0.336905	0.00472912	0.0124014	0.583047	0.0467594	0.0781939	3.86	25.21	41.81	57.1	199.9	189.4	193.7	189.3	111.4	188.3	1031.9	744.7	850.1	91.9	116.9	82.3	55.6	49.6	70.6	948.4	547.6	850.1	cell organization and biogenesis;transport	cytoplasm;cytosol;endoplasmic reticulum;endosome;Golgi;membrane;mitochondrion	catalytic activity;protein binding
High	Q9NPF5	DNA methyltransferase 1-associated protein 1 OS=Homo sapiens OX=9606 GN=DMAP1 PE=1 SV=1	0	5.768	3	1	1	1	467	53	9.5																																				cell organization and biogenesis;metabolic process;regulation of biological process;response to stimulus	cytoplasm;cytosol;nucleus	protein binding
High	P36404	ADP-ribosylation factor-like protein 2 OS=Homo sapiens OX=9606 GN=ARL2 PE=1 SV=4	0	5.727	15	2	2	2	184	20.9	6.34																																				cell organization and biogenesis;regulation of biological process;response to stimulus	cytoplasm;cytoskeleton;cytosol;Golgi;mitochondrion;nucleus;organelle lumen	catalytic activity;enzyme regulator activity;nucleotide binding;protein binding;signal transducer activity
High	Q99835	Smoothened homolog OS=Homo sapiens OX=9606 GN=SMO PE=1 SV=1	0	5.702	2	1	1	1	787	86.3	8.34																																				cell communication;cell differentiation;cell organization and biogenesis;cellular component movement;development;metabolic process;regulation of biological process;response to stimulus	cytoplasm;Golgi;membrane	metal ion binding;nucleotide binding;protein binding;receptor activity;signal transducer activity
High	Q8N806	Putative E3 ubiquitin-protein ligase UBR7 OS=Homo sapiens OX=9606 GN=UBR7 PE=1 SV=2	0	5.645	8	1	1	1	425	48	4.81																																				metabolic process		catalytic activity;metal ion binding
High	Q03518	Antigen peptide transporter 1 OS=Homo sapiens OX=9606 GN=TAP1 PE=1 SV=2	0	5.637	4	1	1	1	808	87.2	8.02																																				defense response;response to stimulus;transport	endoplasmic reticulum;membrane;mitochondrion	catalytic activity;nucleotide binding;protein binding;transporter activity
High	Q9P0J7	E3 ubiquitin-protein ligase KCMF1 OS=Homo sapiens OX=9606 GN=KCMF1 PE=1 SV=2	0	5.614	4	1	1	1	381	41.9	5.66																																				transport	extracellular	catalytic activity;metal ion binding
High	Q86UL3	Glycerol-3-phosphate acyltransferase 4 OS=Homo sapiens OX=9606 GN=GPAT4 PE=1 SV=1	0	7.064	9	4	4	4	456	52	9.19	1.025	0.186	0.182	0.03	-2.43	-2.46	0.3616	0.43491	0.0099309	0.00378629	0.653471	0.0607272	0.071627	7.06	28.86	20.43	49.6	38.1	30.4	57.5	37.2	31.2	48.4	212.9	204.7	195.3	17.5	18.8	24.5	10.9	13.9	18.2	195.7	150.5	195.3	metabolic process;regulation of biological process;transport	endoplasmic reticulum;membrane	catalytic activity
High	Q5JTD0	Tight junction-associated protein 1 OS=Homo sapiens OX=9606 GN=TJAP1 PE=1 SV=1	0	5.515	3	1	1	1	557	61.8	5.97																																				cell organization and biogenesis	cytoplasm;endosome;Golgi;membrane	protein binding
High	Q06546	GA-binding protein alpha chain OS=Homo sapiens OX=9606 GN=GABPA PE=1 SV=1	0	5.502	4	1	1	1	454	51.3	4.97																																				cell differentiation;cell organization and biogenesis;metabolic process;regulation of biological process;response to stimulus	nucleus	DNA binding;protein binding
High	Q9NUM4	Transmembrane protein 106B OS=Homo sapiens OX=9606 GN=TMEM106B PE=1 SV=2	0	5.501	11	2	2	2	274	31.1	6.99																																				cell organization and biogenesis;regulation of biological process;transport	endosome;membrane;vacuole	protein binding
High	Q96BD0	Solute carrier organic anion transporter family member 4A1 OS=Homo sapiens OX=9606 GN=SLCO4A1 PE=1 SV=2	0	5.478	3	2	2	2	722	77.1	7.83																																				transport	membrane	protein binding;transporter activity
High	Q93050	V-type proton ATPase 116 kDa subunit a isoform 1 OS=Homo sapiens OX=9606 GN=ATP6V0A1 PE=1 SV=3	0	5.476	4	2	2	2	837	96.4	6.43																																				cell organization and biogenesis;cellular homeostasis;metabolic process;regulation of biological process;response to stimulus;transport	cytoplasm;cytosol;Golgi;membrane	catalytic activity;protein binding;transporter activity
High	P11172	Uridine 5'-monophosphate synthase OS=Homo sapiens OX=9606 GN=UMPS PE=1 SV=1	0	5.439	4	1	1	1	480	52.2	7.24																																				metabolic process;response to stimulus;transport	cytoplasm;cytosol;nucleus	catalytic activity;protein binding
High	O60784	Target of Myb protein 1 OS=Homo sapiens OX=9606 GN=TOM1 PE=1 SV=2	0	5.435	6	1	1	1	492	53.8	4.7																																				transport	cytoplasm;cytosol;endosome;membrane	protein binding
High	Q8N961	Ankyrin repeat and BTB/POZ domain-containing protein 2 OS=Homo sapiens OX=9606 GN=ABTB2 PE=2 SV=2	0	5.422	1	1	1	1	1025	113.6	6.29																																				metabolic process;regulation of biological process;response to stimulus	cytoplasm	protein binding
High	Q9BY67	Cell adhesion molecule 1 OS=Homo sapiens OX=9606 GN=CADM1 PE=1 SV=2	0	27.147	19	5	9	5	442	48.5	5.07	0.92	0.156	0.182	-0.12	-2.68	-2.46	0.280971	0.523636	0.000308131	0.0063232	0.708977	0.0390226	0.072052	26.74	6.18	22.9	41.6	112.1	98.2	130.6	154.6	87.5	142	780.4	718.6	655.5	51.5	60.6	55.5	45.4	38.9	53.2	717.3	528.4	655.5	cell death;cell differentiation;cell organization and biogenesis;cell proliferation;development;regulation of biological process;response to stimulus	membrane	protein binding;receptor activity
High	Q9NWW5	Ceroid-lipofuscinosis neuronal protein 6 OS=Homo sapiens OX=9606 GN=CLN6 PE=1 SV=1	0	5.415	7	1	1	1	311	35.9	8.87																																				cell organization and biogenesis;cellular homeostasis;metabolic process;regulation of biological process	endoplasmic reticulum;membrane;organelle lumen	protein binding
High	O14893	Gem-associated protein 2 OS=Homo sapiens OX=9606 GN=GEMIN2 PE=1 SV=1	0	5.409	12	1	1	1	280	31.6	5.58																																				cell organization and biogenesis;metabolic process;transport	cytoplasm;cytosol;nucleus;spliceosomal complex	protein binding
High	P62906	60S ribosomal protein L10a OS=Homo sapiens OX=9606 GN=RPL10A PE=1 SV=2	0	5.36	7	1	1	1	217	24.8	9.94																																				cell organization and biogenesis;metabolic process;response to stimulus;transport	cytosol;membrane;nucleus;ribosome	protein binding;RNA binding;structural molecule activity
High	Q15043	Metal cation symporter ZIP14 OS=Homo sapiens OX=9606 GN=SLC39A14 PE=1 SV=3	0	43.284	15	6	13	6	492	54.2	5.33	0.854	0.135	0.182	-0.23	-2.88	-2.46	0.872256	0.134197	0.0108571	0.0127211	0.397911	0.0620494	0.0786135	13.63	31.04	1.83	39.7	180.2	104.1	230	245.4	121.9	244.6	1342	1329.9	1278.7	82.8	64.3	97.8	72.1	54.3	91.7	1233.5	977.9	1278.7	cellular homeostasis;transport	cytoplasm;membrane	transporter activity
High	Q15057	Arf-GAP with coiled-coil, ANK repeat and PH domain-containing protein 2 OS=Homo sapiens OX=9606 GN=ACAP2 PE=1 SV=3	0	5.326	2	1	1	1	778	88	6.8																																				regulation of biological process;response to stimulus	endosome;membrane	enzyme regulator activity;metal ion binding;protein binding
High	Q15596	Nuclear receptor coactivator 2 OS=Homo sapiens OX=9606 GN=NCOA2 PE=1 SV=2	0	5.318	1	1	1	1	1464	159.1	6.64																																				metabolic process;regulation of biological process;response to stimulus;transport	cytoplasm;nucleus	DNA binding;metal ion binding;protein binding;receptor activity;signal transducer activity
High	Q96D71	RalBP1-associated Eps domain-containing protein 1 OS=Homo sapiens OX=9606 GN=REPS1 PE=1 SV=3	0	5.277	3	1	1	1	796	86.6	5.69																																				cell organization and biogenesis;transport	cytosol;membrane	metal ion binding;protein binding
High	P51784	Ubiquitin carboxyl-terminal hydrolase 11 OS=Homo sapiens OX=9606 GN=USP11 PE=1 SV=3	0	5.276	2	1	1	1	963	109.7	5.45																																				metabolic process	chromosome;cytoplasm;cytosol;nucleus	catalytic activity;protein binding
High	O95630	STAM-binding protein OS=Homo sapiens OX=9606 GN=STAMBP PE=1 SV=1	0	5.264	7	2	2	2	424	48	6.29																																				metabolic process;regulation of biological process;response to stimulus	cytoplasm;cytosol;endosome;membrane;nucleus	catalytic activity;metal ion binding;protein binding
High	Q14865	AT-rich interactive domain-containing protein 5B OS=Homo sapiens OX=9606 GN=ARID5B PE=1 SV=3	0	5.261	1	1	1	1	1188	132.3	8.72																																				cell differentiation;cell organization and biogenesis;cellular component movement;metabolic process;regulation of biological process;response to stimulus	nucleus	catalytic activity;DNA binding;protein binding
High	Q92620	Pre-mRNA-splicing factor ATP-dependent RNA helicase PRP16 OS=Homo sapiens OX=9606 GN=DHX38 PE=1 SV=2	0	5.221	2	1	1	1	1227	140.4	6.54																																				metabolic process;transport	cytoplasm;membrane;nucleus;spliceosomal complex	catalytic activity;nucleotide binding;protein binding;RNA binding
High	Q9BZ95	Histone-lysine N-methyltransferase NSD3 OS=Homo sapiens OX=9606 GN=NSD3 PE=1 SV=1	0	5.218	2	1	1	1	1437	161.5	8.21																																				cell organization and biogenesis;metabolic process;regulation of biological process	chromosome;nucleus	catalytic activity;metal ion binding;protein binding
High	Q96DA0	Zymogen granule protein 16 homolog B OS=Homo sapiens OX=9606 GN=ZG16B PE=1 SV=3	0	5.113	8	1	1	1	208	22.7	7.39																																					extracellular
High	Q9BW27	Nuclear pore complex protein Nup85 OS=Homo sapiens OX=9606 GN=NUP85 PE=1 SV=1	0	5.104	4	2	2	2	656	75	5.55																																				cell organization and biogenesis;cellular component movement;metabolic process;regulation of biological process;response to stimulus;transport	chromosome;cytoplasm;cytoskeleton;cytosol;membrane;nucleus	protein binding;structural molecule activity
High	Q9H920	RING finger protein 121 OS=Homo sapiens OX=9606 GN=RNF121 PE=1 SV=1	0	44.801	17	6	16	6	327	37.9	7.06	1.254	0.262	0.183	0.33	-1.93	-2.45	0.725536	0.188133	0.0109367	0.000932697	0.446631	0.0620494	0.071627	19	29.63	4.86	57.8	508.4	486.5	614.1	465.2	388.1	332	1874.1	2543	1855.4	233.8	300.3	261	136.6	172.7	124.4	1722.6	1869.9	1855.4	metabolic process;regulation of biological process;response to stimulus	membrane	catalytic activity;metal ion binding;protein binding
High	P00966	Argininosuccinate synthase OS=Homo sapiens OX=9606 GN=ASS1 PE=1 SV=2	0	4.984	5	1	1	1	412	46.5	8.02																																				metabolic process;regulation of biological process;response to stimulus	cytoplasm;cytosol;mitochondrion	catalytic activity;nucleotide binding;protein binding;RNA binding
High	Q9NXR7	BRISC and BRCA1-A complex member 2 OS=Homo sapiens OX=9606 GN=BABAM2 PE=1 SV=2	0	4.957	6	2	2	2	383	43.5	5.81																																				cell death;cell division;cell organization and biogenesis;metabolic process;regulation of biological process;response to stimulus	cytoplasm;cytosol;nucleus	protein binding
High	Q9BQE5	Apolipoprotein L2 OS=Homo sapiens OX=9606 GN=APOL2 PE=1 SV=1	0	4.951	3	1	1	1	337	37.1	6.74																																				defense response;development;metabolic process;response to stimulus;transport	cytoplasm;extracellular;membrane	protein binding
High	Q7Z478	ATP-dependent RNA helicase DHX29 OS=Homo sapiens OX=9606 GN=DHX29 PE=1 SV=2	0	4.945	1	1	1	1	1369	155.1	8.09																																				metabolic process	cytoplasm;mitochondrion	catalytic activity;nucleotide binding;protein binding;RNA binding
High	Q06609	DNA repair protein RAD51 homolog 1 OS=Homo sapiens OX=9606 GN=RAD51 PE=1 SV=1	0	4.938	5	1	1	1	339	36.9	5.6																																				cell organization and biogenesis;metabolic process;regulation of biological process;response to stimulus	chromosome;cytoplasm;cytoskeleton;cytosol;mitochondrion;nucleus;organelle lumen	catalytic activity;DNA binding;nucleotide binding;protein binding
High	P50570	Dynamin-2 OS=Homo sapiens OX=9606 GN=DNM2 PE=1 SV=2	0	4.926	4	2	2	2	870	98	7.44																																				cell organization and biogenesis;metabolic process;regulation of biological process;response to stimulus;transport	cytoplasm;cytoskeleton;cytosol;endosome;Golgi;membrane;nucleus	catalytic activity;nucleotide binding;protein binding
High	Q6P4A8	Phospholipase B-like 1 OS=Homo sapiens OX=9606 GN=PLBD1 PE=1 SV=2	0	4.922	4	1	1	1	553	63.2	9.06																																				metabolic process	cytosol;vacuole	catalytic activity
High	P04818	Thymidylate synthase OS=Homo sapiens OX=9606 GN=TYMS PE=1 SV=3	0	4.887	10	2	2	2	313	35.7	7.01																																				metabolic process;regulation of biological process;response to stimulus	cytoplasm;cytosol;membrane;mitochondrion;nucleus;organelle lumen	catalytic activity;nucleotide binding;protein binding;RNA binding;translation regulator activity
High	Q96BW9	Phosphatidate cytidylyltransferase, mitochondrial OS=Homo sapiens OX=9606 GN=TAMM41 PE=1 SV=2	0	4.885	4	1	1	1	452	51	7.94																																				metabolic process	membrane;mitochondrion	catalytic activity
High	Q9NZM4	BRD4-interacting chromatin-remodeling complex-associated protein OS=Homo sapiens OX=9606 GN=BICRA PE=1 SV=2	0	4.874	1	1	1	1	1560	158.4	6.65																																						protein binding
High	O75648	Mitochondrial tRNA-specific 2-thiouridylase 1 OS=Homo sapiens OX=9606 GN=TRMU PE=1 SV=2	0	4.846	5	2	2	2	421	47.7	8.03																																				cell organization and biogenesis;metabolic process	mitochondrion	catalytic activity;nucleotide binding;RNA binding
High	Q96EE3	Nucleoporin SEH1 OS=Homo sapiens OX=9606 GN=SEH1L PE=1 SV=3	0	4.824	3	1	1	1	360	39.6	8.09																																				cell communication;cell division;cell organization and biogenesis;defense response;metabolic process;regulation of biological process;response to stimulus;transport	chromosome;cytosol;membrane;nucleus;vacuole	protein binding
High	Q9UIV1	CCR4-NOT transcription complex subunit 7 OS=Homo sapiens OX=9606 GN=CNOT7 PE=1 SV=3	0	4.791	5	1	1	1	285	32.7	4.84																																				cell organization and biogenesis;defense response;metabolic process;regulation of biological process;response to stimulus	cytoplasm;cytosol;membrane;nucleus	catalytic activity;metal ion binding;protein binding;RNA binding;signal transducer activity
High	Q9Y263	Phospholipase A-2-activating protein OS=Homo sapiens OX=9606 GN=PLAA PE=1 SV=2	0	4.736	2	1	1	1	795	87.1	6.37																																				cell communication;cellular homeostasis;defense response;metabolic process;regulation of biological process;response to stimulus	cytoplasm;nucleus	enzyme regulator activity;protein binding
High	Q6P1L5	Protein FAM117B OS=Homo sapiens OX=9606 GN=FAM117B PE=1 SV=2	0	4.682	2	1	1	1	589	61.9	9.82																																						protein binding
High	Q9UQL6	Histone deacetylase 5 OS=Homo sapiens OX=9606 GN=HDAC5 PE=1 SV=2	0	4.677	3	1	1	1	1122	121.9	6.24																																				cell differentiation;cell organization and biogenesis;defense response;metabolic process;regulation of biological process;response to stimulus	cytoplasm;cytosol;Golgi;nucleus	catalytic activity;DNA binding;metal ion binding;protein binding
High	Q9UFC0	Leucine-rich repeat and WD repeat-containing protein 1 OS=Homo sapiens OX=9606 GN=LRWD1 PE=1 SV=2	0	4.668	2	1	1	1	647	70.8	7.21																																				cell organization and biogenesis;metabolic process	chromosome;cytoplasm;cytoskeleton;cytosol;nucleus	DNA binding;nucleotide binding;protein binding
High	O96017	Serine/threonine-protein kinase Chk2 OS=Homo sapiens OX=9606 GN=CHEK2 PE=1 SV=1	0	4.661	3	1	1	1	543	60.9	5.91																																				cell death;cell division;cell organization and biogenesis;metabolic process;regulation of biological process;response to stimulus	Golgi;nucleus	catalytic activity;metal ion binding;nucleotide binding;protein binding
High	Q9H074	Polyadenylate-binding protein-interacting protein 1 OS=Homo sapiens OX=9606 GN=PAIP1 PE=1 SV=1	0	4.641	6	2	2	2	479	53.5	4.81																																				metabolic process;regulation of biological process	cytoplasm;cytosol	protein binding;RNA binding;translation regulator activity
High	Q96KV7	WD repeat-containing protein 90 OS=Homo sapiens OX=9606 GN=WDR90 PE=1 SV=2	0.001	4.605	1	2	2	2	1748	187.3	6.99																																						protein binding
High	P12955	Xaa-Pro dipeptidase OS=Homo sapiens OX=9606 GN=PEPD PE=1 SV=3	0.001	4.601	6	2	2	2	493	54.5	6																																				metabolic process		catalytic activity;metal ion binding;protein binding
High	P50607	Tubby protein homolog OS=Homo sapiens OX=9606 GN=TUB PE=1 SV=1	0.001	4.591	4	2	2	1	506	55.6	8.76																																				cell organization and biogenesis;regulation of biological process;response to stimulus;transport	cytoplasm;cytosol;extracellular;membrane;nucleus	protein binding
High	A6NI28	Rho GTPase-activating protein 42 OS=Homo sapiens OX=9606 GN=ARHGAP42 PE=1 SV=3	0.001	4.51	2	1	1	1	874	98.5	7.99																																				regulation of biological process;response to stimulus		enzyme regulator activity;protein binding
High	Q6ZU80	Centrosomal protein of 128 kDa OS=Homo sapiens OX=9606 GN=CEP128 PE=1 SV=2	0.001	4.507	2	2	2	2	1094	127.9	6.52																																				cellular component movement	cytoplasm;cytoskeleton	catalytic activity;motor activity
High	Q8NDZ2	SUMO-interacting motif-containing protein 1 OS=Homo sapiens OX=9606 GN=SIMC1 PE=1 SV=3	0.001	4.486	2	1	1	1	872	96.8	6.57																																						protein binding
High	Q9P2E7	Protocadherin-10 OS=Homo sapiens OX=9606 GN=PCDH10 PE=2 SV=2	0.001	4.462	4	2	2	2	1040	112.9	4.87																																				cell communication	membrane	metal ion binding
High	Q96I99	Succinate--CoA ligase [GDP-forming] subunit beta, mitochondrial OS=Homo sapiens OX=9606 GN=SUCLG2 PE=1 SV=2	0.001	4.441	5	2	2	2	432	46.5	6.39																																				metabolic process	membrane;mitochondrion;organelle lumen	catalytic activity;metal ion binding;nucleotide binding;protein binding
High	O75069	Transmembrane and coiled-coil domains protein 2 OS=Homo sapiens OX=9606 GN=TMCC2 PE=1 SV=3	0.001	4.413	3	2	2	1	709	77.4	6.81																																				metabolic process	endoplasmic reticulum;membrane	protein binding
High	O60573	Eukaryotic translation initiation factor 4E type 2 OS=Homo sapiens OX=9606 GN=EIF4E2 PE=1 SV=1	0.001	4.411	13	2	2	2	245	28.3	8.88																																				metabolic process;regulation of biological process	cytoplasm;cytosol	protein binding;RNA binding
High	O43292	Glycosylphosphatidylinositol anchor attachment 1 protein OS=Homo sapiens OX=9606 GN=GPAA1 PE=1 SV=3	0.001	4.376	5	2	2	2	621	67.6	8.06																																				cell organization and biogenesis;metabolic process	endoplasmic reticulum;membrane	catalytic activity;protein binding
High	Q5VT52	Regulation of nuclear pre-mRNA domain-containing protein 2 OS=Homo sapiens OX=9606 GN=RPRD2 PE=1 SV=1	0	30.787	8	9	9	9	1461	155.9	7.42	2.689	1.452	0.548	1.43	0.54	-0.87	1.64837	0.0224713	0.0729267	0.00612188	0.259037	0.155466	0.072052	11.99	14.3	2.14	138.6	291.3	257.3	343.9	108.3	137.7	118.3	215.9	200.6	221.8	133.9	158.8	146.2	31.8	61.3	44.3	198.5	147.5	221.8	metabolic process
High	Q13444	Disintegrin and metalloproteinase domain-containing protein 15 OS=Homo sapiens OX=9606 GN=ADAM15 PE=1 SV=4	0.001	4.369	2	1	1	1	863	92.9	6.73																																				cell death;cell organization and biogenesis;defense response;metabolic process;regulation of biological process;response to stimulus	cell surface;membrane	catalytic activity;metal ion binding;protein binding
High	Q9H9C1	Spermatogenesis-defective protein 39 homolog OS=Homo sapiens OX=9606 GN=VIPAS39 PE=1 SV=1	0.001	4.314	3	1	1	1	493	57	7.4																																				cell differentiation;cell organization and biogenesis;metabolic process;regulation of biological process;transport	cytoplasm;endosome;Golgi	protein binding
High	Q9BQ67	Glutamate-rich WD repeat-containing protein 1 OS=Homo sapiens OX=9606 GN=GRWD1 PE=1 SV=1	0.001	4.272	5	2	2	2	446	49.4	4.92																																				cell organization and biogenesis;metabolic process	chromosome;cytosol;nucleus	DNA binding;protein binding;RNA binding
High	O14978	Zinc finger protein 263 OS=Homo sapiens OX=9606 GN=ZNF263 PE=1 SV=2	0.001	4.262	3	1	1	1	683	77.3	6.99																																				metabolic process;regulation of biological process	nucleus	DNA binding;metal ion binding;protein binding
High	Q12893	Transmembrane protein 115 OS=Homo sapiens OX=9606 GN=TMEM115 PE=1 SV=1	0.002	4.236	6	1	1	1	351	38.2	8.16																																				metabolic process;regulation of biological process;transport	Golgi;membrane;nucleus	catalytic activity;protein binding
High	Q9BYV8	Centrosomal protein of 41 kDa OS=Homo sapiens OX=9606 GN=CEP41 PE=1 SV=1	0.002	4.219	5	1	1	1	373	41.3	8.32																																				cell organization and biogenesis;metabolic process;regulation of biological process;transport	cytoplasm;cytoskeleton;cytosol;membrane	protein binding
High	Q16666	Gamma-interferon-inducible protein 16 OS=Homo sapiens OX=9606 GN=IFI16 PE=1 SV=3	0.002	4.217	3	2	2	2	785	88.2	9.28																																				cell communication;cell death;cell differentiation;cell proliferation;defense response;metabolic process;regulation of biological process;response to stimulus	cytoplasm;cytosol;membrane;nucleus	DNA binding;protein binding;RNA binding
High	Q9NWU5	39S ribosomal protein L22, mitochondrial OS=Homo sapiens OX=9606 GN=MRPL22 PE=1 SV=1	0.002	4.211	6	1	1	1	206	23.6	9.94																																				cell organization and biogenesis;metabolic process	membrane;mitochondrion;ribosome	RNA binding;structural molecule activity
High	Q8N680	Zinc finger and BTB domain-containing protein 2 OS=Homo sapiens OX=9606 GN=ZBTB2 PE=1 SV=1	0.002	4.183	4	1	1	1	514	57.3	6.1																																				metabolic process;regulation of biological process	nucleus	DNA binding;metal ion binding;protein binding
High	Q7Z4G4	tRNA (guanine(10)-N2)-methyltransferase homolog OS=Homo sapiens OX=9606 GN=TRMT11 PE=1 SV=1	0.002	4.148	6	2	2	2	463	53.4	7.78																																				metabolic process;regulation of biological process		catalytic activity;DNA binding;RNA binding
High	P49005	DNA polymerase delta subunit 2 OS=Homo sapiens OX=9606 GN=POLD2 PE=1 SV=1	0.002	4.144	6	1	1	1	469	51.3	5.58																																				cell organization and biogenesis;cellular homeostasis;metabolic process;response to stimulus	nucleus	catalytic activity;DNA binding;protein binding
High	Q86UU1	Pleckstrin homology-like domain family B member 1 OS=Homo sapiens OX=9606 GN=PHLDB1 PE=1 SV=1	0.002	4.138	3	2	2	2	1377	151.1	8.63																																				metabolic process;regulation of biological process		protein binding
High	Q9Y4X5	E3 ubiquitin-protein ligase ARIH1 OS=Homo sapiens OX=9606 GN=ARIH1 PE=1 SV=2	0.002	4.135	2	1	1	1	557	64.1	5.08																																				metabolic process;regulation of biological process	cytoplasm;cytosol;nucleus	catalytic activity;metal ion binding;protein binding
High	Q8WWN8	Arf-GAP with Rho-GAP domain, ANK repeat and PH domain-containing protein 3 OS=Homo sapiens OX=9606 GN=ARAP3 PE=1 SV=1	0.002	4.12	1	1	1	1	1544	169.7	7.08																																				cell differentiation;cell division;cell organization and biogenesis;cellular component movement;metabolic process;regulation of biological process;response to stimulus;transport	cytoplasm;cytoskeleton;cytosol;endosome;membrane	catalytic activity;enzyme regulator activity;metal ion binding;nucleotide binding;protein binding
High	O94762	ATP-dependent DNA helicase Q5 OS=Homo sapiens OX=9606 GN=RECQL5 PE=1 SV=2	0.002	4.111	1	1	1	1	991	108.8	8.56																																				cell division;metabolic process;regulation of biological process;response to stimulus	chromosome;cytoplasm;cytosol;nucleus	catalytic activity;DNA binding;nucleotide binding;protein binding
High	Q96ER3	Protein SAAL1 OS=Homo sapiens OX=9606 GN=SAAL1 PE=1 SV=2	0.002	4.105	3	1	1	1	474	53.5	4.5																																					nucleus
High	A1XBS5	Protein FAM92A OS=Homo sapiens OX=9606 GN=FAM92A PE=1 SV=2	0.002	4.087	9	1	1	1	289	33.4	6.21																																				cell organization and biogenesis	cytoplasm;cytoskeleton;nucleus	protein binding
High	P07737	Profilin-1 OS=Homo sapiens OX=9606 GN=PFN1 PE=1 SV=2	0.003	4.053	10	1	1	1	140	15	8.27																																				cell organization and biogenesis;regulation of biological process;response to stimulus	cytoplasm;cytoskeleton;cytosol;membrane;nucleus	enzyme regulator activity;nucleotide binding;protein binding;RNA binding
High	Q9UHR6	Zinc finger HIT domain-containing protein 2 OS=Homo sapiens OX=9606 GN=ZNHIT2 PE=1 SV=1	0.003	4.051	6	1	1	1	403	42.9	5.99																																				cell differentiation		metal ion binding
High	Q12929	Epidermal growth factor receptor kinase substrate 8 OS=Homo sapiens OX=9606 GN=EPS8 PE=1 SV=1	0.003	4.047	2	1	1	1	822	91.8	7.5																																				cell organization and biogenesis;cell proliferation;cellular component movement;regulation of biological process;response to stimulus	cytoplasm;membrane	protein binding
High	Q8N350	Voltage-dependent calcium channel beta subunit-associated regulatory protein OS=Homo sapiens OX=9606 GN=CBARP PE=1 SV=3	0.003	3.994	3	1	1	1	705	73.9	6.4																																				regulation of biological process	membrane	protein binding
High	Q9Y3A3	MOB-like protein phocein OS=Homo sapiens OX=9606 GN=MOB4 PE=1 SV=1	0.003	3.991	10	1	1	1	225	26	5.78																																				transport	cytoplasm;cytosol;Golgi;membrane	metal ion binding;protein binding
High	Q9BSQ5	Cerebral cavernous malformations 2 protein OS=Homo sapiens OX=9606 GN=CCM2 PE=1 SV=1	0.003	3.99	5	1	1	1	444	48.8	5.54																																				cell differentiation;cell organization and biogenesis;development;metabolic process;regulation of biological process;response to stimulus	cytoplasm;mitochondrion	protein binding
High	Q9BYW2	Histone-lysine N-methyltransferase SETD2 OS=Homo sapiens OX=9606 GN=SETD2 PE=1 SV=3	0	6.814	1	3	3	3	2564	287.4	6.14	1.742	0.872	0.588	0.8	-0.2	-0.77	0.637693	0.230307	0.278578	0.0725183	0.487766	0.39239	0.164402	5.37	22.02	32.18	104	32.3	31.4	31.3	17.9	33.4	18	30.6	37	42.4	14.8	19.4	13.3	5.3	14.9	6.7	28.1	27.2	42.4	cell differentiation;cell organization and biogenesis;cellular component movement;defense response;development;metabolic process;regulation of biological process;response to stimulus	chromosome;nucleus	catalytic activity;metal ion binding;protein binding
High	Q9Y6J9	TAF6-like RNA polymerase II p300/CBP-associated factor-associated factor 65 kDa subunit 6L OS=Homo sapiens OX=9606 GN=TAF6L PE=1 SV=1	0.003	3.989	3	1	1	1	622	67.8	8.97																																				cell organization and biogenesis;metabolic process;regulation of biological process	nucleus	catalytic activity;DNA binding;protein binding
High	Q6P158	Putative ATP-dependent RNA helicase DHX57 OS=Homo sapiens OX=9606 GN=DHX57 PE=1 SV=2	0.003	3.954	1	1	1	1	1386	155.5	7.71																																				metabolic process	mitochondrion	catalytic activity;metal ion binding;nucleotide binding;protein binding;RNA binding
High	Q8TBM8	DnaJ homolog subfamily B member 14 OS=Homo sapiens OX=9606 GN=DNAJB14 PE=1 SV=1	0.003	3.95	6	2	2	2	379	42.5	8.59																																				cell organization and biogenesis;metabolic process	endoplasmic reticulum;membrane;nucleus	protein binding
High	Q99622	Protein C10 OS=Homo sapiens OX=9606 GN=C12orf57 PE=1 SV=1	0.003	3.947	14	1	1	1	126	13.2	5.14																																				cell organization and biogenesis;regulation of biological process;response to stimulus	cytoplasm
High	Q9UBI6	Guanine nucleotide-binding protein G(I)/G(S)/G(O) subunit gamma-12 OS=Homo sapiens OX=9606 GN=GNG12 PE=1 SV=3	0.003	3.946	19	1	1	1	72	8	8.97																																				regulation of biological process;response to stimulus	membrane	protein binding;signal transducer activity
High	P17693	HLA class I histocompatibility antigen, alpha chain G OS=Homo sapiens OX=9606 GN=HLA-G PE=1 SV=1	0.003	3.881	7	2	2	1	338	38.2	5.69																																				defense response;regulation of biological process;response to stimulus	extracellular;membrane	protein binding
High	Q8NEX9	Short-chain dehydrogenase/reductase family 9C member 7 OS=Homo sapiens OX=9606 GN=SDR9C7 PE=1 SV=1	0.003	3.869	3	1	1	1	313	35.2	9.16																																				metabolic process	cytoplasm;cytosol	catalytic activity
High	Q7Z3C6	Autophagy-related protein 9A OS=Homo sapiens OX=9606 GN=ATG9A PE=1 SV=3	0.003	3.842	3	2	2	2	839	94.4	6.67																																				cell organization and biogenesis;metabolic process;response to stimulus;transport	endoplasmic reticulum;endosome;Golgi;membrane;vacuole	protein binding
High	Q9Y3D0	Cytosolic iron-sulfur assembly component 2B OS=Homo sapiens OX=9606 GN=CIAO2B PE=1 SV=1	0.003	3.834	13	1	1	1	163	17.7	5.19																																				cell organization and biogenesis;metabolic process	cytoplasm;cytoskeleton;cytosol;nucleus	protein binding
High	Q02818	Nucleobindin-1 OS=Homo sapiens OX=9606 GN=NUCB1 PE=1 SV=4	0.003	3.834	2	1	1	1	461	53.8	5.25																																				metabolic process;regulation of biological process;response to stimulus	cytoplasm;endoplasmic reticulum;endosome;extracellular;Golgi;membrane;nucleus;organelle lumen	DNA binding;metal ion binding;protein binding
High	Q08380	Galectin-3-binding protein OS=Homo sapiens OX=9606 GN=LGALS3BP PE=1 SV=1	0.003	3.824	2	1	1	1	585	65.3	5.27																																				defense response;regulation of biological process;response to stimulus;transport	extracellular;membrane;organelle lumen	protein binding;receptor activity
High	Q8NFX7	Syntaxin-binding protein 6 OS=Homo sapiens OX=9606 GN=STXBP6 PE=1 SV=2	0.003	3.81	5	1	1	1	210	23.5	9.04																																				regulation of biological process;transport	cytoplasm;membrane	protein binding
High	O75143	Autophagy-related protein 13 OS=Homo sapiens OX=9606 GN=ATG13 PE=1 SV=1	0.003	3.801	4	2	2	2	517	56.5	5.12																																				cell communication;cell organization and biogenesis;metabolic process;regulation of biological process;response to stimulus	cytoplasm;cytoskeleton;cytosol;endosome;membrane;mitochondrion;vacuole	protein binding
High	P49848	Transcription initiation factor TFIID subunit 6 OS=Homo sapiens OX=9606 GN=TAF6 PE=1 SV=1	0.003	3.763	1	1	1	1	677	72.6	8.6																																				metabolic process;regulation of biological process	cytosol;nucleus	DNA binding;protein binding
High	P48553	Trafficking protein particle complex subunit 10 OS=Homo sapiens OX=9606 GN=TRAPPC10 PE=1 SV=2	0.003	3.757	2	1	1	1	1259	142.1	6.04																																				cell organization and biogenesis;transport	cytosol;Golgi;membrane	protein binding;transporter activity
High	Q7L7X3	Serine/threonine-protein kinase TAO1 OS=Homo sapiens OX=9606 GN=TAOK1 PE=1 SV=1	0.003	3.75	1	1	1	1	1001	116	7.65																																				cell death;cell organization and biogenesis;metabolic process;regulation of biological process;response to stimulus	cytoplasm;cytosol	catalytic activity;nucleotide binding;protein binding;signal transducer activity
High	Q9H6S3	Epidermal growth factor receptor kinase substrate 8-like protein 2 OS=Homo sapiens OX=9606 GN=EPS8L2 PE=1 SV=2	0.003	3.739	1	1	2	1	715	80.6	6.84																																				regulation of biological process;response to stimulus	cytoplasm;cytosol;membrane	protein binding
High	Q92896	Golgi apparatus protein 1 OS=Homo sapiens OX=9606 GN=GLG1 PE=1 SV=2	0.003	3.683	2	2	2	2	1179	134.5	6.9																																				cellular component movement;regulation of biological process	Golgi;membrane	protein binding
High	Q86T90	Protein hinderin OS=Homo sapiens OX=9606 GN=KIAA1328 PE=1 SV=2	0.003	3.682	4	1	1	1	577	65.3	8.09																																				metabolic process		protein binding;structural molecule activity
High	Q9P0K1	Disintegrin and metalloproteinase domain-containing protein 22 OS=Homo sapiens OX=9606 GN=ADAM22 PE=1 SV=1	0.003	3.676	3	2	2	2	906	100.4	7.2																																				cell differentiation;metabolic process;regulation of biological process;response to stimulus	membrane	catalytic activity;protein binding
High	Q9NZJ7	Mitochondrial carrier homolog 1 OS=Homo sapiens OX=9606 GN=MTCH1 PE=1 SV=1	0.003	3.674	5	2	2	2	389	41.5	9.32																																				cell death;cell organization and biogenesis;metabolic process;regulation of biological process;transport	membrane;mitochondrion	protein binding
High	P56537	Eukaryotic translation initiation factor 6 OS=Homo sapiens OX=9606 GN=EIF6 PE=1 SV=1	0.003	3.665	14	1	1	1	245	26.6	4.68																																				cell organization and biogenesis;metabolic process;regulation of biological process;response to stimulus;transport	cytoplasm;cytosol;nucleus	protein binding;RNA binding
High	Q9UEE9	Craniofacial development protein 1 OS=Homo sapiens OX=9606 GN=CFDP1 PE=1 SV=1	0.003	3.662	4	1	1	1	299	33.6	4.81																																				development;regulation of biological process	chromosome
High	Q9Y3R0	Glutamate receptor-interacting protein 1 OS=Homo sapiens OX=9606 GN=GRIP1 PE=1 SV=3	0.003	3.652	2	1	1	1	1128	122.3	6.47																																				cell organization and biogenesis;regulation of biological process;response to stimulus	cytosol;endoplasmic reticulum;endosome;membrane	protein binding;structural molecule activity
High	Q92615	La-related protein 4B OS=Homo sapiens OX=9606 GN=LARP4B PE=1 SV=3	0.003	3.639	2	2	2	1	738	80.5	6.92																																				regulation of biological process	cytoplasm;cytosol;membrane;ribosome	protein binding;RNA binding
High	Q9BYE0	Transcription factor HES-7 OS=Homo sapiens OX=9606 GN=HES7 PE=1 SV=2	0.003	3.607	4	1	1	1	225	24.9	10.48																																				development;metabolic process;regulation of biological process;response to stimulus	nucleus	DNA binding;protein binding
High	P35237	Serpin B6 OS=Homo sapiens OX=9606 GN=SERPINB6 PE=1 SV=3	0.003	3.604	4	1	1	1	376	42.6	5.27																																				regulation of biological process;response to stimulus;transport	cytoplasm;cytosol;extracellular;membrane;nucleus	enzyme regulator activity;protein binding
High	Q03933	Heat shock factor protein 2 OS=Homo sapiens OX=9606 GN=HSF2 PE=1 SV=1	0.003	3.604	2	1	1	1	536	60.3	4.82																																				metabolic process;regulation of biological process	cytoplasm;nucleus	DNA binding;protein binding
High	Q99436	Proteasome subunit beta type-7 OS=Homo sapiens OX=9606 GN=PSMB7 PE=1 SV=1	0.003	3.596	7	1	1	1	277	29.9	7.68																																				metabolic process;regulation of biological process;response to stimulus;transport	cytoplasm;cytosol;extracellular;nucleus;organelle lumen;proteasome	catalytic activity;nucleotide binding;protein binding
High	Q16610	Extracellular matrix protein 1 OS=Homo sapiens OX=9606 GN=ECM1 PE=1 SV=2	0.003	3.58	3	1	2	1	540	60.6	6.71																																				defense response;regulation of biological process;response to stimulus;transport	extracellular;organelle lumen	protein binding;signal transducer activity
High	Q9Y6E2	Basic leucine zipper and W2 domain-containing protein 2 OS=Homo sapiens OX=9606 GN=BZW2 PE=1 SV=1	0.003	3.563	5	1	1	1	419	48.1	6.68																																				cell differentiation;development	cytoplasm;membrane	protein binding
High	Q13643	Four and a half LIM domains protein 3 OS=Homo sapiens OX=9606 GN=FHL3 PE=1 SV=4	0.003	3.548	4	1	1	1	280	31.2	6.2																																				cell organization and biogenesis	nucleus	metal ion binding;protein binding
High	Q13480	GRB2-associated-binding protein 1 OS=Homo sapiens OX=9606 GN=GAB1 PE=1 SV=2	0.003	3.533	3	2	2	2	694	76.6	5.96																																				cell organization and biogenesis;cell proliferation;cellular component movement;metabolic process;regulation of biological process;response to stimulus	cytosol	catalytic activity;protein binding
High	Q6ZTQ4	Cadherin-related family member 3 OS=Homo sapiens OX=9606 GN=CDHR3 PE=1 SV=1	0.003	3.531	1	1	1	1	885	97.9	5.41																																					membrane	metal ion binding;receptor activity
High	P61923	Coatomer subunit zeta-1 OS=Homo sapiens OX=9606 GN=COPZ1 PE=1 SV=1	0.003	3.522	6	1	1	1	177	20.2	4.81																																				transport	cytoplasm;cytosol;Golgi;membrane
High	Q9BTC8	Metastasis-associated protein MTA3 OS=Homo sapiens OX=9606 GN=MTA3 PE=1 SV=2	0.003	3.508	4	1	1	1	594	67.5	8.57																																				cell organization and biogenesis;metabolic process;regulation of biological process	cytoplasm;nucleus	catalytic activity;DNA binding;metal ion binding;protein binding
High	Q9ULT0	Tetratricopeptide repeat protein 7A OS=Homo sapiens OX=9606 GN=TTC7A PE=1 SV=3	0.004	3.495	3	2	2	2	858	96.1	6.46																																				cell organization and biogenesis;cellular homeostasis	cytoplasm;membrane	protein binding
High	Q6NZI2	Caveolae-associated protein 1 OS=Homo sapiens OX=9606 GN=CAVIN1 PE=1 SV=1	0	26.223	19	6	10	6	390	43.5	5.6	1.158	0.236	0.187	0.21	-2.08	-2.42	0.882101	0.131189	0.00979991	0.00289531	0.395422	0.0605218	0.071627	3.4	23.59	12.47	56.9	81.5	69.4	73	54.2	61.3	63.1	309.1	290.1	410.3	37.5	42.8	31.1	15.9	27.3	23.6	284.1	213.3	410.3	metabolic process;regulation of biological process	cytoplasm;cytosol;endoplasmic reticulum;membrane;mitochondrion;nucleus	protein binding;RNA binding
High	Q9UJW0	Dynactin subunit 4 OS=Homo sapiens OX=9606 GN=DCTN4 PE=1 SV=1	0.004	3.481	5	1	1	1	460	52.3	7.34																																				transport	chromosome;cytoplasm;cytoskeleton;cytosol;nucleus	protein binding
High	Q53T59	HCLS1-binding protein 3 OS=Homo sapiens OX=9606 GN=HS1BP3 PE=1 SV=1	0.004	3.459	5	1	1	1	392	42.8	5.01																																				regulation of biological process	endoplasmic reticulum;mitochondrion
High	Q8N490	Probable hydrolase PNKD OS=Homo sapiens OX=9606 GN=PNKD PE=1 SV=2	0.004	3.457	4	1	1	1	385	42.8	9.09																																				metabolic process;regulation of biological process	cytoplasm;membrane;mitochondrion;nucleus	catalytic activity;metal ion binding;protein binding
High	Q15833	Syntaxin-binding protein 2 OS=Homo sapiens OX=9606 GN=STXBP2 PE=1 SV=2	0.004	3.439	2	1	1	1	593	66.4	6.55																																				regulation of biological process;transport	cytosol;extracellular;membrane;vacuole	protein binding
High	Q5JU85	IQ motif and SEC7 domain-containing protein 2 OS=Homo sapiens OX=9606 GN=IQSEC2 PE=1 SV=2	0.004	3.427	1	1	1	1	1488	162.7	8.56
High	Q9UBS8	E3 ubiquitin-protein ligase RNF14 OS=Homo sapiens OX=9606 GN=RNF14 PE=1 SV=1	0.004	3.425	4	1	2	1	474	53.8	4.75																																				metabolic process;regulation of biological process;response to stimulus	cytoplasm;cytosol;nucleus	catalytic activity;metal ion binding;protein binding
High	Q9Y6G3	39S ribosomal protein L42, mitochondrial OS=Homo sapiens OX=9606 GN=MRPL42 PE=1 SV=1	0.004	3.411	11	1	1	1	142	16.7	8.35																																				cell organization and biogenesis;metabolic process	membrane;mitochondrion;ribosome	RNA binding;structural molecule activity
High	Q9NYY8	FAST kinase domain-containing protein 2, mitochondrial OS=Homo sapiens OX=9606 GN=FASTKD2 PE=1 SV=1	0.004	3.407	2	1	1	1	710	81.4	8.05																																				cell organization and biogenesis;metabolic process	mitochondrion;nucleus	catalytic activity;RNA binding
High	Q9BVQ7	Spermatogenesis-associated protein 5-like protein 1 OS=Homo sapiens OX=9606 GN=SPATA5L1 PE=1 SV=2	0.004	3.389	3	1	1	1	753	80.7	8.09																																				metabolic process;response to stimulus	cytoplasm	catalytic activity;nucleotide binding
High	Q13232	Nucleoside diphosphate kinase 3 OS=Homo sapiens OX=9606 GN=NME3 PE=1 SV=2	0.004	3.374	6	1	1	1	169	19	7.84																																				cell death;metabolic process;regulation of biological process	cytosol;mitochondrion	catalytic activity;metal ion binding;nucleotide binding;protein binding
High	Q14690	Protein RRP5 homolog OS=Homo sapiens OX=9606 GN=PDCD11 PE=1 SV=3	0.004	3.372	1	1	1	1	1871	208.6	8.87																																				metabolic process	cytosol;nucleus	protein binding;RNA binding
High	Q9BXB5	Oxysterol-binding protein-related protein 10 OS=Homo sapiens OX=9606 GN=OSBPL10 PE=1 SV=2	0.005	3.336	2	1	1	1	764	83.9	8.31																																				metabolic process;transport	cytoplasm;cytoskeleton;cytosol	transporter activity
High	Q99536	Synaptic vesicle membrane protein VAT-1 homolog OS=Homo sapiens OX=9606 GN=VAT1 PE=1 SV=2	0.005	3.318	4	1	1	1	393	41.9	6.29																																				metabolic process;regulation of biological process;transport	cytoplasm;extracellular;membrane;mitochondrion;organelle lumen	catalytic activity;metal ion binding
High	Q9UPY3	Endoribonuclease Dicer OS=Homo sapiens OX=9606 GN=DICER1 PE=1 SV=3	0.005	3.316	1	1	1	1	1922	218.5	5.68																																				cell organization and biogenesis;metabolic process;regulation of biological process;response to stimulus	cytoplasm;cytosol;nucleus	catalytic activity;DNA binding;metal ion binding;nucleotide binding;protein binding;RNA binding
High	Q9BSJ8	Extended synaptotagmin-1 OS=Homo sapiens OX=9606 GN=ESYT1 PE=1 SV=1	0	330.231	54	46	109	46	1104	122.8	5.83	1.018	0.196	0.187	0.03	-2.35	-2.42	0.106302	0.782885	6.4209e-05	0.00163606	0.870284	0.030667	0.071627	16.36	2.52	13.15	49	1787.1	1762.8	1836.3	1972.8	1520.2	1803.4	9634.3	9119.2	8842	821.7	1088	780.6	579.2	676.5	676	8855.4	6705.4	8842	metabolic process;transport	endoplasmic reticulum;membrane	metal ion binding;protein binding
High	Q8IWZ6	Bardet-Biedl syndrome 7 protein OS=Homo sapiens OX=9606 GN=BBS7 PE=1 SV=2	0.005	3.302	2	1	1	1	715	80.3	6.05																																				cell differentiation;cell organization and biogenesis;regulation of biological process;response to stimulus;transport	cytoplasm;cytoskeleton;cytosol;membrane;nucleus	protein binding
High	Q8IXM2	Chromatin complexes subunit BAP18 OS=Homo sapiens OX=9606 GN=BAP18 PE=1 SV=1	0.005	3.277	6	1	1	1	172	17.9	7.33																																				cell organization and biogenesis	cytosol;nucleus	DNA binding;protein binding
High	Q96NT3	Protein GUCD1 OS=Homo sapiens OX=9606 GN=GUCD1 PE=1 SV=2	0.006	3.264	7	1	1	1	240	27.2	6.87																																				metabolic process		catalytic activity;nucleotide binding;protein binding
High	P47813	Eukaryotic translation initiation factor 1A, X-chromosomal OS=Homo sapiens OX=9606 GN=EIF1AX PE=1 SV=2	0.006	3.254	21	1	1	1	144	16.5	5.24																																				metabolic process	cytosol	protein binding;RNA binding
High	O14681	Etoposide-induced protein 2.4 homolog OS=Homo sapiens OX=9606 GN=EI24 PE=1 SV=4	0.006	3.251	3	1	1	1	340	38.9	9.72																																				cell communication;cell death;metabolic process;regulation of biological process;response to stimulus	cytoplasm;cytosol;endoplasmic reticulum;Golgi;membrane;nucleus
High	O14628	Zinc finger protein 195 OS=Homo sapiens OX=9606 GN=ZNF195 PE=1 SV=2	0.006	3.239	2	1	1	1	629	72.3	8.09																																				metabolic process;regulation of biological process	nucleus	DNA binding;metal ion binding
High	Q9Y5F2	Protocadherin beta-11 OS=Homo sapiens OX=9606 GN=PCDHB11 PE=2 SV=1	0	15.353	6	3	4	1	797	87	4.87	0.921	0.161	0.188	-0.12	-2.63	-2.41	0.460401	0.346417	0.000787677	0.0209706	0.588594	0.0411692	0.0911297	9.73	10.14	41.25	39.1	20.3	16.1	17.5	22.1	16.3	35.1	108.9	117.4	111.1	9.3	9.9	7.5	6.5	7.3	13.1	100.1	86.3	111.1	cell communication;cell organization and biogenesis	membrane	metal ion binding
High	Q92888	Rho guanine nucleotide exchange factor 1 OS=Homo sapiens OX=9606 GN=ARHGEF1 PE=1 SV=2	0.006	3.212	1	1	1	1	912	102.4	5.66																																				cell proliferation;regulation of biological process;response to stimulus	cytoplasm;cytosol;membrane	enzyme regulator activity;protein binding;RNA binding
High	Q86TX2	Acyl-coenzyme A thioesterase 1 OS=Homo sapiens OX=9606 GN=ACOT1 PE=1 SV=1	0.006	3.203	5	1	1	1	421	46.2	7.34																																				metabolic process	cytoplasm;cytosol	catalytic activity
High	Q9H7H0	Methyltransferase-like protein 17, mitochondrial OS=Homo sapiens OX=9606 GN=METTL17 PE=1 SV=1	0.006	3.183	3	1	1	1	456	50.7	9.33																																				metabolic process	mitochondrion;ribosome	catalytic activity;metal ion binding;protein binding
High	Q9H0A0	RNA cytidine acetyltransferase OS=Homo sapiens OX=9606 GN=NAT10 PE=1 SV=2	0.006	3.177	2	1	1	1	1025	115.7	8.27																																				metabolic process;regulation of biological process	membrane;nucleus	catalytic activity;nucleotide binding;protein binding;RNA binding
High	Q9Y4C1	Lysine-specific demethylase 3A OS=Homo sapiens OX=9606 GN=KDM3A PE=1 SV=4	0.006	3.145	1	1	1	1	1321	147.2	8.07																																				cell differentiation;cell organization and biogenesis;metabolic process;regulation of biological process;response to stimulus	chromosome;cytoplasm;membrane;nucleus	catalytic activity;DNA binding;metal ion binding;protein binding
High	P00387	NADH-cytochrome b5 reductase 3 OS=Homo sapiens OX=9606 GN=CYB5R3 PE=1 SV=3	0.006	3.126	4	1	1	1	301	34.2	7.59																																				metabolic process;transport	cytoplasm;endoplasmic reticulum;extracellular;membrane;mitochondrion;organelle lumen	catalytic activity;nucleotide binding;protein binding
High	Q9NYJ8	TGF-beta-activated kinase 1 and MAP3K7-binding protein 2 OS=Homo sapiens OX=9606 GN=TAB2 PE=1 SV=1	0.006	3.12	2	1	1	1	693	76.4	8.54																																				metabolic process;regulation of biological process;response to stimulus	cytoplasm;cytosol;membrane	metal ion binding;protein binding
High	O15021	Microtubule-associated serine/threonine-protein kinase 4 OS=Homo sapiens OX=9606 GN=MAST4 PE=1 SV=4	0.006	3.114	1	2	2	1	2623	283.9	8.62
High	Q99418	Cytohesin-2 OS=Homo sapiens OX=9606 GN=CYTH2 PE=1 SV=2	0.006	3.108	4	1	1	1	400	46.5	5.54																																				cell organization and biogenesis;regulation of biological process;transport	cytoplasm;cytosol;membrane	protein binding
High	Q96AJ9	Vesicle transport through interaction with t-SNAREs homolog 1A OS=Homo sapiens OX=9606 GN=VTI1A PE=1 SV=2	0.006	3.081	5	1	1	1	217	25.2	6.4																																				cell organization and biogenesis;metabolic process;transport	cytosol;endosome;Golgi;membrane;vacuole	protein binding
High	Q96LJ7	Dehydrogenase/reductase SDR family member 1 OS=Homo sapiens OX=9606 GN=DHRS1 PE=1 SV=1	0.006	3.078	9	1	1	1	313	33.9	7.83																																				metabolic process	endoplasmic reticulum;membrane;mitochondrion	catalytic activity;protein binding
High	O15270	Serine palmitoyltransferase 2 OS=Homo sapiens OX=9606 GN=SPTLC2 PE=1 SV=1	0.006	3.074	2	1	1	1	562	62.9	7.78																																				metabolic process	endoplasmic reticulum;membrane;mitochondrion	catalytic activity
High	Q9HCJ1	Progressive ankylosis protein homolog OS=Homo sapiens OX=9606 GN=ANKH PE=1 SV=2	0.006	3.074	3	1	1	1	492	54.2	7.88																																				regulation of biological process;response to stimulus;transport	membrane	transporter activity
High	P62330	ADP-ribosylation factor 6 OS=Homo sapiens OX=9606 GN=ARF6 PE=1 SV=2	0.006	3.073	15	1	1	1	175	20.1	8.95																																				cell death;cell differentiation;cell division;cell organization and biogenesis;cellular component movement;regulation of biological process;response to stimulus;transport	cytoplasm;cytosol;endosome;Golgi;membrane	catalytic activity;enzyme regulator activity;nucleotide binding;protein binding;signal transducer activity
High	P48147	Prolyl endopeptidase OS=Homo sapiens OX=9606 GN=PREP PE=1 SV=2	0.006	3.061	2	1	1	1	710	80.6	5.86																																				metabolic process	cytoplasm;cytosol;membrane;nucleus	catalytic activity;protein binding
High	Q6PD74	Alpha- and gamma-adaptin-binding protein p34 OS=Homo sapiens OX=9606 GN=AAGAB PE=1 SV=1	0.006	3.059	13	1	1	1	315	34.6	4.64																																				transport	cytoplasm;cytosol	protein binding
High	Q15750	TGF-beta-activated kinase 1 and MAP3K7-binding protein 1 OS=Homo sapiens OX=9606 GN=TAB1 PE=1 SV=1	0.006	3.027	3	1	1	1	504	54.6	5.52																																				metabolic process;regulation of biological process;response to stimulus	cytosol;membrane	catalytic activity;enzyme regulator activity;metal ion binding;nucleotide binding;protein binding;signal transducer activity
High	Q8NAN2	Mitoguardin 1 OS=Homo sapiens OX=9606 GN=MIGA1 PE=1 SV=1	0.006	3.021	3	1	1	1	632	71	5.63																																				cell organization and biogenesis	membrane;mitochondrion	protein binding
High	P35869	Aryl hydrocarbon receptor OS=Homo sapiens OX=9606 GN=AHR PE=1 SV=2	0.006	3.011	2	1	1	1	848	96.1	6.38																																				cell death;metabolic process;regulation of biological process;response to stimulus	cytoplasm;cytosol;nucleus	DNA binding;protein binding;receptor activity;signal transducer activity
High	Q8N556	Actin filament-associated protein 1 OS=Homo sapiens OX=9606 GN=AFAP1 PE=1 SV=2	0.007	3.003	2	2	2	2	730	80.7	8.68																																				regulation of biological process	cytoplasm;cytoskeleton;cytosol	protein binding
High	Q96EP0	E3 ubiquitin-protein ligase RNF31 OS=Homo sapiens OX=9606 GN=RNF31 PE=1 SV=1	0.007	3	1	1	1	1	1072	119.6	6.57																																				metabolic process;regulation of biological process;response to stimulus	cytoplasm;cytosol	catalytic activity;metal ion binding;protein binding
High	O00124	UBX domain-containing protein 8 OS=Homo sapiens OX=9606 GN=UBXN8 PE=1 SV=2	0.007	2.99	8	1	1	1	270	30.5	7.78																																				metabolic process	endoplasmic reticulum;membrane	protein binding
High	Q6NUK1	Calcium-binding mitochondrial carrier protein SCaMC-1 OS=Homo sapiens OX=9606 GN=SLC25A24 PE=1 SV=2	0.007	2.98	3	1	1	1	477	53.3	6.33																																				regulation of biological process;response to stimulus;transport	membrane;mitochondrion	metal ion binding;protein binding;transporter activity
High	Q96RD7	Pannexin-1 OS=Homo sapiens OX=9606 GN=PANX1 PE=1 SV=4	0	10.225	12	3	3	3	426	48	6.01	0.849	0.196	0.191	-0.24	-2.35	-2.39	0.122304	0.754564	0.00147886	0.00712257	0.855601	0.0411692	0.072052	12.59	1.81	34.45	47.2	74.6	68.1	87.9	95.4	80.2	68.7	443.1	380.9	419.5	34.3	42	37.4	28	35.7	25.8	407.3	280	419.5	cell communication;cell organization and biogenesis;regulation of biological process;response to stimulus;transport	endoplasmic reticulum;membrane	protein binding;transporter activity
High	P32418	Sodium/calcium exchanger 1 OS=Homo sapiens OX=9606 GN=SLC8A1 PE=1 SV=3	0.008	2.915	2	1	1	1	973	108.5	5																																				cell communication;cellular homeostasis;regulation of biological process;response to stimulus;transport	membrane;mitochondrion	metal ion binding;protein binding;transporter activity
High	P02462	Collagen alpha-1(IV) chain OS=Homo sapiens OX=9606 GN=COL4A1 PE=1 SV=4	0.008	2.908	1	1	1	1	1669	160.5	8.28																																				cell differentiation;cell organization and biogenesis;metabolic process;regulation of biological process;response to stimulus	extracellular;organelle lumen	protein binding;structural molecule activity
High	P08138	Tumor necrosis factor receptor superfamily member 16 OS=Homo sapiens OX=9606 GN=NGFR PE=1 SV=1	0.008	2.895	5	1	1	1	427	45.2	4.7																																				cell death;cell differentiation;cellular component movement;defense response;development;metabolic process;regulation of biological process;response to stimulus;transport	cell surface;cytosol;endosome;extracellular;membrane;nucleus	protein binding;receptor activity;signal transducer activity
High	Q6PI48	Aspartate--tRNA ligase, mitochondrial OS=Homo sapiens OX=9606 GN=DARS2 PE=1 SV=1	0.008	2.89	3	1	1	1	645	73.5	8.02																																				metabolic process	cytoplasm;mitochondrion;nucleus;organelle lumen	catalytic activity;nucleotide binding;protein binding;RNA binding
High	Q5SR56	Hippocampus abundant transcript-like protein 1 OS=Homo sapiens OX=9606 GN=MFSD14B PE=1 SV=3	0.008	2.889	6	1	1	1	506	54.5	5.25																																				transport	membrane	transporter activity
High	Q9H1E1	Ribonuclease 7 OS=Homo sapiens OX=9606 GN=RNASE7 PE=1 SV=2	0.008	2.889	6	1	1	1	156	17.4	9.69																																				defense response;metabolic process;response to stimulus	cytoplasm;extracellular	catalytic activity
High	O14929	Histone acetyltransferase type B catalytic subunit OS=Homo sapiens OX=9606 GN=HAT1 PE=1 SV=1	0.008	2.888	4	1	1	1	419	49.5	5.69																																				cell organization and biogenesis;metabolic process;regulation of biological process;response to stimulus	cytoplasm;nucleus	catalytic activity;protein binding
High	A6H8Y1	Transcription factor TFIIIB component B'' homolog OS=Homo sapiens OX=9606 GN=BDP1 PE=1 SV=3	0.008	2.854	1	1	1	1	2624	293.7	5.11																																				cell organization and biogenesis;metabolic process;regulation of biological process	nucleus	DNA binding;protein binding
High	Q8N983	39S ribosomal protein L43, mitochondrial OS=Homo sapiens OX=9606 GN=MRPL43 PE=1 SV=1	0.008	2.841	5	1	1	1	215	23.4	8.65																																				cell organization and biogenesis;metabolic process	membrane;mitochondrion;ribosome	protein binding;RNA binding;structural molecule activity
High	Q96FS4	Signal-induced proliferation-associated protein 1 OS=Homo sapiens OX=9606 GN=SIPA1 PE=1 SV=1	0.008	2.832	3	1	1	1	1042	112.1	6.6																																				cell communication;cell organization and biogenesis;cell proliferation;regulation of biological process;response to stimulus	cytoplasm;cytosol;membrane;nucleus	catalytic activity;enzyme regulator activity;motor activity;protein binding
High	Q6ZMI0	Protein phosphatase 1 regulatory subunit 21 OS=Homo sapiens OX=9606 GN=PPP1R21 PE=1 SV=1	0.008	2.807	2	1	1	1	780	88.3	6.84																																					membrane	protein binding
High	Q9NW15	Anoctamin-10 OS=Homo sapiens OX=9606 GN=ANO10 PE=1 SV=2	0.008	2.794	3	1	1	1	660	76.3	7.4																																				transport	membrane	transporter activity
High	P17010	Zinc finger X-chromosomal protein OS=Homo sapiens OX=9606 GN=ZFX PE=2 SV=2	0.008	2.792	1	1	1	1	805	90.5	6.14																																				development;metabolic process;regulation of biological process	nucleus	DNA binding;metal ion binding
High	Q8NEZ5	F-box only protein 22 OS=Homo sapiens OX=9606 GN=FBXO22 PE=1 SV=1	0.008	2.786	2	1	1	1	403	44.5	7.03																																				cell communication;metabolic process;regulation of biological process;response to stimulus;transport	cytoplasm;cytosol;nucleus	catalytic activity;protein binding
High	Q6FI81	Anamorsin OS=Homo sapiens OX=9606 GN=CIAPIN1 PE=1 SV=2	0.008	2.784	5	1	1	1	312	33.6	5.62																																				cell death;cell organization and biogenesis;metabolic process;regulation of biological process	cytoplasm;mitochondrion;nucleus	catalytic activity;metal ion binding;protein binding
High	Q9NVH6	Trimethyllysine dioxygenase, mitochondrial OS=Homo sapiens OX=9606 GN=TMLHE PE=1 SV=1	0.008	2.775	2	1	1	1	421	49.5	7.72																																				metabolic process;regulation of biological process	mitochondrion;organelle lumen	catalytic activity;metal ion binding
High	Q8IY37	Probable ATP-dependent RNA helicase DHX37 OS=Homo sapiens OX=9606 GN=DHX37 PE=1 SV=1	0.008	2.772	2	1	1	1	1157	129.5	8.1																																				metabolic process	cytoplasm	catalytic activity;nucleotide binding;RNA binding
High	Q9P241	Probable phospholipid-transporting ATPase VD OS=Homo sapiens OX=9606 GN=ATP10D PE=2 SV=3	0.008	2.757	2	1	1	1	1426	160.2	7.15																																				cell organization and biogenesis;transport	endoplasmic reticulum;membrane	catalytic activity;metal ion binding;nucleotide binding;protein binding;transporter activity
High	P84996	Protein ALEX OS=Homo sapiens OX=9606 GN=GNAS PE=1 SV=1	0.008	2.751	2	1	1	1	626	67.9	11.55																																				metabolic process;regulation of biological process;response to stimulus	cytosol;membrane	catalytic activity;metal ion binding;nucleotide binding;protein binding;signal transducer activity
High	O75955	Flotillin-1 OS=Homo sapiens OX=9606 GN=FLOT1 PE=1 SV=3	0.008	2.745	3	1	1	1	427	47.3	7.49																																				cell organization and biogenesis;regulation of biological process;response to stimulus;transport	cytoskeleton;endosome;membrane	protein binding
High	Q9Y6A4	Cilia- and flagella-associated protein 20 OS=Homo sapiens OX=9606 GN=CFAP20 PE=1 SV=1	0.008	2.742	5	1	1	1	193	22.8	9.76																																				cell organization and biogenesis;development;metabolic process;regulation of biological process	cytoplasm;cytoskeleton;nucleus	protein binding;RNA binding
High	Q9NNW5	WD repeat-containing protein 6 OS=Homo sapiens OX=9606 GN=WDR6 PE=1 SV=1	0.009	2.741	3	1	1	1	1121	121.6	6.87																																				regulation of biological process	cytoplasm;cytosol;membrane	protein binding;RNA binding
High	Q7Z3B3	KAT8 regulatory NSL complex subunit 1 OS=Homo sapiens OX=9606 GN=KANSL1 PE=1 SV=2	0.009	2.739	3	1	1	1	1105	121	8.81																																				cell organization and biogenesis;metabolic process	chromosome;nucleus	catalytic activity;protein binding
High	P61604	10 kDa heat shock protein, mitochondrial OS=Homo sapiens OX=9606 GN=HSPE1 PE=1 SV=2	0.009	2.729	8	1	1	1	102	10.9	8.92																																				cell differentiation;metabolic process;regulation of biological process;response to stimulus	cytoplasm;membrane;mitochondrion;organelle lumen	metal ion binding;nucleotide binding;protein binding;RNA binding
High	P00558	Phosphoglycerate kinase 1 OS=Homo sapiens OX=9606 GN=PGK1 PE=1 SV=3	0.009	2.723	2	1	1	1	417	44.6	8.1																																				cell differentiation;metabolic process;regulation of biological process;response to stimulus	cytoplasm;cytosol;membrane	catalytic activity;nucleotide binding;protein binding
High	O95295	SNARE-associated protein Snapin OS=Homo sapiens OX=9606 GN=SNAPIN PE=1 SV=1	0.009	2.721	9	1	1	1	136	14.9	9.31																																				cell communication;cell organization and biogenesis;cellular component movement;cellular homeostasis;metabolic process;regulation of biological process;transport	cytoplasm;cytosol;Golgi;membrane;vacuole	protein binding
High	Q8ND56	Protein LSM14 homolog A OS=Homo sapiens OX=9606 GN=LSM14A PE=1 SV=3	0.009	2.72	5	2	2	2	463	50.5	9.52																																				cell organization and biogenesis;defense response;development;regulation of biological process;response to stimulus	cytoplasm;cytosol	DNA binding;RNA binding
High	Q14592	Zinc finger protein 460 OS=Homo sapiens OX=9606 GN=ZNF460 PE=1 SV=2	0.009	2.717	3	1	1	1	562	63.6	7.01																																				metabolic process;regulation of biological process	nucleus	DNA binding;metal ion binding;protein binding
High	Q9C0H9	SRC kinase signaling inhibitor 1 OS=Homo sapiens OX=9606 GN=SRCIN1 PE=1 SV=4	0.009	2.716	1	1	1	1	1183	127	9.38
High	O14908	PDZ domain-containing protein GIPC1 OS=Homo sapiens OX=9606 GN=GIPC1 PE=1 SV=2	0.009	2.711	9	2	2	2	333	36	6.28																																				cell communication;cellular component movement;regulation of biological process;response to stimulus;transport	cytoplasm;cytosol;membrane	protein binding
High	O14683	Tumor protein p53-inducible protein 11 OS=Homo sapiens OX=9606 GN=TP53I11 PE=1 SV=2	0.009	2.698	5	1	1	1	189	21	9.55																																				regulation of biological process;response to stimulus	membrane
High	Q13325	Interferon-induced protein with tetratricopeptide repeats 5 OS=Homo sapiens OX=9606 GN=IFIT5 PE=1 SV=1	0.009	2.69	5	1	1	1	482	55.8	7.4																																				defense response;regulation of biological process;response to stimulus	cytoskeleton;membrane	DNA binding;protein binding;RNA binding
High	P17028	Zinc finger protein 24 OS=Homo sapiens OX=9606 GN=ZNF24 PE=1 SV=4	0.009	2.688	4	1	1	1	368	42.1	6.21																																				metabolic process;regulation of biological process	nucleus	DNA binding;metal ion binding;protein binding
High	Q8NFW8	N-acylneuraminate cytidylyltransferase OS=Homo sapiens OX=9606 GN=CMAS PE=1 SV=2	0.009	2.686	2	1	1	1	434	48.3	7.93																																				metabolic process	membrane;nucleus	catalytic activity
High	Q92990	Glomulin OS=Homo sapiens OX=9606 GN=GLMN PE=1 SV=2	0.009	2.685	2	1	1	1	594	68.2	5.33																																				cell differentiation;regulation of biological process	cytoplasm	enzyme regulator activity;protein binding
High	Q13084	39S ribosomal protein L28, mitochondrial OS=Homo sapiens OX=9606 GN=MRPL28 PE=1 SV=4	0.009	2.683	9	1	1	1	256	30.1	8.29																																				cell organization and biogenesis;metabolic process	cytosol;membrane;mitochondrion;ribosome	protein binding;RNA binding;structural molecule activity
High	O14578	Citron Rho-interacting kinase OS=Homo sapiens OX=9606 GN=CIT PE=1 SV=2	0.009	2.676	1	1	1	1	2027	231.3	6.57																																				cell death;cell differentiation;cell division;cell organization and biogenesis;development;metabolic process;regulation of biological process;response to stimulus;transport	cytoplasm;cytosol;membrane	catalytic activity;metal ion binding;motor activity;nucleotide binding;protein binding;structural molecule activity;transporter activity
High	Q68DI1	Zinc finger protein 776 OS=Homo sapiens OX=9606 GN=ZNF776 PE=1 SV=2	0.009	2.674	2	1	1	1	518	59.6	8.32																																				metabolic process;regulation of biological process	nucleus	DNA binding;metal ion binding
High	O14924	Regulator of G-protein signaling 12 OS=Homo sapiens OX=9606 GN=RGS12 PE=1 SV=1	0.009	2.669	1	1	1	1	1447	156.3	7.44																																				metabolic process;regulation of biological process;response to stimulus	chromosome;cytoplasm;cytosol;membrane;nucleus	enzyme regulator activity;protein binding;signal transducer activity
High	Q9NVC6	Mediator of RNA polymerase II transcription subunit 17 OS=Homo sapiens OX=9606 GN=MED17 PE=1 SV=2	0.009	2.658	1	1	1	1	651	72.8	7.44																																				metabolic process;regulation of biological process;response to stimulus	membrane;nucleus	protein binding;receptor activity
High	P19525	Interferon-induced, double-stranded RNA-activated protein kinase OS=Homo sapiens OX=9606 GN=EIF2AK2 PE=1 SV=2	0.009	2.648	2	1	1	1	551	62.1	8.4																																				cell communication;defense response;metabolic process;regulation of biological process;response to stimulus	cytoplasm;cytosol;membrane;nucleus;ribosome	catalytic activity;enzyme regulator activity;nucleotide binding;protein binding;RNA binding
High	Q14197	Peptidyl-tRNA hydrolase ICT1, mitochondrial OS=Homo sapiens OX=9606 GN=MRPL58 PE=1 SV=1	0.009	2.637	5	1	1	1	206	23.6	10.07																																				cell organization and biogenesis;metabolic process;regulation of biological process	membrane;mitochondrion;organelle lumen;ribosome	catalytic activity;RNA binding
High	O43169	Cytochrome b5 type B OS=Homo sapiens OX=9606 GN=CYB5B PE=1 SV=3	0.009	2.636	8	1	1	1	150	16.7	4.97
High	Q96F46	Interleukin-17 receptor A OS=Homo sapiens OX=9606 GN=IL17RA PE=1 SV=2	0.009	2.634	1	1	1	1	866	96.1	5.21																																				cellular component movement;defense response;regulation of biological process;response to stimulus	extracellular;membrane	protein binding;receptor activity;signal transducer activity
High	Q9P2R6	Arginine-glutamic acid dipeptide repeats protein OS=Homo sapiens OX=9606 GN=RERE PE=1 SV=2	0.01	2.609	1	1	1	1	1566	172.3	7.69																																				cell organization and biogenesis;cell proliferation;cellular component movement;development;metabolic process;regulation of biological process;transport	nucleus	DNA binding;metal ion binding;protein binding
High	Q8WUX9	Charged multivesicular body protein 7 OS=Homo sapiens OX=9606 GN=CHMP7 PE=1 SV=1	0.01	2.604	5	1	1	1	453	50.9	5.35																																				cell organization and biogenesis;transport	chromosome;cytoplasm;cytosol;nucleus	protein binding;transporter activity
High	P11137	Microtubule-associated protein 2 OS=Homo sapiens OX=9606 GN=MAP2 PE=1 SV=4	0.01	2.604	1	1	1	1	1827	199.4	4.91																																				cell organization and biogenesis;regulation of biological process;response to stimulus	cytoplasm;cytoskeleton;cytosol	protein binding;structural molecule activity
High	Q9H1H9	Kinesin-like protein KIF13A OS=Homo sapiens OX=9606 GN=KIF13A PE=1 SV=2	0.01	2.599	1	1	1	1	1805	202.2	5.6																																				cell division;cell organization and biogenesis;cellular component movement;transport	cytoplasm;cytoskeleton;endosome;Golgi;membrane	catalytic activity;motor activity;nucleotide binding;protein binding
High	Q13322	Growth factor receptor-bound protein 10 OS=Homo sapiens OX=9606 GN=GRB10 PE=1 SV=2	0.01	2.598	3	1	1	1	594	67.2	7.87																																				cellular component movement;regulation of biological process;response to stimulus	cytoplasm;cytosol;membrane	protein binding
High	A1A5C7	Solute carrier family 22 member 23 OS=Homo sapiens OX=9606 GN=SLC22A23 PE=1 SV=2	0.01	2.583	1	1	1	1	686	73.7	7.74																																				transport	membrane	protein binding;transporter activity
High	Q32NC0	UPF0711 protein C18orf21 OS=Homo sapiens OX=9606 GN=C18orf21 PE=1 SV=1	0.01	2.569	5	1	1	1	220	24.8	10.26
Medium	Q9NQ55	Suppressor of SWI4 1 homolog OS=Homo sapiens OX=9606 GN=PPAN PE=2 SV=1	0.011	2.562	4	2	2	2	473	53.2	10.13																																				cell organization and biogenesis	nucleus	RNA binding
Medium	Q8TDD1	ATP-dependent RNA helicase DDX54 OS=Homo sapiens OX=9606 GN=DDX54 PE=1 SV=2	0.011	2.554	3	1	1	1	881	98.5	10.02																																				metabolic process;regulation of biological process;response to stimulus	cytoplasm;Golgi;membrane;nucleus	catalytic activity;nucleotide binding;protein binding;RNA binding
Medium	Q15904	V-type proton ATPase subunit S1 OS=Homo sapiens OX=9606 GN=ATP6AP1 PE=1 SV=2	0.011	2.548	4	1	1	1	470	52	6.14																																				cellular homeostasis;regulation of biological process;response to stimulus;transport	endoplasmic reticulum;membrane	catalytic activity;nucleotide binding;protein binding;transporter activity
Medium	Q9Y3B7	39S ribosomal protein L11, mitochondrial OS=Homo sapiens OX=9606 GN=MRPL11 PE=1 SV=1	0.011	2.544	4	1	1	1	192	20.7	9.91																																				cell organization and biogenesis;metabolic process	membrane;mitochondrion;ribosome	protein binding;RNA binding;structural molecule activity
Medium	Q8TDM6	Disks large homolog 5 OS=Homo sapiens OX=9606 GN=DLG5 PE=1 SV=4	0.011	2.542	1	1	2	1	1919	213.7	7.42																																				cell differentiation;cell organization and biogenesis;regulation of biological process;response to stimulus;transport	cytoplasm;cytoskeleton;membrane	catalytic activity;motor activity;protein binding;structural molecule activity
Medium	P00519	Tyrosine-protein kinase ABL1 OS=Homo sapiens OX=9606 GN=ABL1 PE=1 SV=4	0.011	2.537	1	1	1	1	1130	122.8	8.66																																				cell death;cell differentiation;cell growth;cell organization and biogenesis;cell proliferation;cellular component movement;cellular homeostasis;defense response;metabolic process;regulation of biological process;response to stimulus;transport	cytoplasm;cytoskeleton;cytosol;membrane;mitochondrion;nucleus	catalytic activity;DNA binding;metal ion binding;nucleotide binding;protein binding
Medium	Q12899	Tripartite motif-containing protein 26 OS=Homo sapiens OX=9606 GN=TRIM26 PE=1 SV=1	0.01	2.513	2	1	1	1	539	62.1	5.03																																				defense response;regulation of biological process;response to stimulus	cytoplasm;cytosol;nucleus	catalytic activity;DNA binding;metal ion binding;protein binding
Medium	P38935	DNA-binding protein SMUBP-2 OS=Homo sapiens OX=9606 GN=IGHMBP2 PE=1 SV=3	0.01	2.483	1	1	1	1	993	109.1	8.97																																				cell organization and biogenesis;metabolic process;regulation of biological process;response to stimulus	cytoplasm;membrane;nucleus	catalytic activity;DNA binding;metal ion binding;nucleotide binding;protein binding;RNA binding
Medium	Q5T7B8	Kinesin-like protein KIF24 OS=Homo sapiens OX=9606 GN=KIF24 PE=1 SV=2	0.01	2.477	1	1	1	1	1368	151.8	7.14																																				cell organization and biogenesis;cellular component movement	cytoplasm;cytoskeleton;cytosol	catalytic activity;motor activity;nucleotide binding;protein binding
Medium	Q9BV44	THUMP domain-containing protein 3 OS=Homo sapiens OX=9606 GN=THUMPD3 PE=1 SV=1	0.01	2.471	2	1	1	1	507	57	6.37																																				metabolic process	cytosol	catalytic activity;RNA binding
Medium	P42695	Condensin-2 complex subunit D3 OS=Homo sapiens OX=9606 GN=NCAPD3 PE=1 SV=2	0.01	2.468	1	1	1	1	1498	168.8	7.5																																				cell division;cell organization and biogenesis;metabolic process	membrane;nucleus	protein binding
Medium	Q92664	Transcription factor IIIA OS=Homo sapiens OX=9606 GN=GTF3A PE=1 SV=3	0.01	2.461	2	1	1	1	365	41.5	9.14																																				metabolic process;regulation of biological process	nucleus	DNA binding;metal ion binding;RNA binding
Medium	A2RUB1	Meiosis-specific coiled-coil domain-containing protein MEIOC OS=Homo sapiens OX=9606 GN=MEIOC PE=2 SV=3	0.01	2.443	2	1	1	1	952	107.5	7.12																																				cell organization and biogenesis;metabolic process;regulation of biological process;response to stimulus	cytoplasm;nucleus
Medium	Q969J2	Zinc finger protein with KRAB and SCAN domains 4 OS=Homo sapiens OX=9606 GN=ZKSCAN4 PE=1 SV=1	0.01	2.434	3	1	1	1	545	61.5	7.61																																				metabolic process;regulation of biological process	cytosol;nucleus	DNA binding;metal ion binding;protein binding
Medium	P19022	Cadherin-2 OS=Homo sapiens OX=9606 GN=CDH2 PE=1 SV=4	0.011	2.428	2	1	1	1	906	99.7	4.81																																				cell differentiation;cell organization and biogenesis;cellular component movement;metabolic process;regulation of biological process	cell surface;cytoplasm;cytoskeleton;membrane;organelle lumen	metal ion binding;protein binding
Medium	Q96MT3	Prickle-like protein 1 OS=Homo sapiens OX=9606 GN=PRICKLE1 PE=1 SV=2	0.011	2.42	2	1	1	1	831	94.2	6.24																																				regulation of biological process;response to stimulus;transport	cytoplasm;cytosol;membrane;nucleus	metal ion binding;protein binding
High	Q15388	Mitochondrial import receptor subunit TOM20 homolog OS=Homo sapiens OX=9606 GN=TOMM20 PE=1 SV=1	0	7.32	23	2	3	2	145	16.3	8.6	0.939	0.182	0.194	-0.09	-2.46	-2.37		0.931704	0.00163767	0.0117152	0.960834	0.0411692	0.0774846	48.46	0.11	36.6	44.5	37.8	38.9	38.5	53.4	24.1	41	211.3	207.3	175	17.4	24	16.4	15.7	10.7	15.4	194.2	152.4	175	cell communication;cell organization and biogenesis;metabolic process;response to stimulus;transport	membrane;mitochondrion	protein binding;transporter activity
Medium	P12081	Histidine--tRNA ligase, cytoplasmic OS=Homo sapiens OX=9606 GN=HARS1 PE=1 SV=2	0.011	2.409	2	1	1	1	509	57.4	5.88																																				cell organization and biogenesis;metabolic process	cytoplasm;cytosol;mitochondrion	catalytic activity;nucleotide binding;protein binding
Medium	O95861	3'(2'),5'-bisphosphate nucleotidase 1 OS=Homo sapiens OX=9606 GN=BPNT1 PE=1 SV=1	0.011	2.403	9	1	1	1	308	33.4	5.69																																				metabolic process	cytosol	catalytic activity;metal ion binding
Medium	P13798	Acylamino-acid-releasing enzyme OS=Homo sapiens OX=9606 GN=APEH PE=1 SV=4	0.011	2.402	1	1	1	1	732	81.2	5.48																																				cell organization and biogenesis;metabolic process;transport	cytoplasm;cytosol;extracellular;membrane	catalytic activity;protein binding;RNA binding
Medium	Q96EP5	DAZ-associated protein 1 OS=Homo sapiens OX=9606 GN=DAZAP1 PE=1 SV=1	0.011	2.4	4	1	1	1	407	43.4	8.56																																				cell differentiation;cell proliferation;development;regulation of biological process	cytoplasm;cytosol;nucleus	protein binding;RNA binding
Medium	Q9NYF3	Protein FAM53C OS=Homo sapiens OX=9606 GN=FAM53C PE=1 SV=1	0.011	2.398	3	1	1	1	392	43.1	8.65																																						protein binding
Medium	Q96LD4	E3 ubiquitin-protein ligase TRIM47 OS=Homo sapiens OX=9606 GN=TRIM47 PE=1 SV=2	0.011	2.385	2	1	1	1	638	69.5	6.44																																					cytoplasm;cytosol;nucleus	metal ion binding;protein binding
Medium	Q9H6L5	Reticulophagy regulator 1 OS=Homo sapiens OX=9606 GN=RETREG1 PE=1 SV=1	0.011	2.372	6	1	1	1	497	54.6	4.63																																				metabolic process;regulation of biological process	endoplasmic reticulum;Golgi;membrane	protein binding
Medium	P11388	DNA topoisomerase 2-alpha OS=Homo sapiens OX=9606 GN=TOP2A PE=1 SV=3	0.011	2.361	1	1	1	1	1531	174.3	8.72																																				cell differentiation;cell division;cell organization and biogenesis;metabolic process;regulation of biological process;response to stimulus	chromosome;cytoplasm;nucleus	catalytic activity;DNA binding;metal ion binding;nucleotide binding;protein binding;RNA binding
Medium	Q8NEU8	DCC-interacting protein 13-beta OS=Homo sapiens OX=9606 GN=APPL2 PE=1 SV=3	0.011	2.355	2	1	1	1	664	74.4	4.94																																				cell proliferation;regulation of biological process;response to stimulus	cytoplasm;endosome;membrane;nucleus	protein binding
Medium	Q5TF58	Intermediate filament family orphan 2 OS=Homo sapiens OX=9606 GN=IFFO2 PE=2 SV=3	0.011	2.354	2	1	1	1	517	57.3	4.97																																						structural molecule activity
Medium	Q9GZV5	WW domain-containing transcription regulator protein 1 OS=Homo sapiens OX=9606 GN=WWTR1 PE=1 SV=1	0.011	2.347	2	1	1	1	400	44.1	5.82																																				cell differentiation;cell division;cell organization and biogenesis;metabolic process;regulation of biological process;response to stimulus	cytoplasm;cytosol;nucleus	protein binding
Medium	Q9H244	P2Y purinoceptor 12 OS=Homo sapiens OX=9606 GN=P2RY12 PE=1 SV=1	0.011	2.343	2	1	1	1	342	39.4	9.52																																				cell organization and biogenesis;cellular component movement;coagulation;metabolic process;regulation of biological process;response to stimulus;transport	cell surface;membrane;mitochondrion	metal ion binding;receptor activity;signal transducer activity
Medium	O95470	Sphingosine-1-phosphate lyase 1 OS=Homo sapiens OX=9606 GN=SGPL1 PE=1 SV=3	0.012	2.309	1	1	1	1	568	63.5	9.16																																				cell death;cell differentiation;cellular component movement;metabolic process;regulation of biological process;response to stimulus	endoplasmic reticulum;membrane	catalytic activity;protein binding
Medium	Q5H9I0	Transcription factor Dp family member 3 OS=Homo sapiens OX=9606 GN=TFDP3 PE=1 SV=1	0.012	2.307	4	1	1	1	405	44.9	6.27																																				metabolic process;regulation of biological process;response to stimulus	cytoplasm;nucleus	DNA binding;protein binding
Medium	Q9UJY4	ADP-ribosylation factor-binding protein GGA2 OS=Homo sapiens OX=9606 GN=GGA2 PE=1 SV=3	0.012	2.307	3	1	1	1	613	67.1	6.55																																				metabolic process;transport	endosome;Golgi;membrane	protein binding
Medium	Q8TEJ3	E3 ubiquitin-protein ligase SH3RF3 OS=Homo sapiens OX=9606 GN=SH3RF3 PE=1 SV=2	0.012	2.294	1	1	1	1	882	92.7	8.84																																				metabolic process;regulation of biological process		metal ion binding;protein binding
Medium	P49902	Cytosolic purine 5'-nucleotidase OS=Homo sapiens OX=9606 GN=NT5C2 PE=1 SV=1	0.012	2.283	2	1	1	1	561	64.9	6.14																																				metabolic process	cytoplasm;cytosol	catalytic activity;metal ion binding;nucleotide binding;protein binding
Medium	Q9BZV1	UBX domain-containing protein 6 OS=Homo sapiens OX=9606 GN=UBXN6 PE=1 SV=1	0.013	2.275	7	1	1	1	441	49.7	6.89																																				cell communication;metabolic process;response to stimulus;transport	cytoplasm;cytoskeleton;cytosol;endosome;membrane;nucleus;vacuole	protein binding
Medium	P35125	Ubiquitin carboxyl-terminal hydrolase 6 OS=Homo sapiens OX=9606 GN=USP6 PE=1 SV=2	0.013	2.274	1	1	1	1	1406	158.6	7.71																																				metabolic process;regulation of biological process;transport	cytoplasm;endosome;membrane;vacuole	catalytic activity;enzyme regulator activity;protein binding
Medium	Q9Y2Z9	Ubiquinone biosynthesis monooxygenase COQ6, mitochondrial OS=Homo sapiens OX=9606 GN=COQ6 PE=1 SV=2	0.013	2.259	2	1	1	1	468	50.8	7.3																																				metabolic process	Golgi;membrane;mitochondrion	catalytic activity;nucleotide binding
Medium	Q9NQ88	Fructose-2,6-bisphosphatase TIGAR OS=Homo sapiens OX=9606 GN=TIGAR PE=1 SV=1	0.013	2.245	5	1	1	1	270	30	7.69																																				cell death;metabolic process;regulation of biological process;response to stimulus	cytoplasm;cytosol;membrane;mitochondrion;nucleus	catalytic activity;protein binding
Medium	P51649	Succinate-semialdehyde dehydrogenase, mitochondrial OS=Homo sapiens OX=9606 GN=ALDH5A1 PE=1 SV=2	0.013	2.242	3	1	1	1	535	57.2	8.28																																				cell organization and biogenesis;metabolic process	mitochondrion;organelle lumen	catalytic activity;nucleotide binding;protein binding
Medium	Q7Z5D8	NANOG neighbor homeobox OS=Homo sapiens OX=9606 GN=NANOGNB PE=2 SV=1	0.013	2.238	7	1	1	1	188	22.7	9.72																																					nucleus	DNA binding
Medium	Q9H165	B-cell lymphoma/leukemia 11A OS=Homo sapiens OX=9606 GN=BCL11A PE=1 SV=2	0.013	2.238	1	1	1	1	835	91.1	6.61																																				cell differentiation;metabolic process;regulation of biological process;response to stimulus	cytoplasm;nucleus	DNA binding;metal ion binding;protein binding
Medium	O75843	AP-1 complex subunit gamma-like 2 OS=Homo sapiens OX=9606 GN=AP1G2 PE=1 SV=1	0.014	2.204	1	1	1	1	785	87.1	6.55																																				transport	endosome;Golgi;membrane	protein binding;transporter activity
Medium	Q9BUK6	Protein misato homolog 1 OS=Homo sapiens OX=9606 GN=MSTO1 PE=1 SV=1	0.014	2.194	4	1	1	1	570	61.8	6.11																																				cell organization and biogenesis	cytoplasm;membrane;mitochondrion	catalytic activity
Medium	Q96EY1	DnaJ homolog subfamily A member 3, mitochondrial OS=Homo sapiens OX=9606 GN=DNAJA3 PE=1 SV=2	0.014	2.192	3	1	1	1	480	52.5	9.26																																				cell death;cell differentiation;cell organization and biogenesis;metabolic process;regulation of biological process;response to stimulus	cytoplasm;cytosol;membrane;mitochondrion;nucleus;organelle lumen	enzyme regulator activity;metal ion binding;nucleotide binding;protein binding
Medium	Q460N5	Protein mono-ADP-ribosyltransferase PARP14 OS=Homo sapiens OX=9606 GN=PARP14 PE=1 SV=3	0.014	2.19	0	1	1	1	1801	202.7	7.18																																				metabolic process;regulation of biological process	cytoplasm;cytosol;membrane;nucleus	catalytic activity;nucleotide binding;protein binding;RNA binding
Medium	O43172	U4/U6 small nuclear ribonucleoprotein Prp4 OS=Homo sapiens OX=9606 GN=PRPF4 PE=1 SV=2	0.014	2.183	2	1	1	1	522	58.4	7.42																																				metabolic process	nucleus;spliceosomal complex	protein binding;RNA binding
Medium	P11216	Glycogen phosphorylase, brain form OS=Homo sapiens OX=9606 GN=PYGB PE=1 SV=5	0.014	2.179	2	1	1	1	843	96.6	6.86																																				metabolic process;transport	cytoplasm;extracellular;membrane;organelle lumen	catalytic activity;protein binding
Medium	Q9UH17	DNA dC->dU-editing enzyme APOBEC-3B OS=Homo sapiens OX=9606 GN=APOBEC3B PE=1 SV=1	0.014	2.153	4	1	1	1	382	45.9	6.06																																				defense response;regulation of biological process;response to stimulus	nucleus	catalytic activity;metal ion binding;RNA binding
Medium	P62633	Cellular nucleic acid-binding protein OS=Homo sapiens OX=9606 GN=CNBP PE=1 SV=1	0.014	2.152	5	1	1	1	177	19.5	7.71																																				metabolic process;regulation of biological process	cytoplasm;cytosol;endoplasmic reticulum;nucleus	DNA binding;metal ion binding;protein binding;RNA binding
Medium	Q96PE1	Adhesion G protein-coupled receptor A2 OS=Homo sapiens OX=9606 GN=ADGRA2 PE=1 SV=2	0.015	2.114	1	1	1	1	1338	142.6	8.44																																				cellular component movement;regulation of biological process;response to stimulus	cell surface;membrane	protein binding;receptor activity;signal transducer activity
Medium	Q14558	Phosphoribosyl pyrophosphate synthase-associated protein 1 OS=Homo sapiens OX=9606 GN=PRPSAP1 PE=1 SV=2	0.015	2.104	4	1	1	1	356	39.4	7.2																																				metabolic process;regulation of biological process		catalytic activity;enzyme regulator activity;metal ion binding;protein binding
Medium	Q96LW7	Caspase recruitment domain-containing protein 19 OS=Homo sapiens OX=9606 GN=CARD19 PE=1 SV=1	0.015	2.097	4	1	1	1	228	25.6	9.2																																				regulation of biological process	cytosol;endoplasmic reticulum;membrane;mitochondrion;nucleus	protein binding
Medium	Q9P253	Vacuolar protein sorting-associated protein 18 homolog OS=Homo sapiens OX=9606 GN=VPS18 PE=1 SV=2	0.015	2.094	2	1	1	1	973	110.1	6.07																																				cell organization and biogenesis;metabolic process;regulation of biological process;transport	endosome;membrane;vacuole	catalytic activity;metal ion binding;protein binding
Medium	Q92833	Protein Jumonji OS=Homo sapiens OX=9606 GN=JARID2 PE=1 SV=2	0.015	2.085	2	1	1	1	1246	138.6	9.38																																				cell differentiation;cell organization and biogenesis;development;metabolic process;regulation of biological process	mitochondrion;nucleus	catalytic activity;DNA binding;protein binding
Medium	Q15056	Eukaryotic translation initiation factor 4H OS=Homo sapiens OX=9606 GN=EIF4H PE=1 SV=5	0.015	2.083	5	1	1	1	248	27.4	7.23																																				cell organization and biogenesis;metabolic process;regulation of biological process;reproduction	cytoplasm;cytosol;membrane	catalytic activity;protein binding;RNA binding
Medium	Q9UBG3	Cornulin OS=Homo sapiens OX=9606 GN=CRNN PE=1 SV=1	0.015	2.078	2	1	1	1	495	53.5	6.1																																				response to stimulus	cytoplasm;membrane	metal ion binding
Medium	Q0ZGT2	Nexilin OS=Homo sapiens OX=9606 GN=NEXN PE=1 SV=1	0.015	2.075	1	1	1	1	675	80.6	5.33																																				regulation of biological process	cytoplasm;cytoskeleton	protein binding;structural molecule activity
Medium	Q6Y2X3	DnaJ homolog subfamily C member 14 OS=Homo sapiens OX=9606 GN=DNAJC14 PE=2 SV=2	0.015	2.075	1	1	1	1	702	78.5	8.09																																				transport	endoplasmic reticulum;membrane
Medium	Q9P2L0	WD repeat-containing protein 35 OS=Homo sapiens OX=9606 GN=WDR35 PE=1 SV=3	0.015	2.064	1	1	1	1	1181	133.5	6.38																																				cell organization and biogenesis;cellular component movement;cellular homeostasis;regulation of biological process;response to stimulus;transport	cytoplasm;cytoskeleton	protein binding
Medium	Q9UDT6	CAP-Gly domain-containing linker protein 2 OS=Homo sapiens OX=9606 GN=CLIP2 PE=1 SV=1	0.015	2.058	1	1	1	1	1046	115.8	6.73																																				metabolic process;regulation of biological process	cytoplasm;cytoskeleton;Golgi	catalytic activity;motor activity;protein binding
Medium	Q9NZ71	Regulator of telomere elongation helicase 1 OS=Homo sapiens OX=9606 GN=RTEL1 PE=1 SV=2	0.016	2.048	1	1	1	1	1219	133.6	8.29																																				cell organization and biogenesis;cellular homeostasis;metabolic process;regulation of biological process;response to stimulus	nucleus	catalytic activity;DNA binding;metal ion binding;nucleotide binding;protein binding
Medium	Q494U1	Pleckstrin homology domain-containing family N member 1 OS=Homo sapiens OX=9606 GN=PLEKHN1 PE=1 SV=3	0.018	2.026	3	1	1	1	611	66.4	8.79
Medium	Q6P6C2	RNA demethylase ALKBH5 OS=Homo sapiens OX=9606 GN=ALKBH5 PE=1 SV=2	0.018	2.023	7	1	1	1	394	44.2	9.09																																				cell differentiation;metabolic process;response to stimulus;transport	cytosol;Golgi;nucleus	catalytic activity;metal ion binding;RNA binding
Medium	Q13201	Multimerin-1 OS=Homo sapiens OX=9606 GN=MMRN1 PE=1 SV=3	0.019	2.019	1	1	1	1	1228	138	7.93																																				cell organization and biogenesis;coagulation;transport	cytoskeleton;extracellular;organelle lumen	metal ion binding;protein binding
Medium	O14841	5-oxoprolinase OS=Homo sapiens OX=9606 GN=OPLAH PE=1 SV=3	0.019	2.008	1	1	1	1	1288	137.4	6.58																																				metabolic process	cytosol	catalytic activity;nucleotide binding
Medium	Q9BU23	Lipase maturation factor 2 OS=Homo sapiens OX=9606 GN=LMF2 PE=1 SV=2	0.019	1.998	2	1	1	1	707	79.6	10.1																																				metabolic process	endoplasmic reticulum;membrane	protein binding
Medium	Q9UQQ1	Aminopeptidase NAALADL1 OS=Homo sapiens OX=9606 GN=NAALADL1 PE=1 SV=2	0.019	1.996	1	1	1	1	740	80.5	5.36																																				metabolic process	membrane	catalytic activity;metal ion binding
Medium	Q05D32	CTD small phosphatase-like protein 2 OS=Homo sapiens OX=9606 GN=CTDSPL2 PE=1 SV=2	0.019	1.988	3	1	1	1	466	53	6.4																																				metabolic process;regulation of biological process	nucleus	catalytic activity;receptor activity;signal transducer activity
Medium	Q9Y3Z3	Deoxynucleoside triphosphate triphosphohydrolase SAMHD1 OS=Homo sapiens OX=9606 GN=SAMHD1 PE=1 SV=2	0.019	1.984	2	1	1	1	626	72.2	7.14																																				cell organization and biogenesis;defense response;metabolic process;regulation of biological process;response to stimulus	membrane;nucleus	catalytic activity;metal ion binding;nucleotide binding;protein binding;RNA binding
Medium	Q504Q3	PAN2-PAN3 deadenylation complex catalytic subunit PAN2 OS=Homo sapiens OX=9606 GN=PAN2 PE=1 SV=3	0.019	1.983	1	1	1	1	1202	135.3	5.99																																				metabolic process	cytoplasm;cytosol;nucleus	catalytic activity;metal ion binding;protein binding
Medium	Q9C0B7	Transport and Golgi organization protein 6 homolog OS=Homo sapiens OX=9606 GN=TANGO6 PE=1 SV=2	0.019	1.98	1	1	1	1	1094	120.7	6.11																																					membrane
Medium	A8MUX0	Keratin-associated protein 16-1 OS=Homo sapiens OX=9606 GN=KRTAP16-1 PE=3 SV=1	0.019	1.97	2	1	1	1	517	53.9	5.39																																					cytosol
Medium	Q68D51	DENN domain-containing protein 2C OS=Homo sapiens OX=9606 GN=DENND2C PE=1 SV=2	0.019	1.957	1	1	1	1	928	106.8	8.48
Medium	Q9Y2G9	Protein strawberry notch homolog 2 OS=Homo sapiens OX=9606 GN=SBNO2 PE=2 SV=3	0.019	1.949	1	1	1	1	1366	150.2	6.52																																				cell differentiation;metabolic process;regulation of biological process;response to stimulus
Medium	O00459	Phosphatidylinositol 3-kinase regulatory subunit beta OS=Homo sapiens OX=9606 GN=PIK3R2 PE=1 SV=2	0.019	1.945	2	1	1	1	728	81.5	6.43																																				cellular component movement;cellular homeostasis;metabolic process;regulation of biological process;response to stimulus;transport	cytosol;nucleus	catalytic activity;enzyme regulator activity;protein binding
Medium	Q15118	[Pyruvate dehydrogenase (acetyl-transferring)] kinase isozyme 1, mitochondrial OS=Homo sapiens OX=9606 GN=PDK1 PE=1 SV=1	0.02	1.928	3	1	1	1	436	49.2	8.81																																				cell proliferation;metabolic process;regulation of biological process;response to stimulus	mitochondrion;nucleus;organelle lumen	catalytic activity;nucleotide binding;protein binding
Medium	Q9P291	Armadillo repeat-containing X-linked protein 1 OS=Homo sapiens OX=9606 GN=ARMCX1 PE=1 SV=1	0.02	1.922	2	1	1	1	453	49.2	9.22																																					membrane;mitochondrion	protein binding
Medium	Q96AB3	Isochorismatase domain-containing protein 2 OS=Homo sapiens OX=9606 GN=ISOC2 PE=1 SV=1	0.02	1.922	7	1	1	1	205	22.3	7.77																																				metabolic process;regulation of biological process	cytoplasm;nucleus	catalytic activity;protein binding
Medium	Q02880	DNA topoisomerase 2-beta OS=Homo sapiens OX=9606 GN=TOP2B PE=1 SV=3	0.02	1.912	0	1	1	1	1626	183.2	8																																				cell organization and biogenesis;cellular component movement;metabolic process;regulation of biological process	cytoplasm;cytosol;nucleus	catalytic activity;DNA binding;metal ion binding;nucleotide binding;protein binding
Medium	Q6AZY7	Scavenger receptor class A member 3 OS=Homo sapiens OX=9606 GN=SCARA3 PE=1 SV=1	0.02	1.909	2	1	1	1	606	65.1	6.54																																				regulation of biological process;response to stimulus;transport	endoplasmic reticulum;Golgi;membrane	protein binding;receptor activity
Medium	Q9UNM6	26S proteasome non-ATPase regulatory subunit 13 OS=Homo sapiens OX=9606 GN=PSMD13 PE=1 SV=2	0.02	1.907	2	1	1	1	376	42.9	5.81																																				cell organization and biogenesis;metabolic process;regulation of biological process;response to stimulus;transport	cytosol;extracellular;membrane;nucleus;organelle lumen;proteasome	catalytic activity;protein binding;structural molecule activity
Medium	A6NFI3	Zinc finger protein 316 OS=Homo sapiens OX=9606 GN=ZNF316 PE=1 SV=1	0.02	1.9	1	1	1	1	1004	108.4	5.31																																				metabolic process;regulation of biological process	nucleus	DNA binding;metal ion binding
Medium	Q13796	Protein Shroom2 OS=Homo sapiens OX=9606 GN=SHROOM2 PE=1 SV=1	0.021	1.896	1	1	1	1	1616	176.3	7.09																																				cell organization and biogenesis;cellular component movement;development;response to stimulus;transport	cytoplasm;cytoskeleton;membrane	protein binding;transporter activity
Medium	Q14457	Beclin-1 OS=Homo sapiens OX=9606 GN=BECN1 PE=1 SV=2	0.021	1.893	2	1	1	1	450	51.9	4.89																																				cell communication;cell death;cell division;cell organization and biogenesis;cellular component movement;defense response;metabolic process;regulation of biological process;response to stimulus;transport	cytoplasm;cytosol;endoplasmic reticulum;endosome;Golgi;membrane;mitochondrion;nucleus;vacuole	protein binding
Medium	Q8N1B4	Vacuolar protein sorting-associated protein 52 homolog OS=Homo sapiens OX=9606 GN=VPS52 PE=1 SV=1	0.021	1.88	4	1	1	1	723	82.2	5.99																																				cell differentiation;transport	cytosol;endosome;Golgi;membrane	protein binding
Medium	Q9Y6Q6	Tumor necrosis factor receptor superfamily member 11A OS=Homo sapiens OX=9606 GN=TNFRSF11A PE=1 SV=1	0.021	1.866	2	1	1	1	616	66	5.34																																				cell communication;cell differentiation;cellular component movement;defense response;development;regulation of biological process;response to stimulus	cell surface;cytosol;membrane	metal ion binding;protein binding;receptor activity;signal transducer activity
Medium	Q8IUR6	CREB3 regulatory factor OS=Homo sapiens OX=9606 GN=CREBRF PE=1 SV=2	0.021	1.865	1	1	1	1	639	72.1	4.87																																				metabolic process;regulation of biological process;response to stimulus;transport	cytoplasm;nucleus	DNA binding;protein binding
Medium	O75083	WD repeat-containing protein 1 OS=Homo sapiens OX=9606 GN=WDR1 PE=1 SV=4	0.021	1.864	1	1	1	1	606	66.2	6.65																																				cell differentiation;cell organization and biogenesis;cellular component movement;metabolic process;regulation of biological process;transport	cytoplasm;cytoskeleton;cytosol;extracellular	protein binding
Medium	Q8TCC3	39S ribosomal protein L30, mitochondrial OS=Homo sapiens OX=9606 GN=MRPL30 PE=1 SV=1	0.021	1.863	11	1	1	1	161	18.5	9.99																																				cell organization and biogenesis;metabolic process	membrane;mitochondrion;ribosome	structural molecule activity
Medium	P21580	Tumor necrosis factor alpha-induced protein 3 OS=Homo sapiens OX=9606 GN=TNFAIP3 PE=1 SV=1	0.021	1.863	1	1	1	1	790	89.6	8.22																																				cell death;cell organization and biogenesis;defense response;metabolic process;regulation of biological process;response to stimulus	cytoplasm;cytosol;nucleus;vacuole	catalytic activity;DNA binding;metal ion binding;protein binding
Medium	Q9NVP2	Histone chaperone ASF1B OS=Homo sapiens OX=9606 GN=ASF1B PE=1 SV=1	0.021	1.859	7	1	1	1	202	22.4	4.56																																				cell differentiation;cell organization and biogenesis;development;metabolic process;regulation of biological process	chromosome;nucleus	protein binding
Medium	Q5F1R6	DnaJ homolog subfamily C member 21 OS=Homo sapiens OX=9606 GN=DNAJC21 PE=1 SV=2	0.022	1.845	3	1	1	1	531	62	5.47																																				metabolic process	cytoplasm;nucleus;ribosome	DNA binding;metal ion binding;protein binding;RNA binding
Medium	Q9HCD6	Protein TANC2 OS=Homo sapiens OX=9606 GN=TANC2 PE=1 SV=3	0.022	1.844	1	1	1	1	1990	219.5	8.07																																						protein binding
Medium	O60343	TBC1 domain family member 4 OS=Homo sapiens OX=9606 GN=TBC1D4 PE=1 SV=2	0.023	1.836	1	1	1	1	1298	146.5	7.01																																				cell organization and biogenesis;regulation of biological process;response to stimulus;transport	cytoplasm;cytosol;membrane	enzyme regulator activity;protein binding
Medium	Q9Y320	Thioredoxin-related transmembrane protein 2 OS=Homo sapiens OX=9606 GN=TMX2 PE=1 SV=1	0.023	1.836	3	1	1	1	296	34	8.69																																				cellular homeostasis;regulation of biological process	membrane
Medium	Q9BT92	Trichoplein keratin filament-binding protein OS=Homo sapiens OX=9606 GN=TCHP PE=1 SV=1	0.023	1.833	1	1	1	1	498	61	6.54																																				cell death;cell organization and biogenesis;regulation of biological process	cytoplasm;cytoskeleton;cytosol;membrane;mitochondrion	protein binding
Medium	Q5TC12	ATP synthase mitochondrial F1 complex assembly factor 1 OS=Homo sapiens OX=9606 GN=ATPAF1 PE=1 SV=1	0.023	1.832	4	1	1	1	328	36.4	7.96																																				cell organization and biogenesis	mitochondrion	protein binding
Medium	Q8TCN5	Zinc finger protein 507 OS=Homo sapiens OX=9606 GN=ZNF507 PE=1 SV=2	0.023	1.831	1	1	1	1	953	105.7	5.72																																				metabolic process;regulation of biological process	nucleus	DNA binding;metal ion binding
Medium	P51825	AF4/FMR2 family member 1 OS=Homo sapiens OX=9606 GN=AFF1 PE=1 SV=1	0.023	1.826	1	1	1	1	1210	131.3	9.2																																				regulation of biological process	nucleus	protein binding
Medium	Q8WXF1	Paraspeckle component 1 OS=Homo sapiens OX=9606 GN=PSPC1 PE=1 SV=1	0.023	1.822	4	1	1	1	523	58.7	6.67																																				defense response;metabolic process;regulation of biological process;response to stimulus	cytoplasm;nucleus	DNA binding;protein binding;RNA binding
Medium	O43663	Protein regulator of cytokinesis 1 OS=Homo sapiens OX=9606 GN=PRC1 PE=1 SV=2	0.025	1.789	1	1	1	1	620	71.6	6.68																																				cell division;cell organization and biogenesis;regulation of biological process	cytoplasm;cytoskeleton;cytosol;membrane;nucleus	protein binding
Medium	Q9H5N1	Rab GTPase-binding effector protein 2 OS=Homo sapiens OX=9606 GN=RABEP2 PE=1 SV=2	0.025	1.78	1	1	1	1	569	63.5	4.78																																				regulation of biological process;transport	cytoplasm;cytosol;endosome	enzyme regulator activity;protein binding
Medium	Q9BYD1	39S ribosomal protein L13, mitochondrial OS=Homo sapiens OX=9606 GN=MRPL13 PE=1 SV=1	0.025	1.774	8	1	1	1	178	20.7	9.16																																				cell organization and biogenesis;metabolic process	membrane;mitochondrion;ribosome	protein binding;RNA binding;structural molecule activity
High	Q969M3	Protein YIPF5 OS=Homo sapiens OX=9606 GN=YIPF5 PE=1 SV=1	0	6.798	8	2	3	2	257	28	4.36	1.429	0.284	0.195	0.52	-1.82	-2.36		0.107341	0.000170754	0.00786526	0.369857	0.0336386	0.0732026	26.78	2.95	33.39	67.6	78.4	72.3	82.3	66.9	38.6	57.6	296.1	266.5	255	36	44.6	35	19.6	17.2	21.6	272.2	196	255	regulation of biological process;transport	endoplasmic reticulum;Golgi;membrane	catalytic activity;protein binding
Medium	Q8TD10	Mirror-image polydactyly gene 1 protein OS=Homo sapiens OX=9606 GN=MIPOL1 PE=1 SV=1	0.025	1.766	2	1	1	1	442	51.5	5.72																																					nucleus	protein binding
Medium	Q53F19	Nuclear cap-binding protein subunit 3 OS=Homo sapiens OX=9606 GN=NCBP3 PE=1 SV=2	0.025	1.759	2	1	1	1	620	70.5	5.73																																				defense response;metabolic process;response to stimulus;transport	cytoplasm;nucleus	catalytic activity;metal ion binding;protein binding;RNA binding
Medium	P42336	Phosphatidylinositol 4,5-bisphosphate 3-kinase catalytic subunit alpha isoform OS=Homo sapiens OX=9606 GN=PIK3CA PE=1 SV=2	0.026	1.746	1	1	1	1	1068	124.2	7.23																																				cell death;cellular component movement;cellular homeostasis;defense response;metabolic process;regulation of biological process;response to stimulus;transport	cytoplasm;cytosol;membrane	catalytic activity;enzyme regulator activity;nucleotide binding;protein binding
Medium	Q9BR76	Coronin-1B OS=Homo sapiens OX=9606 GN=CORO1B PE=1 SV=1	0.026	1.742	2	1	1	1	489	54.2	5.88																																				cell organization and biogenesis;cellular component movement;regulation of biological process;response to stimulus	cytoplasm;cytoskeleton;cytosol;membrane	protein binding
Medium	P48163	NADP-dependent malic enzyme OS=Homo sapiens OX=9606 GN=ME1 PE=1 SV=1	0.026	1.742	3	1	1	1	572	64.1	6.13																																				cell organization and biogenesis;metabolic process;regulation of biological process;response to stimulus	cytoplasm;cytosol;mitochondrion	catalytic activity;metal ion binding;nucleotide binding
Medium	Q9Y371	Endophilin-B1 OS=Homo sapiens OX=9606 GN=SH3GLB1 PE=1 SV=1	0.026	1.742	2	1	1	1	365	40.8	6.04																																				cell communication;cell death;cell organization and biogenesis;metabolic process;regulation of biological process;response to stimulus	cytoplasm;cytosol;Golgi;membrane;mitochondrion	protein binding
Medium	Q969T4	Ubiquitin-conjugating enzyme E2 E3 OS=Homo sapiens OX=9606 GN=UBE2E3 PE=1 SV=1	0.026	1.739	4	1	1	1	207	22.9	7.18																																				metabolic process;regulation of biological process	cytoplasm;cytosol;nucleus	catalytic activity;nucleotide binding;protein binding
Medium	Q9BXF3	Cat eye syndrome critical region protein 2 OS=Homo sapiens OX=9606 GN=CECR2 PE=1 SV=2	0.026	1.738	1	1	1	1	1484	164.1	6.98																																				cell organization and biogenesis;metabolic process;transport	nucleus	protein binding
Medium	P62166	Neuronal calcium sensor 1 OS=Homo sapiens OX=9606 GN=NCS1 PE=1 SV=2	0.028	1.715	8	1	1	1	190	21.9	4.83																																				regulation of biological process;response to stimulus;transport	cytoplasm;cytosol;Golgi;membrane	metal ion binding;protein binding;transporter activity
Medium	P07199	Major centromere autoantigen B OS=Homo sapiens OX=9606 GN=CENPB PE=1 SV=2	0.028	1.712	2	1	1	1	599	65.1	4.55																																					chromosome;nucleus	DNA binding;protein binding
Medium	Q9NS87	Kinesin-like protein KIF15 OS=Homo sapiens OX=9606 GN=KIF15 PE=1 SV=1	0.028	1.712	1	1	1	1	1388	160.1	6																																				cell proliferation;cellular component movement;metabolic process;transport	cytoplasm;cytoskeleton;cytosol;membrane	catalytic activity;DNA binding;motor activity;nucleotide binding;protein binding;transporter activity
Medium	Q9Y385	Ubiquitin-conjugating enzyme E2 J1 OS=Homo sapiens OX=9606 GN=UBE2J1 PE=1 SV=2	0.028	1.711	5	1	1	1	318	35.2	6.74																																				metabolic process;regulation of biological process	cytoplasm;endoplasmic reticulum;membrane	catalytic activity;nucleotide binding;protein binding
Medium	P17483	Homeobox protein Hox-B4 OS=Homo sapiens OX=9606 GN=HOXB4 PE=1 SV=2	0.028	1.71	5	1	1	1	251	27.6	9.77																																				cell differentiation;cell division;cell proliferation;development;metabolic process;regulation of biological process	nucleus	DNA binding
Medium	Q9BZF2	Oxysterol-binding protein-related protein 7 OS=Homo sapiens OX=9606 GN=OSBPL7 PE=1 SV=1	0.029	1.706	1	1	1	1	842	95.4	8.05																																				metabolic process;regulation of biological process;response to stimulus;transport	cytoplasm;cytosol;endoplasmic reticulum;membrane;vacuole	protein binding;transporter activity
Medium	Q8N128	Protein FAM177A1 OS=Homo sapiens OX=9606 GN=FAM177A1 PE=1 SV=1	0.03	1.704	5	1	1	1	213	23.7	4.45
Medium	O95365	Zinc finger and BTB domain-containing protein 7A OS=Homo sapiens OX=9606 GN=ZBTB7A PE=1 SV=1	0.029	1.704	2	1	1	1	584	61.4	5.19																																				cell differentiation;development;metabolic process;regulation of biological process	nucleus	DNA binding;metal ion binding;protein binding
Medium	O15194	CTD small phosphatase-like protein OS=Homo sapiens OX=9606 GN=CTDSPL PE=1 SV=2	0.031	1.692	6	1	1	1	276	31.1	5.54																																				metabolic process;regulation of biological process	nucleus	catalytic activity;metal ion binding;protein binding
Medium	Q9UJ83	2-hydroxyacyl-CoA lyase 1 OS=Homo sapiens OX=9606 GN=HACL1 PE=1 SV=2	0.031	1.69	2	1	1	1	578	63.7	7.36																																				cell organization and biogenesis;metabolic process	organelle lumen	catalytic activity;metal ion binding;protein binding
Medium	P39656	Dolichyl-diphosphooligosaccharide--protein glycosyltransferase 48 kDa subunit OS=Homo sapiens OX=9606 GN=DDOST PE=1 SV=4	0.031	1.689	2	1	1	1	456	50.8	6.55																																				metabolic process;response to stimulus;transport	endoplasmic reticulum;membrane	catalytic activity;protein binding
Medium	Q9UL16	Cilia- and flagella-associated protein 45 OS=Homo sapiens OX=9606 GN=CFAP45 PE=1 SV=2	0.031	1.681	2	1	1	1	551	65.7	8.9																																					nucleus
Medium	O96028	Histone-lysine N-methyltransferase NSD2 OS=Homo sapiens OX=9606 GN=NSD2 PE=1 SV=1	0.032	1.678	1	1	1	1	1365	152.2	8.69																																				cell organization and biogenesis;metabolic process;regulation of biological process;response to stimulus	chromosome;cytoplasm;nucleus	catalytic activity;DNA binding;metal ion binding;protein binding
Medium	Q9Y312	Protein AAR2 homolog OS=Homo sapiens OX=9606 GN=AAR2 PE=1 SV=2	0.032	1.678	6	1	1	1	384	43.4	5.96																																				cell organization and biogenesis;metabolic process	spliceosomal complex
Medium	Q9BSW2	EF-hand calcium-binding domain-containing protein 4B OS=Homo sapiens OX=9606 GN=CRACR2A PE=1 SV=1	0.032	1.677	2	1	1	1	395	45.6	5.01																																				regulation of biological process;response to stimulus;transport	cytoplasm;extracellular;membrane;organelle lumen	metal ion binding;protein binding
Medium	P61326	Protein mago nashi homolog OS=Homo sapiens OX=9606 GN=MAGOH PE=1 SV=1	0.032	1.677	14	1	1	1	146	17.2	6.11																																				metabolic process;regulation of biological process;transport	cytoplasm;nucleus;spliceosomal complex	protein binding;RNA binding
Medium	P13984	General transcription factor IIF subunit 2 OS=Homo sapiens OX=9606 GN=GTF2F2 PE=1 SV=2	0.034	1.669	3	1	1	1	249	28.4	9.23																																				metabolic process;regulation of biological process;response to stimulus	cytoskeleton;nucleus	catalytic activity;DNA binding;nucleotide binding;protein binding
Medium	P40938	Replication factor C subunit 3 OS=Homo sapiens OX=9606 GN=RFC3 PE=1 SV=2	0.035	1.666	6	1	1	1	356	40.5	8.34																																				cell organization and biogenesis;cellular homeostasis;metabolic process;regulation of biological process;response to stimulus	nucleus	catalytic activity;DNA binding;protein binding
Medium	Q9UGN5	Poly [ADP-ribose] polymerase 2 OS=Homo sapiens OX=9606 GN=PARP2 PE=1 SV=2	0.037	1.65	1	1	1	1	583	66.2	8.88																																				metabolic process;regulation of biological process;response to stimulus	cytoplasm;nucleus	catalytic activity;DNA binding;protein binding
Medium	Q9BZI7	Regulator of nonsense transcripts 3B OS=Homo sapiens OX=9606 GN=UPF3B PE=1 SV=1	0.037	1.649	3	1	1	1	483	57.7	9.48																																				metabolic process;regulation of biological process;transport	cytoplasm;cytosol;nucleus	protein binding;RNA binding;transporter activity
Medium	Q99459	Cell division cycle 5-like protein OS=Homo sapiens OX=9606 GN=CDC5L PE=1 SV=2	0.039	1.623	3	1	1	1	802	92.2	8.18																																				cell differentiation;cell organization and biogenesis;metabolic process;regulation of biological process;response to stimulus	cytoplasm;membrane;nucleus;spliceosomal complex	DNA binding;protein binding;RNA binding
Medium	P49588	Alanine--tRNA ligase, cytoplasmic OS=Homo sapiens OX=9606 GN=AARS1 PE=1 SV=2	0.039	1.622	1	1	1	1	968	106.7	5.53																																				metabolic process;regulation of biological process	cytoplasm;cytosol;membrane;mitochondrion	catalytic activity;metal ion binding;nucleotide binding;RNA binding
Medium	P28072	Proteasome subunit beta type-6 OS=Homo sapiens OX=9606 GN=PSMB6 PE=1 SV=4	0.04	1.62	4	1	1	1	239	25.3	4.92																																				metabolic process;regulation of biological process;response to stimulus;transport	cytoplasm;cytosol;nucleus;proteasome	catalytic activity;protein binding
Medium	Q96SY0	Integrator complex subunit 14 OS=Homo sapiens OX=9606 GN=INTS14 PE=1 SV=2	0.04	1.62	2	1	1	1	518	57.4	5.12																																				metabolic process	nucleus
Medium	Q96S15	GATOR complex protein WDR24 OS=Homo sapiens OX=9606 GN=WDR24 PE=1 SV=2	0.04	1.62	3	1	1	1	790	88.2	6.52
Medium	Q12774	Rho guanine nucleotide exchange factor 5 OS=Homo sapiens OX=9606 GN=ARHGEF5 PE=1 SV=3	0.04	1.615	1	1	1	1	1597	176.7	5.53																																				cell organization and biogenesis;cellular component movement;regulation of biological process;response to stimulus	cytoplasm;cytosol;membrane;nucleus	nucleotide binding;protein binding
Medium	O43633	Charged multivesicular body protein 2a OS=Homo sapiens OX=9606 GN=CHMP2A PE=1 SV=1	0.04	1.615	4	1	1	1	222	25.1	5.97																																				cell communication;cell organization and biogenesis;metabolic process;regulation of biological process;response to stimulus;transport	chromosome;cytosol;endosome;membrane	protein binding
Medium	Q86UU5	Gametogenetin OS=Homo sapiens OX=9606 GN=GGN PE=1 SV=2	0.04	1.614	4	1	1	1	652	66.7	10.29																																				cell differentiation;development;metabolic process;response to stimulus		protein binding
Medium	Q96CS4	Zinc finger protein 689 OS=Homo sapiens OX=9606 GN=ZNF689 PE=1 SV=1	0.041	1.607	3	1	1	1	500	56.9	9.8																																				cell differentiation;metabolic process;regulation of biological process	nucleus	DNA binding;metal ion binding
Medium	Q9H0E2	Toll-interacting protein OS=Homo sapiens OX=9606 GN=TOLLIP PE=1 SV=1	0.041	1.603	3	1	1	1	274	30.3	5.97																																				cell communication;cell differentiation;defense response;metabolic process;regulation of biological process;response to stimulus;transport	cytoplasm;cytosol;extracellular;organelle lumen	protein binding;signal transducer activity
Medium	Q14624	Inter-alpha-trypsin inhibitor heavy chain H4 OS=Homo sapiens OX=9606 GN=ITIH4 PE=1 SV=4	0.042	1.578	1	1	1	1	930	103.3	6.98																																				defense response;metabolic process;regulation of biological process;response to stimulus;transport	cytoplasm;extracellular;membrane;organelle lumen	enzyme regulator activity;protein binding
Medium	Q9Y4E5	E3 SUMO-protein ligase ZNF451 OS=Homo sapiens OX=9606 GN=ZNF451 PE=1 SV=2	0.042	1.572	2	1	1	1	1061	121.4	6.77																																				metabolic process;regulation of biological process	nucleus	catalytic activity;metal ion binding;protein binding
Medium	P61218	DNA-directed RNA polymerases I, II, and III subunit RPABC2 OS=Homo sapiens OX=9606 GN=POLR2F PE=1 SV=1	0.044	1.554	15	1	1	1	127	14.5	4.22																																				metabolic process;regulation of biological process;response to stimulus	cytosol;nucleus	catalytic activity;DNA binding
Medium	P30566	Adenylosuccinate lyase OS=Homo sapiens OX=9606 GN=ADSL PE=1 SV=2	0.044	1.55	1	1	1	1	484	54.9	7.11																																				cell organization and biogenesis;metabolic process;response to stimulus	cytosol;mitochondrion	catalytic activity
Medium	Q7Z7A1	Centriolin OS=Homo sapiens OX=9606 GN=CNTRL PE=1 SV=2	0.044	1.544	0	1	1	1	2325	268.7	5.55																																				cell division;metabolic process;regulation of biological process;transport	cytoplasm;cytoskeleton;cytosol;Golgi;membrane	catalytic activity;protein binding;transporter activity
Medium	Q96SB3	Neurabin-2 OS=Homo sapiens OX=9606 GN=PPP1R9B PE=1 SV=3	0.045	1.542	1	1	1	1	817	89.3	4.97
Medium	Q3ZCU0	Protein GVQW3 OS=Homo sapiens OX=9606 GN=GVQW3 PE=2 SV=1	0.045	1.532	7	1	1	1	254	29.4	9.73
Medium	Q9Y262	Eukaryotic translation initiation factor 3 subunit L OS=Homo sapiens OX=9606 GN=EIF3L PE=1 SV=1	0.045	1.524	2	1	1	1	564	66.7	6.34																																				metabolic process	cytoplasm;cytosol;membrane	protein binding;RNA binding
Medium	Q96T37	RNA-binding protein 15 OS=Homo sapiens OX=9606 GN=RBM15 PE=1 SV=2	0.045	1.521	2	1	1	1	977	107.1	10.08																																				metabolic process;regulation of biological process	membrane;nucleus	protein binding;RNA binding
Medium	A4D1E1	Zinc finger protein 804B OS=Homo sapiens OX=9606 GN=ZNF804B PE=2 SV=2	0.045	1.515	1	1	1	1	1349	152.5	8.54																																						metal ion binding
Medium	Q9HC44	Vasculin-like protein 1 OS=Homo sapiens OX=9606 GN=GPBP1L1 PE=1 SV=1	0.045	1.512	3	1	1	1	474	52.3	6.84																																				metabolic process;regulation of biological process	nucleus	DNA binding
Medium	Q8WUU5	GATA zinc finger domain-containing protein 1 OS=Homo sapiens OX=9606 GN=GATAD1 PE=1 SV=1	0.047	1.489	7	1	1	1	269	28.7	9.41																																				cell organization and biogenesis;regulation of biological process	nucleus	DNA binding;metal ion binding
Medium	Q14722	Voltage-gated potassium channel subunit beta-1 OS=Homo sapiens OX=9606 GN=KCNAB1 PE=1 SV=1	0.047	1.489	2	1	1	1	419	46.5	8.94																																				cell differentiation;metabolic process;regulation of biological process;response to stimulus;transport	cytoplasm;cytosol;membrane	catalytic activity;nucleotide binding;protein binding;transporter activity
Medium	Q9BVI4	Nucleolar complex protein 4 homolog OS=Homo sapiens OX=9606 GN=NOC4L PE=1 SV=1	0.047	1.487	3	1	1	1	516	58.4	7.49																																				metabolic process	membrane;nucleus	protein binding;RNA binding
Medium	O14904	Protein Wnt-9a OS=Homo sapiens OX=9606 GN=WNT9A PE=1 SV=2	0.047	1.48	7	1	1	1	365	40.3	8.72																																				cell communication;cell differentiation;development;regulation of biological process;response to stimulus	extracellular	protein binding
Medium	Q9H7S9	Zinc finger protein 703 OS=Homo sapiens OX=9606 GN=ZNF703 PE=1 SV=1	0.047	1.478	4	1	1	1	590	58.2	8.79																																				cell differentiation;cell organization and biogenesis;metabolic process;regulation of biological process;response to stimulus	cytoplasm;nucleus	metal ion binding;protein binding
Medium	Q8N511	Transmembrane protein 199 OS=Homo sapiens OX=9606 GN=TMEM199 PE=1 SV=1	0.047	1.473	4	1	1	1	208	23.1	9.01																																				cell organization and biogenesis;cellular homeostasis;response to stimulus	endoplasmic reticulum;membrane;vacuole	protein binding
Medium	P19174	1-phosphatidylinositol 4,5-bisphosphate phosphodiesterase gamma-1 OS=Homo sapiens OX=9606 GN=PLCG1 PE=1 SV=1	0.047	1.473	1	1	1	1	1290	148.4	6.05																																				cellular component movement;metabolic process;regulation of biological process;response to stimulus	cytoplasm;cytosol;membrane	catalytic activity;metal ion binding;protein binding;signal transducer activity
Medium	Q7L4I2	Arginine/serine-rich coiled-coil protein 2 OS=Homo sapiens OX=9606 GN=RSRC2 PE=1 SV=1	0.047	1.472	3	1	1	1	434	50.5	11.33																																						protein binding;RNA binding
Medium	Q8NFT2	Metalloreductase STEAP2 OS=Homo sapiens OX=9606 GN=STEAP2 PE=1 SV=3	0.047	1.465	3	1	1	1	490	56	9.2																																				metabolic process;response to stimulus;transport	cytosol;endosome;membrane	catalytic activity;metal ion binding;transporter activity
Medium	Q8TF01	Arginine/serine-rich protein PNISR OS=Homo sapiens OX=9606 GN=PNISR PE=1 SV=2	0.049	1.453	1	1	1	1	805	92.5	10.02																																					cytosol;nucleus	RNA binding
Low	Q9UJX4	Anaphase-promoting complex subunit 5 OS=Homo sapiens OX=9606 GN=ANAPC5 PE=1 SV=2	0.05	1.43	1	1	1	1	755	85	6.87																																				cell division;metabolic process;regulation of biological process	cytosol;nucleus	protein binding
Low	Q9C0C7	Activating molecule in BECN1-regulated autophagy protein 1 OS=Homo sapiens OX=9606 GN=AMBRA1 PE=1 SV=2	0.05	1.427	2	1	1	1	1298	142.4	7.18																																				cell communication;cell differentiation;cell organization and biogenesis;development;metabolic process;regulation of biological process;response to stimulus	cytoplasm;cytosol;membrane;mitochondrion;vacuole	protein binding
Low	Q9BZD4	Kinetochore protein Nuf2 OS=Homo sapiens OX=9606 GN=NUF2 PE=1 SV=2	0.05	1.426	2	1	1	1	464	54.3	8.27																																				cell division;cell organization and biogenesis	chromosome;cytosol;membrane;nucleus	protein binding
Low	P19113	Histidine decarboxylase OS=Homo sapiens OX=9606 GN=HDC PE=1 SV=2	0.052	1.419	1	1	1	1	662	74.1	8																																				metabolic process	cytosol	catalytic activity;protein binding
Low	O15228	Dihydroxyacetone phosphate acyltransferase OS=Homo sapiens OX=9606 GN=GNPAT PE=1 SV=1	0.053	1.411	2	1	1	1	680	77.1	6.57																																				cell organization and biogenesis;metabolic process;response to stimulus	membrane;mitochondrion;organelle lumen	catalytic activity;protein binding
Low	Q01085	Nucleolysin TIAR OS=Homo sapiens OX=9606 GN=TIAL1 PE=1 SV=1	0.053	1.407	2	1	1	1	375	41.6	7.74																																				cell death;cell division;defense response;regulation of biological process;response to stimulus	cytoplasm;nucleus;vacuole	DNA binding;RNA binding
Low	Q8NAP3	Zinc finger and BTB domain-containing protein 38 OS=Homo sapiens OX=9606 GN=ZBTB38 PE=1 SV=2	0.053	1.405	1	1	1	1	1195	134.2	8.03																																				metabolic process;regulation of biological process;response to stimulus	chromosome;nucleus	DNA binding;metal ion binding;nucleotide binding;protein binding
Low	Q9BYD3	39S ribosomal protein L4, mitochondrial OS=Homo sapiens OX=9606 GN=MRPL4 PE=1 SV=1	0.053	1.405	5	1	1	1	311	34.9	9.72																																				cell organization and biogenesis;metabolic process	membrane;mitochondrion;ribosome	protein binding;RNA binding;structural molecule activity
Low	Q9NVV9	THAP domain-containing protein 1 OS=Homo sapiens OX=9606 GN=THAP1 PE=1 SV=1	0.053	1.401	6	1	1	1	213	24.9	8.35																																				cell proliferation;metabolic process;regulation of biological process	nucleus	DNA binding;metal ion binding;protein binding
Low	Q9HAR2	Adhesion G protein-coupled receptor L3 OS=Homo sapiens OX=9606 GN=ADGRL3 PE=1 SV=2	0.053	1.399	1	1	1	1	1447	161.7	6.44																																				cell organization and biogenesis;cellular component movement;regulation of biological process;response to stimulus	membrane	metal ion binding;protein binding;receptor activity;signal transducer activity
Low	P13196	5-aminolevulinate synthase, nonspecific, mitochondrial OS=Homo sapiens OX=9606 GN=ALAS1 PE=1 SV=2	0.054	1.396	1	1	1	1	640	70.5	8.46																																				cell organization and biogenesis;metabolic process;regulation of biological process	cytosol;mitochondrion;organelle lumen	catalytic activity;protein binding
Low	P06400	Retinoblastoma-associated protein OS=Homo sapiens OX=9606 GN=RB1 PE=1 SV=2	0.054	1.394	1	1	1	1	928	106.1	7.94																																				cell death;cell differentiation;cell division;cell organization and biogenesis;metabolic process;regulation of biological process;response to stimulus	chromosome;nucleus	DNA binding;protein binding
Low	P53004	Biliverdin reductase A OS=Homo sapiens OX=9606 GN=BLVRA PE=1 SV=2	0.054	1.394	3	1	1	1	296	33.4	6.44																																				metabolic process	cytoplasm;cytosol	catalytic activity;metal ion binding;protein binding
Low	Q8TEA7	TBC domain-containing protein kinase-like protein OS=Homo sapiens OX=9606 GN=TBCK PE=1 SV=4	0.055	1.388	2	1	1	1	893	100.6	6.58																																				cell organization and biogenesis;cell proliferation;metabolic process;regulation of biological process;transport	cytoplasm;cytoskeleton	catalytic activity;enzyme regulator activity;nucleotide binding;protein binding
High	Q14004	Cyclin-dependent kinase 13 OS=Homo sapiens OX=9606 GN=CDK13 PE=1 SV=2	0	38.526	8	9	13	7	1512	164.8	9.69	2.621	1.355	0.455	1.39	0.44	-1.14	1.55955	0.0275707	0.215199	0.0129376	0.265909	0.324445	0.0786135	26.52	11.87	17.88	141.9	372.7	284.6	323.3	95.6	132.3	123.4	238.6	254.7	290.9	171.4	175.7	137.5	28.1	58.8	46.2	219.3	187.3	290.9	cell division;development;metabolic process;regulation of biological process;transport	chromosome;cytosol;extracellular;Golgi;nucleus	catalytic activity;DNA binding;nucleotide binding;protein binding;RNA binding
Low	Q96Q05	Trafficking protein particle complex subunit 9 OS=Homo sapiens OX=9606 GN=TRAPPC9 PE=1 SV=2	0.056	1.374	1	1	1	1	1148	128.4	6.62																																				cell differentiation;cell organization and biogenesis;regulation of biological process	cytoplasm;cytosol;endoplasmic reticulum;Golgi;membrane	protein binding
Low	Q8NFU7	Methylcytosine dioxygenase TET1 OS=Homo sapiens OX=9606 GN=TET1 PE=1 SV=2	0.058	1.362	0	1	1	1	2136	235.2	8.24																																				cell differentiation;cell organization and biogenesis;metabolic process;regulation of biological process	nucleus	catalytic activity;DNA binding;metal ion binding
Low	P15104	Glutamine synthetase OS=Homo sapiens OX=9606 GN=GLUL PE=1 SV=4	0.058	1.362	2	1	1	1	373	42	6.89																																				cell communication;cell organization and biogenesis;cell proliferation;metabolic process;regulation of biological process;response to stimulus;transport	cytoplasm;cytosol;endoplasmic reticulum;mitochondrion;nucleus	catalytic activity;metal ion binding;nucleotide binding;protein binding
Low	Q9ULP0	Protein NDRG4 OS=Homo sapiens OX=9606 GN=NDRG4 PE=1 SV=2	0.059	1.354	4	1	1	1	352	38.4	6.21																																				cell differentiation;cell growth;cell proliferation;cellular component movement;regulation of biological process;response to stimulus	cytoplasm;cytosol;membrane;mitochondrion	protein binding
Low	Q13418	Integrin-linked protein kinase OS=Homo sapiens OX=9606 GN=ILK PE=1 SV=2	0.059	1.35	2	1	1	1	452	51.4	8.07																																				cell organization and biogenesis;cell proliferation;cellular component movement;development;metabolic process;regulation of biological process;response to stimulus	cytoplasm;cytosol;membrane	catalytic activity;nucleotide binding;protein binding;signal transducer activity
Low	Q9ULT6	E3 ubiquitin-protein ligase ZNRF3 OS=Homo sapiens OX=9606 GN=ZNRF3 PE=1 SV=3	0.06	1.343	1	1	1	1	936	100.5	7.84																																				cell proliferation;metabolic process;regulation of biological process;response to stimulus	membrane	catalytic activity;metal ion binding;protein binding
Low	Q9BQB6	Vitamin K epoxide reductase complex subunit 1 OS=Homo sapiens OX=9606 GN=VKORC1 PE=1 SV=1	0.06	1.342	8	1	1	1	163	18.2	9.36																																				coagulation;metabolic process	endoplasmic reticulum;membrane	catalytic activity
Low	Q09472	Histone acetyltransferase p300 OS=Homo sapiens OX=9606 GN=EP300 PE=1 SV=2	0.06	1.34	1	1	1	1	2414	264	8.5																																				cell death;cell differentiation;cell organization and biogenesis;metabolic process;regulation of biological process;response to stimulus	chromosome;cytoplasm;cytosol;nucleus	catalytic activity;DNA binding;metal ion binding;protein binding;RNA binding
Low	Q9BSB4	Autophagy-related protein 101 OS=Homo sapiens OX=9606 GN=ATG101 PE=1 SV=1	0.061	1.335	5	1	1	1	218	25	6.15																																				cell communication;cell organization and biogenesis;metabolic process;regulation of biological process;response to stimulus	cytoplasm;cytosol;membrane	protein binding
Low	Q86YP4	Transcriptional repressor p66-alpha OS=Homo sapiens OX=9606 GN=GATAD2A PE=1 SV=1	0.061	1.335	2	1	1	1	633	68	9.94																																				metabolic process;regulation of biological process	nucleus	DNA binding;metal ion binding;protein binding
Low	A6PVS8	Leucine-rich repeat and IQ domain-containing protein 3 OS=Homo sapiens OX=9606 GN=LRRIQ3 PE=1 SV=1	0.061	1.333	1	1	1	1	624	73.6	9.72																																						protein binding
Low	P00492	Hypoxanthine-guanine phosphoribosyltransferase OS=Homo sapiens OX=9606 GN=HPRT1 PE=1 SV=2	0.061	1.333	5	1	1	1	218	24.6	6.68																																				cell differentiation;cell organization and biogenesis;cell proliferation;metabolic process;regulation of biological process;response to stimulus	cytoplasm;cytosol	catalytic activity;metal ion binding;nucleotide binding;protein binding
Low	Q15813	Tubulin-specific chaperone E OS=Homo sapiens OX=9606 GN=TBCE PE=1 SV=1	0.061	1.325	2	1	1	1	527	59.3	6.76																																				cell organization and biogenesis;metabolic process;response to stimulus	cytoplasm;cytoskeleton	protein binding
Low	P47736	Rap1 GTPase-activating protein 1 OS=Homo sapiens OX=9606 GN=RAP1GAP PE=1 SV=2	0.062	1.309	1	1	1	1	663	73.3	5.82																																				cellular component movement;regulation of biological process;response to stimulus	cytosol;Golgi;membrane	catalytic activity;enzyme regulator activity;protein binding
Low	O15247	Chloride intracellular channel protein 2 OS=Homo sapiens OX=9606 GN=CLIC2 PE=1 SV=3	0.062	1.305	6	1	1	1	247	28.3	5.59																																				metabolic process;regulation of biological process;response to stimulus;transport	cytoplasm;membrane;nucleus	antioxidant activity;catalytic activity;protein binding;transporter activity
Low	O95477	Phospholipid-transporting ATPase ABCA1 OS=Homo sapiens OX=9606 GN=ABCA1 PE=1 SV=3	0.063	1.304	1	1	1	1	2261	254.1	6.86																																				cell organization and biogenesis;metabolic process;regulation of biological process;response to stimulus;transport	cell surface;Golgi;membrane	catalytic activity;nucleotide binding;protein binding;receptor activity;signal transducer activity;transporter activity
Low	Q5JPH6	Probable glutamate--tRNA ligase, mitochondrial OS=Homo sapiens OX=9606 GN=EARS2 PE=1 SV=2	0.065	1.293	2	1	1	1	523	58.7	8.76																																				metabolic process	cytoplasm;mitochondrion;organelle lumen	catalytic activity;metal ion binding;nucleotide binding;RNA binding
Low	Q5HYM0	Probable ribonuclease ZC3H12B OS=Homo sapiens OX=9606 GN=ZC3H12B PE=2 SV=3	0.066	1.292	2	1	1	1	836	94.1	7.69																																				metabolic process		catalytic activity;metal ion binding
Low	P99999	Cytochrome c OS=Homo sapiens OX=9606 GN=CYCS PE=1 SV=2	0.066	1.287	7	1	1	1	105	11.7	9.57																																				cell death;cell organization and biogenesis;metabolic process;regulation of biological process;response to stimulus;transport	cytosol;membrane;mitochondrion;nucleus	catalytic activity;metal ion binding;protein binding
Low	Q8IVV2	Lipoxygenase homology domain-containing protein 1 OS=Homo sapiens OX=9606 GN=LOXHD1 PE=2 SV=4	0.066	1.286	1	1	1	1	2067	235.5	5.57
Low	Q9UFW8	CGG triplet repeat-binding protein 1 OS=Homo sapiens OX=9606 GN=CGGBP1 PE=1 SV=2	0.066	1.284	8	1	1	1	167	18.8	8.95																																				metabolic process;regulation of biological process	nucleus	DNA binding;protein binding
Low	Q7L5Y9	E3 ubiquitin-protein transferase MAEA OS=Homo sapiens OX=9606 GN=MAEA PE=1 SV=1	0.066	1.282	2	1	1	1	396	45.3	8.69																																				cell division;cell organization and biogenesis;metabolic process;regulation of biological process	cytoplasm;cytoskeleton;membrane;nucleus	catalytic activity;protein binding
Low	Q7RTV0	PHD finger-like domain-containing protein 5A OS=Homo sapiens OX=9606 GN=PHF5A PE=1 SV=1	0.067	1.28	12	1	1	1	110	12.4	8.41																																				metabolic process;regulation of biological process	nucleus;spliceosomal complex	DNA binding;metal ion binding;RNA binding
Low	Q8TBZ2	MYCBP-associated protein OS=Homo sapiens OX=9606 GN=MYCBPAP PE=1 SV=2	0.067	1.274	1	1	1	1	947	108.1	7.49																																				cell communication;cell differentiation;development	cytoplasm;membrane	protein binding
Low	P04062	Lysosomal acid glucosylceramidase OS=Homo sapiens OX=9606 GN=GBA PE=1 SV=3	0.068	1.269	2	1	1	1	536	59.7	7.61																																				cell communication;cell death;cell organization and biogenesis;metabolic process;regulation of biological process;response to stimulus	membrane;organelle lumen;vacuole	catalytic activity;protein binding
Low	O95922	Probable tubulin polyglutamylase TTLL1 OS=Homo sapiens OX=9606 GN=TTLL1 PE=2 SV=1	0.067	1.265	6	1	1	1	423	49	8.72																																				cell organization and biogenesis;cellular component movement;metabolic process	cytoplasm;cytoskeleton	catalytic activity;nucleotide binding
Low	P62891	60S ribosomal protein L39 OS=Homo sapiens OX=9606 GN=RPL39 PE=1 SV=2	0.067	1.263	14	1	1	1	51	6.4	12.56																																				cell organization and biogenesis;defense response;metabolic process;response to stimulus;transport	cytosol;ribosome	RNA binding;structural molecule activity
Low	Q9UIU6	Homeobox protein SIX4 OS=Homo sapiens OX=9606 GN=SIX4 PE=1 SV=2	0.068	1.263	1	1	1	1	781	82.9	5.71																																				cell differentiation;cell organization and biogenesis;cellular component movement;development;metabolic process;regulation of biological process	cytoplasm;nucleus	DNA binding
Low	Q7KZ85	Transcription elongation factor SPT6 OS=Homo sapiens OX=9606 GN=SUPT6H PE=1 SV=2	0.068	1.262	2	1	1	1	1726	198.9	4.91																																				cell organization and biogenesis;metabolic process;regulation of biological process;transport	nucleus	DNA binding;protein binding;RNA binding
Low	P00451	Coagulation factor VIII OS=Homo sapiens OX=9606 GN=F8 PE=1 SV=1	0.068	1.261	1	1	1	1	2351	266.8	7.36																																				cell organization and biogenesis;coagulation;defense response;metabolic process;response to stimulus;transport	extracellular;membrane;organelle lumen	catalytic activity;metal ion binding;protein binding
Low	Q56NI9	N-acetyltransferase ESCO2 OS=Homo sapiens OX=9606 GN=ESCO2 PE=1 SV=1	0.068	1.259	2	1	1	1	601	68.3	9.39																																				cell differentiation;metabolic process;regulation of biological process;response to stimulus	chromosome;Golgi;nucleus	catalytic activity;metal ion binding
Low	P0C1S8	Wee1-like protein kinase 2 OS=Homo sapiens OX=9606 GN=WEE2 PE=1 SV=2	0.068	1.253	4	1	1	1	567	62.9	6.51																																				cell organization and biogenesis;metabolic process;regulation of biological process	cytoplasm;cytosol;nucleus	catalytic activity;metal ion binding;nucleotide binding
Low	Q9NXH9	tRNA (guanine(26)-N(2))-dimethyltransferase OS=Homo sapiens OX=9606 GN=TRMT1 PE=1 SV=1	0.068	1.252	2	1	1	1	659	72.2	7.64																																				metabolic process	mitochondrion;nucleus	catalytic activity;metal ion binding;protein binding;RNA binding
Low	Q6ZN55	Zinc finger protein 574 OS=Homo sapiens OX=9606 GN=ZNF574 PE=1 SV=2	0.069	1.25	1	1	1	1	896	98.8	8.07																																				metabolic process;regulation of biological process	nucleus	DNA binding;metal ion binding
Low	Q99805	Transmembrane 9 superfamily member 2 OS=Homo sapiens OX=9606 GN=TM9SF2 PE=1 SV=1	0.069	1.249	3	1	1	1	663	75.7	7.44																																				transport	endosome;membrane
Low	Q12770	Sterol regulatory element-binding protein cleavage-activating protein OS=Homo sapiens OX=9606 GN=SCAP PE=1 SV=4	0.069	1.244	1	1	1	1	1279	139.6	6.86																																				metabolic process;regulation of biological process;response to stimulus	endoplasmic reticulum;Golgi;membrane	protein binding
Low	P82279	Protein crumbs homolog 1 OS=Homo sapiens OX=9606 GN=CRB1 PE=1 SV=2	0.07	1.236	1	1	1	1	1406	154.1	4.98																																				cell communication;cell organization and biogenesis;transport	extracellular;membrane	metal ion binding;protein binding
Low	Q8N957	Ankyrin repeat and fibronectin type-III domain-containing protein 1 OS=Homo sapiens OX=9606 GN=ANKFN1 PE=2 SV=2	0.07	1.236	2	1	1	1	763	87.5	8.4																																						protein binding
Low	O75923	Dysferlin OS=Homo sapiens OX=9606 GN=DYSF PE=1 SV=1	0.071	1.232	1	1	1	1	2080	237.1	5.64																																				cell organization and biogenesis	endosome;membrane	metal ion binding;protein binding
Low	Q5QJE6	Deoxynucleotidyltransferase terminal-interacting protein 2 OS=Homo sapiens OX=9606 GN=DNTTIP2 PE=1 SV=2	0.071	1.231	1	1	1	1	756	84.4	6.16																																				metabolic process;regulation of biological process	nucleus	RNA binding
Low	Q96CW6	Probable RNA polymerase II nuclear localization protein SLC7A6OS OS=Homo sapiens OX=9606 GN=SLC7A6OS PE=1 SV=2	0.073	1.214	4	1	1	1	309	35	4.6																																				cell differentiation;transport	cytoplasm;nucleus
Low	O75251	NADH dehydrogenase [ubiquinone] iron-sulfur protein 7, mitochondrial OS=Homo sapiens OX=9606 GN=NDUFS7 PE=1 SV=3	0.073	1.209	4	1	1	1	213	23.5	9.99																																				cell organization and biogenesis;metabolic process;transport	membrane;mitochondrion;organelle lumen	catalytic activity;metal ion binding;protein binding
Low	Q9Y6G5	COMM domain-containing protein 10 OS=Homo sapiens OX=9606 GN=COMMD10 PE=1 SV=1	0.073	1.209	4	1	1	1	202	23	6.54																																				metabolic process;regulation of biological process	cytoplasm;nucleus	protein binding
Low	P42285	Exosome RNA helicase MTR4 OS=Homo sapiens OX=9606 GN=MTREX PE=1 SV=3	0.074	1.205	2	1	1	1	1042	117.7	6.52																																				metabolic process	nucleus;spliceosomal complex	catalytic activity;DNA binding;nucleotide binding;protein binding;RNA binding
Low	A5PLK6	Regulator of G-protein signaling protein-like OS=Homo sapiens OX=9606 GN=RGSL1 PE=2 SV=1	0.075	1.197	1	1	1	1	1076	125.6	9.01																																				regulation of biological process	cytoplasm;membrane	enzyme regulator activity
Low	Q6ZT12	E3 ubiquitin-protein ligase UBR3 OS=Homo sapiens OX=9606 GN=UBR3 PE=2 SV=2	0.075	1.196	0	1	1	1	1888	212.3	6.1																																				metabolic process;response to stimulus	cytoplasm;membrane	catalytic activity;metal ion binding
Low	O43150	Arf-GAP with SH3 domain, ANK repeat and PH domain-containing protein 2 OS=Homo sapiens OX=9606 GN=ASAP2 PE=1 SV=3	0.075	1.192	1	1	1	1	1006	111.6	6.68																																				regulation of biological process	cytoplasm;Golgi;membrane	enzyme regulator activity;metal ion binding;protein binding
Low	Q6TFL3	Coiled-coil domain-containing protein 171 OS=Homo sapiens OX=9606 GN=CCDC171 PE=2 SV=1	0.076	1.19	1	1	1	1	1326	152.7	6.81																																				metabolic process
Low	Q9NVT9	Armadillo repeat-containing protein 1 OS=Homo sapiens OX=9606 GN=ARMC1 PE=1 SV=1	0.077	1.184	3	1	1	1	282	31.3	5.74																																				transport	cytoplasm;mitochondrion;nucleus	metal ion binding;protein binding
Low	Q9NRP0	Oligosaccharyltransferase complex subunit OSTC OS=Homo sapiens OX=9606 GN=OSTC PE=1 SV=1	0.077	1.183	8	1	1	1	149	16.8	9.13																																				metabolic process	endoplasmic reticulum;membrane	catalytic activity;protein binding
Low	Q7L7V1	Putative pre-mRNA-splicing factor ATP-dependent RNA helicase DHX32 OS=Homo sapiens OX=9606 GN=DHX32 PE=1 SV=1	0.077	1.183	4	1	1	1	743	84.4	4.97																																				metabolic process	cytoplasm;mitochondrion;nucleus;spliceosomal complex	catalytic activity;nucleotide binding;protein binding;RNA binding
Low	Q9UK97	F-box only protein 9 OS=Homo sapiens OX=9606 GN=FBXO9 PE=1 SV=1	0.077	1.182	2	1	1	1	447	52.3	6.15																																				cell differentiation;defense response;metabolic process;regulation of biological process;response to stimulus	cytoplasm;cytosol	catalytic activity;protein binding
Low	Q9H814	Phosphorylated adapter RNA export protein OS=Homo sapiens OX=9606 GN=PHAX PE=1 SV=1	0.077	1.181	2	1	1	1	394	44.4	5.4																																				metabolic process;transport	cytoplasm;cytosol;nucleus	protein binding;RNA binding
Low	Q8IX12	Cell division cycle and apoptosis regulator protein 1 OS=Homo sapiens OX=9606 GN=CCAR1 PE=1 SV=2	0.077	1.18	1	1	1	1	1150	132.7	5.76																																				cell death;metabolic process;regulation of biological process	cytoplasm	DNA binding;protein binding;RNA binding
Low	Q99624	Sodium-coupled neutral amino acid transporter 3 OS=Homo sapiens OX=9606 GN=SLC38A3 PE=1 SV=1	0.077	1.18	2	1	1	1	504	55.7	7.91																																				cell communication;regulation of biological process;response to stimulus;transport	membrane	transporter activity
Low	Q96K37	Solute carrier family 35 member E1 OS=Homo sapiens OX=9606 GN=SLC35E1 PE=1 SV=2	0.077	1.179	2	1	1	1	410	44.7	9.79																																				transport	Golgi;membrane
Low	Q96CV9	Optineurin OS=Homo sapiens OX=9606 GN=OPTN PE=1 SV=3	0.077	1.176	2	1	1	1	577	65.9	5.17																																				cell death;cell organization and biogenesis;defense response;metabolic process;regulation of biological process;response to stimulus;transport	cytoplasm;cytosol;Golgi;membrane;nucleus;vacuole	metal ion binding;protein binding
Low	P37268	Squalene synthase OS=Homo sapiens OX=9606 GN=FDFT1 PE=1 SV=1	0.078	1.169	4	1	1	1	417	48.1	6.54																																				metabolic process;regulation of biological process	endoplasmic reticulum;membrane	catalytic activity;protein binding
Low	P18510	Interleukin-1 receptor antagonist protein OS=Homo sapiens OX=9606 GN=IL1RN PE=1 SV=1	0.079	1.164	11	1	1	1	177	20	6.19																																				defense response;metabolic process;regulation of biological process;response to stimulus;transport	cytoplasm;extracellular;membrane	protein binding
High	P23470	Receptor-type tyrosine-protein phosphatase gamma OS=Homo sapiens OX=9606 GN=PTPRG PE=1 SV=4	0	76.017	15	18	22	18	1445	161.9	6.42	0.993	0.198	0.199	-0.01	-2.34	-2.33	0.0225974	0.949298	0.00203274	0.00890806	0.97009	0.0434073	0.0756168	19.11	17.29	32.25	52	464.2	366.3	430.5	527.8	314.3	433.6	2175.6	2072.4	2107.5	213.4	226.1	183	155	139.9	162.5	1999.8	1523.8	2107.5	metabolic process;regulation of biological process;response to stimulus	membrane	catalytic activity;protein binding;receptor activity;signal transducer activity
High	Q9BYG4	Partitioning defective 6 homolog gamma OS=Homo sapiens OX=9606 GN=PARD6G PE=1 SV=1	0	5.133	5	2	3	1	376	40.9	8.22	0.882	0.256	0.2	-0.18	-1.97	-2.32		0.932112	0.00883111	0.0487339	0.960834	0.0579189	0.133858	54.33	10.51	75.18	64.3	20.5	15	21.4	10.6	17	33.2	77.8	80.2	85.4	9.4	9.3	9.1	3.1	7.6	12.4	71.5	59	85.4	cell division;cell organization and biogenesis	cytoplasm;cytosol;membrane	protein binding
High	Q9UPP1	Histone lysine demethylase PHF8 OS=Homo sapiens OX=9606 GN=PHF8 PE=1 SV=3	0	6.545	4	3	3	3	1060	117.8	8.72	2.083	0.596	0.286	1.06	-0.75	-1.81	1.93481	0.0116195	0.00439477	0.00775143	0.224772	0.0463289	0.0731026	3.87	8.44	13.4	99.4	93.6	110.2	112.7	55.2	52.9	52.7	201	148.2	184.9	43.1	68	47.9	16.2	23.5	19.8	184.7	109	184.9	cell organization and biogenesis;metabolic process;regulation of biological process	membrane;nucleus	catalytic activity;metal ion binding;protein binding
Medium	Q9UKV0	Histone deacetylase 9 OS=Homo sapiens OX=9606 GN=HDAC9 PE=1 SV=2	0.046	1.502	1	1	1	1	1011	111.2	6.89	6.427	3.747	0.583	2.68	1.91	-0.78		0.000782662	0.0206466	0.0537093	0.152818	0.0767432	0.14066	0.35	33.74	27.2	249	379.3	279.8	420.6	58.9	50.6	65.4	112.2	82.5	113.2	174.4	172.7	178.8	17.3	22.5	24.5	103.2	60.6	113.2	cell differentiation;cell organization and biogenesis;defense response;metabolic process;regulation of biological process;response to stimulus	cytoplasm;nucleus	catalytic activity;metal ion binding;protein binding
High	Q01105	Protein SET OS=Homo sapiens OX=9606 GN=SET PE=1 SV=3	0	24.779	13	3	7	3	290	33.5	4.32	1.034	0.618	0.204	0.05	-0.69	-2.3	0.367082	0.429456	0.362485	0.0895426	0.650235	0.471796	0.185369	13.03	74.56	68.91	107.4	538.4	818	127.1	520.6	91.4	134.7	661.9	871	657.8	247.6	504.9	54	152.9	40.7	50.5	608.4	640.4	657.8	cell organization and biogenesis;metabolic process;regulation of biological process;transport	cytoplasm;cytosol;endoplasmic reticulum;nucleus	DNA binding;enzyme regulator activity;protein binding
High	Q9ULC3	Ras-related protein Rab-23 OS=Homo sapiens OX=9606 GN=RAB23 PE=1 SV=1	0	14.878	11	3	5	3	237	26.6	6.6	0.86	0.191	0.209	-0.22	-2.39	-2.26	0.745075	0.179856	0.0125234	0.0312757	0.438693	0.0650189	0.108652	9.04	19.5	59.5	50.1	97.7	59.2	106.1	154.8	68.8	115.8	554.9	443.8	520.9	44.9	36.5	45.1	45.4	30.6	43.4	510.1	326.4	520.9	cell organization and biogenesis;defense response;development;metabolic process;regulation of biological process;response to stimulus;transport	cytoplasm;cytosol;endosome;membrane;vacuole	catalytic activity;nucleotide binding;protein binding
High	Q9NYM9	BET1-like protein OS=Homo sapiens OX=9606 GN=BET1L PE=1 SV=1	0	20.278	48	5	6	5	111	12.4	8.16	0.854	0.154	0.209	-0.23	-2.69	-2.26	0.810917	0.154555	0.00164863	0.00532981	0.41769	0.0411692	0.072052	16.11	16.8	1.24	41.8	80	67.6	73.9	93.8	70.5	100	478.5	445	486.9	36.8	41.7	31.4	27.5	31.4	37.5	439.8	327.2	486.9	cell organization and biogenesis;regulation of biological process;transport	cytosol;endosome;Golgi;membrane	protein binding
High	P15529	Membrane cofactor protein OS=Homo sapiens OX=9606 GN=CD46 PE=1 SV=3	0	9.543	6	2	4	2	392	43.7	6.74	2.555	0.048	0.019	1.35	-4.39	-5.74		0.198293	0.00117695	0.0173685	0.455677	0.0411692	0.0866004	89.95	18.52	97.24	14	17.6	25.8	20.7	17.5	10.1	5	543.8	322.1	539.9	8.1	15.9	8.8	5.1	4.5	1.9	499.8	236.9	539.9	defense response;metabolic process;regulation of biological process;response to stimulus	cell surface;cytoplasm;Golgi;membrane	catalytic activity;enzyme regulator activity;protein binding;receptor activity
High	P52429	Diacylglycerol kinase epsilon OS=Homo sapiens OX=9606 GN=DGKE PE=1 SV=1	0	30.385	16	6	8	6	567	63.9	7.74	0.863	0.245	0.21	-0.21	-2.03	-2.25	0.0974727	0.798964	0.0142748	0.0810771	0.882553	0.0676452	0.175733	67.74	37.09	53.43	55	67.8	84	122.8	78.6	52.9	219.1	376	374.7	342.9	31.2	51.8	52.2	23.1	23.5	82.1	345.6	275.5	342.9	metabolic process;regulation of biological process;response to stimulus	cytoplasm;cytosol;membrane;nucleus	catalytic activity;metal ion binding;nucleotide binding
High	O00767	Acyl-CoA desaturase OS=Homo sapiens OX=9606 GN=SCD PE=1 SV=2	0	15.304	4	2	4	2	359	41.5	9	1.034	0.206	0.211	0.05	-2.28	-2.25		0.545517	0.00201301	0.00469708	0.71911	0.0434073	0.071627	14.84	7.04	16.9	52.6	108.9	88.4	97	105.3	70.4	104.2	494.4	442.3	430	50.1	54.6	41.2	30.9	31.3	39.1	454.4	325.3	430	metabolic process;regulation of biological process	endoplasmic reticulum;membrane	catalytic activity;metal ion binding
High	Q8WXF7	Atlastin-1 OS=Homo sapiens OX=9606 GN=ATL1 PE=1 SV=1	0.01	2.615	2	1	1	1	558	63.5	6.18	3.48	0.418	0.12	1.8	-1.26	-3.06								83.46	8.67	79.67	82.6	17.9	14.4	14		4.1	9.2	35.5	37.7	34.3	8.2	8.9	6		1.8	3.5	32.6	27.7	34.3	cell organization and biogenesis	cytoplasm;endoplasmic reticulum;Golgi;membrane	catalytic activity;nucleotide binding;protein binding
High	Q9C004	Protein sprouty homolog 4 OS=Homo sapiens OX=9606 GN=SPRY4 PE=1 SV=2	0	6.187	5	1	1	1	299	32.5	7.88	3.339	0.567	0.177	1.74	-0.82	-2.49								26.57	6.28	80.03	111	80.8	65.6	132	54.9	16.7	39.5	222.7	142.4	165.2	37.1	40.5	56.1	16.1	7.4	14.8	204.7	104.7	165.2	development;regulation of biological process	cytoplasm;membrane	protein binding
High	P54760	Ephrin type-B receptor 4 OS=Homo sapiens OX=9606 GN=EPHB4 PE=1 SV=2	0	42.649	16	12	15	10	987	108.2	6.9	1.141	0.243	0.212	0.19	-2.04	-2.23	0.0405528	0.910851	0.00697705	0.00169785	0.951355	0.0547359	0.071627	23.59	14.16	7.18	56.5	233.9	142.9	205.1	176.8	201	179.6	845.5	872.3	807	107.5	88.2	87.2	51.9	89.4	67.3	777.2	641.4	807	cellular component movement;development;metabolic process;regulation of biological process;response to stimulus	cytosol;extracellular;membrane	catalytic activity;nucleotide binding;protein binding;receptor activity;signal transducer activity
High	Q9H0X9	Oxysterol-binding protein-related protein 5 OS=Homo sapiens OX=9606 GN=OSBPL5 PE=1 SV=1	0	19.96	7	3	5	2	879	98.6	7.47	0.834	0.142	0.212	-0.26	-2.82	-2.24	1.09153	0.0809975	0.0296509	0.0397395	0.335534	0.0920683	0.120227	1.56	73.21	54.33	39.7	14.5	5.7	9.4	17.4	6.8	14.1	66.2	51.9	64.2	6.7	3.5	4	5.1	3	5.3	60.8	38.2	64.2	metabolic process;transport	cytosol;endoplasmic reticulum;membrane	transporter activity
High	P49257	Protein ERGIC-53 OS=Homo sapiens OX=9606 GN=LMAN1 PE=1 SV=2	0	38.921	22	9	14	8	510	57.5	6.77	1.002	0.22	0.214	0	-2.18	-2.23	0.0142921	0.967627	0.00153106	0.0162441	0.983035	0.0411692	0.0857322	31.62	3.98	37.5	55.2	175	156	163.6	221.9	155.6	126.8	743.3	679	727.7	80.5	96.3	69.5	65.2	69.2	47.5	683.2	499.3	727.7	cell organization and biogenesis;coagulation;metabolic process;regulation of biological process;transport	endoplasmic reticulum;Golgi;membrane	metal ion binding;protein binding
High	P21359	Neurofibromin OS=Homo sapiens OX=9606 GN=NF1 PE=1 SV=2	0	122.12	14	33	41	32	2839	319.2	7.39	2.54	2.716	1.082	1.34	1.44	0.11	2.32911	0.00468693	0.000862872	0.712552	0.197437	0.0411692	0.777735	3.04	1.27	11.33	202.6	3689.3	3968.9	4371.8	1452.3	1288.4	1757.1	1623.4	1246.6	1461.1	1696.2	2449.7	1858.4	426.4	573.3	658.6	1492.1	916.6	1461.1	cell communication;cell differentiation;cell organization and biogenesis;metabolic process;regulation of biological process;response to stimulus;transport	cytoplasm;cytosol;membrane;nucleus	enzyme regulator activity;protein binding
High	O60941	Dystrobrevin beta OS=Homo sapiens OX=9606 GN=DTNB PE=1 SV=1	0	23.898	10	4	5	2	627	71.3	7.91	0.886	0.189	0.214	-0.17	-2.4	-2.23	0.264614	0.543733	0.0170932	0.0306423	0.718859	0.0705462	0.108009	55.29	36.34	30.22	50.4	11	19.4	29	38.9	21.9	20.5	115.5	96	102.4	5	12	12.3	11.4	9.7	7.7	106.1	70.6	102.4		cytoplasm	metal ion binding;protein binding
High	Q9NZ45	CDGSH iron-sulfur domain-containing protein 1 OS=Homo sapiens OX=9606 GN=CISD1 PE=1 SV=1	0	15.265	34	3	5	3	108	12.2	9.09	1.346	0.296	0.216	0.43	-1.76	-2.21	0.872222	0.134208	0.00274252	0.0105839	0.397911	0.0445401	0.0764739	2.55	14.48	11.73	70.5	137.3	101.9	132.7	132	75.7	96.9	447.8	409	377.7	63.1	62.9	56.4	38.7	33.7	36.3	411.6	300.7	377.7	regulation of biological process	membrane;mitochondrion	metal ion binding;protein binding
High	Q9NX40	OCIA domain-containing protein 1 OS=Homo sapiens OX=9606 GN=OCIAD1 PE=1 SV=1	0	18.522	19	4	6	4	245	27.6	7.49	1.044	0.229	0.216	0.06	-2.12	-2.21	0.352121	0.444508	0.00323836	0.0020225	0.660891	0.0454644	0.071627	12.01	18.94	14.08	51.4	168.4	154.8	148	175.6	127.4	141.8	753.7	734.3	588.6	77.4	95.6	62.9	51.6	56.7	53.2	692.7	539.9	588.6	regulation of biological process	endosome;membrane;mitochondrion	protein binding
High	Q12981	Vesicle transport protein SEC20 OS=Homo sapiens OX=9606 GN=BNIP1 PE=1 SV=3	0	11.684	12	3	4	3	228	26.1	8.95	0.955	0.263	0.219	-0.07	-1.93	-2.19	0.0614499	0.868061	0.0120114	0.00908259	0.923535	0.063527	0.0756168	6.46	13.03	24.91	60	120	121.8	89	125.7	101.4	97.2	517.9	415.6	462.3	55.2	75.1	37.8	36.9	45.1	36.5	476	305.6	462.3	cell death;cell organization and biogenesis;metabolic process;regulation of biological process;transport	cytoplasm;endoplasmic reticulum;membrane;mitochondrion	protein binding
High	Q9HBM0	Vezatin OS=Homo sapiens OX=9606 GN=VEZT PE=1 SV=3	0	39.528	16	9	10	9	779	88.6	5.2	1.308	0.287	0.22	0.39	-1.8	-2.19	0.505943	0.31193	0.00282395	0.00588104	0.561656	0.0445401	0.072052	33	6.57	5.09	68.6	319.3	287.6	338.4	347.8	219.9	211.6	996	1160.2	1000.8	146.8	177.5	143.8	102.1	97.8	79.3	915.5	853.1	1000.8		cytosol;membrane;nucleus	protein binding
High	Q6NTF9	Rhomboid domain-containing protein 2 OS=Homo sapiens OX=9606 GN=RHBDD2 PE=1 SV=2	0.009	2.737	2	1	1	1	364	39.2	9.32	2.655	0.419	0.636	1.41	-1.25	-0.65								124.46	81.03	88.21	54.5	278.2	6.8	11.7	34.4	16.1	4.4	28	21.9	25.2	127.9	4.2	5	10.1	7.1	1.7	25.7	16.1	25.2	metabolic process	Golgi;membrane;nucleus	catalytic activity
High	Q9NR31	GTP-binding protein SAR1a OS=Homo sapiens OX=9606 GN=SAR1A PE=1 SV=1	0	24.915	34	6	7	3	198	22.4	6.68	1.097	0.248	0.223	0.13	-2.01	-2.17	0.0988804	0.796379	0.0225594	0.0412204	0.880131	0.0796783	0.12314	1.82	13.76	11.79	59.6	312.9	214.1	233	356.5	192.8	212.3	1028.2	748.3	864.7	143.9	132.2	99	104.7	85.8	79.6	945	550.2	864.7	cell organization and biogenesis;regulation of biological process;response to stimulus;transport	endoplasmic reticulum;Golgi;membrane	catalytic activity;nucleotide binding;protein binding;signal transducer activity
High	P16070	CD44 antigen OS=Homo sapiens OX=9606 GN=CD44 PE=1 SV=3	0	58.794	11	10	31	10	742	81.5	5.33	0.848	0.182	0.224	-0.24	-2.46	-2.16	0.828029	0.148583	0.00443519	0.00876858	0.413387	0.0463289	0.0756168	11.75	17.76	24.7	42.3	453.3	405.5	595.9	670.7	478	646.8	2884.3	2492.7	2919.4	208.4	250.3	253.3	196.9	212.7	242.4	2651.1	1832.9	2919.4	cell organization and biogenesis;cellular component movement;metabolic process;regulation of biological process;response to stimulus;transport	cell surface;cytosol;Golgi;membrane	protein binding;receptor activity;signal transducer activity
High	Q71U36	Tubulin alpha-1A chain OS=Homo sapiens OX=9606 GN=TUBA1A PE=1 SV=1	0	286.708	74	25	137	1	451	50.1	5.06	2.08	2.937	1.486	1.06	1.55	0.57	1.23006	0.0588768	0.0334605	0.0635343	0.300399	0.0980587	0.153979	12.8	46.19	18.56	150.5	137.3	114.5	70.4	60.8	55.1	51.8	34.8	46.7	28.5	63.1	70.7	29.9	17.8	24.5	19.4	32	34.4	28.5	cell division;cell organization and biogenesis;regulation of biological process;transport	cytoplasm;cytoskeleton;cytosol;endosome;membrane;nucleus	catalytic activity;nucleotide binding;protein binding;structural molecule activity
High	Q9UNF0	Protein kinase C and casein kinase substrate in neurons protein 2 OS=Homo sapiens OX=9606 GN=PACSIN2 PE=1 SV=2	0	42.471	30	12	16	12	486	55.7	5.2	0.786	0.189	0.226	-0.35	-2.4	-2.15	0.563018	0.273516	0.00257248	0.00983756	0.530665	0.0442361	0.0758848	1.4	9.84	36.39	47.6	301.7	287.7	317.4	387.5	273.8	403.8	1789	1295.2	1520.8	138.7	177.6	134.9	113.8	121.8	151.4	1644.3	952.4	1520.8	cell organization and biogenesis;regulation of biological process;transport	cytoplasm;cytoskeleton;cytosol;endosome;membrane	protein binding;transporter activity
High	Q13277	Syntaxin-3 OS=Homo sapiens OX=9606 GN=STX3 PE=1 SV=3	0	46.983	41	8	15	8	289	33.1	5.44	0.915	0.26	0.227	-0.13	-1.94	-2.14	0.202932	0.626711	0.0151877	0.0284546	0.772294	0.0692208	0.104343	22.01	33.09	17.98	71.3	193.8	98.6	169.7	243.4	107.8	148.1	653.2	579.5	533.1	89.1	60.8	72.1	71.5	48	55.5	600.4	426.1	533.1	cell organization and biogenesis;regulation of biological process;transport	membrane;vacuole	catalytic activity;protein binding
High	Q01433	AMP deaminase 2 OS=Homo sapiens OX=9606 GN=AMPD2 PE=1 SV=2	0	12.823	5	4	4	4	879	100.6	6.93	1.525	1.914	1.009	0.61	0.94	0.01	0.869147	0.135162	0.0704308	0.95731	0.398407	0.151882	0.968508	26.86	6.47	35.31	134.2	105.8	101.1	78.8	69.4	38.9	63.1	62.6	55.3	50.6	48.6	62.4	33.5	20.4	17.3	23.7	57.5	40.6	50.6	metabolic process	cytosol	catalytic activity;metal ion binding;protein binding
High	P46937	Transcriptional coactivator YAP1 OS=Homo sapiens OX=9606 GN=YAP1 PE=1 SV=2	0	26.29	21	5	6	5	504	54.4	5.17	2.507	2.069	0.796	1.33	1.05	-0.33	1.43759	0.0365099	0.0122847	0.150487	0.275355	0.0641555	0.256401	11.64	5.25	16.48	164.8	321.9	330.3	330.9	70.6	131.7	143.2	160	121.5	165.6	148	203.9	140.7	20.7	58.6	53.7	147	89.3	165.6	cell organization and biogenesis;cell proliferation;metabolic process;regulation of biological process;response to stimulus	cytoplasm;cytosol;nucleus	DNA binding;protein binding
High	P18084	Integrin beta-5 OS=Homo sapiens OX=9606 GN=ITGB5 PE=1 SV=1	0	8.432	5	3	3	3	799	88	6.06	0.698	0.242	0.227	-0.52	-2.05	-2.14	0.374286	0.422391	0.0324003	0.0173501	0.647316	0.0961625	0.0866004	28.89	21.2	37.18	58.6	40	14	28	57.4	23.9	22.6	99.5	165.7	131.5	18.4	8.6	11.9	16.8	10.6	8.5	91.4	121.8	131.5	cell differentiation;cell organization and biogenesis;regulation of biological process;response to stimulus	cell surface;membrane	protein binding;receptor activity
High	Q8NEF9	Serum response factor-binding protein 1 OS=Homo sapiens OX=9606 GN=SRFBP1 PE=1 SV=1	0.008	2.768	2	1	1	1	429	48.6	9.58	2.312	0.543	0.232	1.21	-0.88	-2.11		0.0157174	0.0660534	0.00518019	0.236161	0.145965	0.071627	2.01	22.75	24.43	88	194.3	157.9	249.5	84.1	90.2	106.5	459.4	302.8	468.9	89.3	97.5	106.1	24.7	40.1	39.9	422.2	222.7	468.9	metabolic process;regulation of biological process	cytoplasm;nucleus	RNA binding
Medium	Q03112	Histone-lysine N-methyltransferase MECOM OS=Homo sapiens OX=9606 GN=MECOM PE=1 SV=3	0.013	2.226	1	1	1	1	1230	138	6.44	2.254	1.413	0.651	1.17	0.5	-0.62		0.0245634	0.127859	0.0124693	0.262142	0.22523	0.0782584	9.37	17.12	10.29	133.9	124.1	131.2	103.3	55.1	54.8	62.8	96.4	78.7	92.9	57	81	43.9	16.2	24.4	23.5	88.6	57.9	92.9
High	Q92540	Protein SMG7 OS=Homo sapiens OX=9606 GN=SMG7 PE=1 SV=2	0	15.801	7	6	6	6	1137	127.2	8.72	2.067	3.024	1.613	1.05	1.6	0.69	1.28151	0.0522985	0.00286437	0.0397986	0.297183	0.0447447	0.120227	8.03	15.04	20.74	133.1	360.2	457.1	339.1	165.3	221.2	246.2	124.8	119.1	137.1	165.6	282.2	144.1	48.5	98.4	92.3	114.7	87.6	137.1	cell organization and biogenesis;metabolic process;regulation of biological process;transport	cytoplasm;cytoskeleton;cytosol;nucleus	catalytic activity;DNA binding;protein binding;RNA binding
High	P16949	Stathmin OS=Homo sapiens OX=9606 GN=STMN1 PE=1 SV=3	0	7.035	11	2	2	2	149	17.3	5.97	2.235	1.55	0.866	1.16	0.63	-0.21		0.140855	0.187864	0.228268	0.404214	0.294243	0.335172	57.64	36.91	2.81	126.3	410.6	547.5	362.5	132.3	245	314.9	356.6	264.9	282.8	188.8	337.9	154.1	38.8	109	118	327.7	194.8	282.8	cell differentiation;cell organization and biogenesis;development;regulation of biological process;response to stimulus	cytoplasm;cytoskeleton;cytosol;membrane	protein binding;signal transducer activity
High	Q7L1W4	Volume-regulated anion channel subunit LRRC8D OS=Homo sapiens OX=9606 GN=LRRC8D PE=1 SV=1	0	10	5	4	4	4	858	98.1	7.72	0.755	0.194	0.228	-0.4	-2.36	-2.13	0.80108	0.158096	0.00369873	0.00927357	0.421826	0.0454644	0.0756168	29.58	14.39	19.61	48.8	87.8	62.3	106.1	143.9	82.4	112.5	493.6	452.4	409.6	40.4	38.4	45.1	42.2	36.7	42.2	453.7	332.6	409.6	regulation of biological process;response to stimulus;transport	cytoplasm;endoplasmic reticulum;membrane	protein binding;transporter activity
High	Q9UBG0	C-type mannose receptor 2 OS=Homo sapiens OX=9606 GN=MRC2 PE=1 SV=2	0	22.345	5	5	8	5	1479	166.6	5.83	0.975	0.235	0.23	-0.04	-2.09	-2.12	0.127343	0.745859	0.00904562	0.0260949	0.850104	0.0582765	0.0998195	41.21	31.12	22.64	56.3	51	32.8	37.9	37.8	33.7	65.7	161	164.2	168.9	23.4	20.3	16.1	11.1	15	24.6	148	120.8	168.9	cell differentiation;metabolic process;regulation of biological process;response to stimulus;transport	membrane	protein binding;receptor activity;signal transducer activity
High	O43610	Protein sprouty homolog 3 OS=Homo sapiens OX=9606 GN=SPRY3 PE=1 SV=2	0	5.746	9	2	2	2	288	31.2	7.4	2.382	2.912	1.363	1.25	1.54	0.45		0.00669272	0.0035127	0.172217	0.224591	0.0454644	0.279471	15.29	6.92	9.27	204.8	282.6	228.9	267.3	132.3	83.5	112.2	77.5	97	82.5	129.9	141.3	113.6	38.8	37.2	42.1	71.2	71.3	82.5	cell organization and biogenesis;development;regulation of biological process	cytoplasm;membrane
High	Q9NRZ9	Lymphoid-specific helicase OS=Homo sapiens OX=9606 GN=HELLS PE=1 SV=1	0	301.809	54	43	106	43	838	97	7.93	2.062	0.821	0.372	1.04	-0.29	-1.43	1.74027	0.0181856	0.0300609	0.00700239	0.248378	0.0925313	0.072052	5.47	3.56	9.75	112.7	6415.4	6376.2	6532.9	2272.8	3211.2	3168.8	7960.8	7630	8635.5	2949.6	3935.6	2777	667.3	1428.9	1187.8	7317.2	5610.4	8635.5	cell division;cell organization and biogenesis;cell proliferation;development;metabolic process;regulation of biological process	nucleus	catalytic activity;nucleotide binding;protein binding
High	O15372	Eukaryotic translation initiation factor 3 subunit H OS=Homo sapiens OX=9606 GN=EIF3H PE=1 SV=1	0	9.901	9	3	3	3	352	39.9	6.54	2.032	1.514	0.804	1.02	0.6	-0.32	1.08406	0.0824027	0.0399454	0.297945	0.338194	0.107227	0.405727	18.08	16.7	11.68	119	73.8	99	75.8	36.3	43.4	59.9	56.4	48.7	54	33.9	61.1	32.2	10.7	19.3	22.5	51.8	35.8	54	cell organization and biogenesis;metabolic process;regulation of biological process	cytoplasm;cytosol;membrane	protein binding;RNA binding
High	Q7L266	Isoaspartyl peptidase/L-asparaginase OS=Homo sapiens OX=9606 GN=ASRGL1 PE=1 SV=2	0	4.826	6	1	1	1	308	32	6.24	2.408	1.187	0.642	1.27	0.25	-0.64		0.173966	0.21126	0.31878	0.435961	0.320223	0.426243	7.7	16.92	66.26	121.1	30.4	39.9	34	12.6	15.8	33.3	28.7	28.9	24.5	14	24.6	14.5	3.7	7	12.5	26.3	21.3	24.5	metabolic process	cytoplasm;cytosol;nucleus	catalytic activity
High	Q96EB1	Elongator complex protein 4 OS=Homo sapiens OX=9606 GN=ELP4 PE=1 SV=2	0	16.076	15	4	4	4	424	46.6	8.51	1.992	1.633	0.868	0.99	0.71	-0.2	1.02173	0.0951195	0.0100309	0.83148	0.353623	0.0607272	0.869743	7.05	10.08	8.76	126	117.3	157.5	138	58.9	75.5	115.2	90.7	71.9	86.9	53.9	97.2	58.7	17.3	33.6	43.2	83.3	52.8	86.9	cell organization and biogenesis;metabolic process;regulation of biological process	cytoplasm;nucleus	catalytic activity;enzyme regulator activity;protein binding
High	O95864	Acyl-CoA 6-desaturase OS=Homo sapiens OX=9606 GN=FADS2 PE=1 SV=1	0	7.443	9	3	3	3	444	52.2	8.82	1.243	0.232	0.234	0.31	-2.11	-2.1	0.561573	0.274427	0.00359097	0.0114998	0.530665	0.0454644	0.0769372	32.42	3.17	2.02	68.3	117.2	76.4	111.6	120.7	45.8	89.8	379.4	516.7	329.7	53.9	47.1	47.5	35.4	20.4	33.7	348.7	380	329.7	metabolic process;transport	endoplasmic reticulum;membrane	catalytic activity
High	O75132	Zinc finger BED domain-containing protein 4 OS=Homo sapiens OX=9606 GN=ZBED4 PE=1 SV=2	0	5.403	2	2	2	2	1171	130.2	6.83	2.144	0.908	0.422	1.1	-0.14	-1.24		0.00114216	0.875728	0.0152634	0.152818	0.909226	0.0835747	1.04	1.37	11.36	120.9	57.5	66.2	66.2	26.8	31.1	28.6	72.9	49.1	73.6	26.4	40.8	28.1	7.9	13.8	10.7	67.1	36.1	73.6	regulation of biological process	cytoplasm;nucleus	DNA binding;metal ion binding;protein binding
High	Q14157	Ubiquitin-associated protein 2-like OS=Homo sapiens OX=9606 GN=UBAP2L PE=1 SV=2	0	153.292	29	21	49	21	1087	114.5	7.11	2.343	2.164	1.049	1.23	1.11	0.07	1.51712	0.0304004	0.0135714	0.606899	0.268241	0.0667465	0.692205	8.56	18.94	16.42	123.8	3614.3	5046.1	3608.5	1542.8	2036.5	2227.6	1911.5	1670.1	1941	1661.8	3114.6	1533.9	453	906.2	835	1756.9	1228	1941	regulation of biological process	cytoplasm	protein binding;RNA binding
High	Q13177	Serine/threonine-protein kinase PAK 2 OS=Homo sapiens OX=9606 GN=PAK2 PE=1 SV=3	0	113.102	46	20	39	20	524	58	5.96	2.024	1.261	0.806	1.02	0.33	-0.31	0.769517	0.170013	0.227244	0.215704	0.433173	0.336314	0.322044	1.65	30.29	26.35	121.3	3661	4823.7	3892.2	1788.9	2383.2	3800.2	3878.9	2903	2958.3	1683.2	2977.3	1654.5	525.2	1060.5	1424.5	3565.3	2134.6	2958.3	cell death;cell organization and biogenesis;cellular component movement;metabolic process;regulation of biological process;response to stimulus	cytoplasm;cytosol;membrane;nucleus	catalytic activity;enzyme regulator activity;nucleotide binding;protein binding
High	P54577	Tyrosine--tRNA ligase, cytoplasmic OS=Homo sapiens OX=9606 GN=YARS1 PE=1 SV=4	0.003	3.827	3	2	2	2	528	59.1	7.05	2.124	1.449	1.003	1.09	0.54	0		0.641798	0.452782	0.95019	0.782605	0.559603	0.963127	0.82	70.91	47.41	125.9	35.4	53.1	22.6	16.7	24.9	46.3	30.1	24.4	24.8	16.3	32.8	9.6	4.9	11.1	17.3	27.7	18	24.8	cell death;metabolic process;regulation of biological process;response to stimulus	cytoplasm;cytosol	catalytic activity;nucleotide binding;protein binding;RNA binding;signal transducer activity
High	Q9BXA9	Sal-like protein 3 OS=Homo sapiens OX=9606 GN=SALL3 PE=1 SV=2	0	10.266	2	2	2	1	1300	135.3	6.99	2.239	2.354	1.11	1.16	1.24	0.15		0.00300091	0.00513268	0.171911	0.166269	0.0478617	0.279119	7.79	6.76	1.75	148	41.4	53.9	45.4	18.5	21.8	21.4	19.3	18.4	19.4	19	33.3	19.3	5.4	9.7	8	17.7	13.5	19.4	cell differentiation;metabolic process;regulation of biological process;response to stimulus	nucleus	DNA binding;metal ion binding
High	Q9Y2W2	WW domain-binding protein 11 OS=Homo sapiens OX=9606 GN=WBP11 PE=1 SV=1	0	4.902	2	1	1	1	641	70	8.38	2.106	0.678	0.317	1.07	-0.56	-1.66		0.0133221	0.0121052	0.0045384	0.232243	0.0636412	0.071627	12.8	7.04	9.06	107	39	35.1	45.1	14.9	18.3	21.4	63.4	57.6	57.6	17.9	21.7	19.2	4.4	8.1	8	58.2	42.3	57.6	metabolic process;regulation of biological process	cytoplasm;cytosol;nucleus;spliceosomal complex	DNA binding;enzyme regulator activity;protein binding;RNA binding
High	Q8WYQ9	Zinc finger CCHC domain-containing protein 14 OS=Homo sapiens OX=9606 GN=ZCCHC14 PE=1 SV=1	0.002	4.109	2	1	1	1	949	100	8.18	2.167	2.692	1.329	1.12	1.43	0.41		0.0915678	0.025383	0.0356583	0.349923	0.0848331	0.116111	14.11	25.44	9.66	131.7	51.6	68.6	51.1	21.8	31.7	41.1	27	16.4	25.5	23.7	42.4	21.7	6.4	14.1	15.4	24.8	12	25.5			metal ion binding;protein binding
High	Q99640	Membrane-associated tyrosine- and threonine-specific cdc2-inhibitory kinase OS=Homo sapiens OX=9606 GN=PKMYT1 PE=1 SV=1	0	19.062	19	7	8	7	499	54.5	6.93	0.926	0.23	0.238	-0.11	-2.12	-2.07	0.00711893	0.983742	0.00106336	0.00529239	0.9927	0.0411692	0.0719035	0.95	6.09	22.38	51.4	133.8	100.1	117.5	145.3	84.8	126.9	532.3	517.8	435.4	61.5	61.8	50	42.7	37.7	47.6	489.3	380.7	435.4	metabolic process;regulation of biological process	cytoplasm;cytosol;endoplasmic reticulum;Golgi;membrane;nucleus	catalytic activity;metal ion binding;nucleotide binding;protein binding
Medium	Q9BTT4	Mediator of RNA polymerase II transcription subunit 10 OS=Homo sapiens OX=9606 GN=MED10 PE=1 SV=1	0.047	1.485	15	1	1	1	135	15.7	6.19	2.068	2.894	1.574	1.05	1.53	0.65		0.0261634	0.0288977	0.0655839	0.265909	0.0907627	0.157029	1.72	25.35	16.48	135.9	90.9	114.7	82.7	44	54.8	54.2	34.4	31.4	24.3	41.8	70.8	35.1	12.9	24.4	20.3	31.7	23.1	24.3	metabolic process;regulation of biological process	nucleus	catalytic activity;protein binding
High	P49006	MARCKS-related protein OS=Homo sapiens OX=9606 GN=MARCKSL1 PE=1 SV=2	0	35.915	45	6	18	6	195	19.5	4.67	0.821	0.19	0.239	-0.28	-2.4	-2.06	1.25166	0.0560191	0.00158971	0.00525514	0.300399	0.0411692	0.0716788	1.49	6.14	20.92	50.2	363.2	234.7	381.3	532.1	285.9	459.9	1923.8	1911.7	1478.6	167	144.8	162.1	156.2	127.2	172.4	1768.3	1405.7	1478.6	regulation of biological process	cytoplasm;membrane	protein binding
Medium	P19784	Casein kinase II subunit alpha' OS=Homo sapiens OX=9606 GN=CSNK2A2 PE=1 SV=1	0.05	1.437	3	1	1	1	350	41.2	8.56	2.065	0.948	0.799	1.05	-0.08	-0.32		0.176421	0.677266	0.214272	0.437001	0.75073	0.321183	28.64	15.52	6.89	121.4	57.2	53.3	45.6	27.7	21.6	44.6	53.2	34.7	56.2	26.3	32.9	19.4	8.1	9.6	16.7	48.9	25.5	56.2	cell communication;cell death;metabolic process;regulation of biological process;response to stimulus	chromosome;cytoplasm;cytosol;membrane;nucleus	catalytic activity;nucleotide binding;protein binding
High	O60831	PRA1 family protein 2 OS=Homo sapiens OX=9606 GN=PRAF2 PE=1 SV=1	0	14.726	16	2	5	2	178	19.2	9.19	0.753	0.25	0.241	-0.41	-2	-2.05		0.829581	0.011946	0.0431931	0.902637	0.0634142	0.125179	15.46	17.24	40.47	56.8	28.4	15.6	31.2	37.6	22.8	11.6	110.3	113.6	94.7	13	9.6	13.2	11.1	10.1	4.3	101.4	83.5	94.7	transport	endosome;membrane
High	P17301	Integrin alpha-2 OS=Homo sapiens OX=9606 GN=ITGA2 PE=1 SV=1	0	96.568	24	20	29	20	1181	129.2	5.31	1.036	0.252	0.243	0.05	-1.99	-2.04	0.450641	0.35429	0.00174611	0.00294016	0.592714	0.0424218	0.071627	2.56	1.36	1.22	60	750	802.7	740.2	736.6	519	714.4	2936	3002.2	2708.2	344.8	495.5	314.7	216.3	231	267.8	2698.7	2207.6	2708.2	cell differentiation;cell organization and biogenesis;cell proliferation;cellular component movement;coagulation;regulation of biological process;response to stimulus	cell surface;membrane;nucleus	metal ion binding;protein binding;receptor activity;signal transducer activity
High	Q14849	StAR-related lipid transfer protein 3 OS=Homo sapiens OX=9606 GN=STARD3 PE=1 SV=2	0	44.856	22	6	10	6	445	50.5	8.37	1.049	0.248	0.243	0.07	-2.01	-2.04	0.170166	0.675825	0.00841123	0.000941863	0.8007	0.0578936	0.071627	22.09	21.08	4.27	63.3	191	140.8	229.6	182.1	157.7	188.9	694.3	769.7	647.8	87.8	86.9	97.6	53.5	70.2	70.8	638.2	566	647.8	metabolic process;transport	cytoplasm;cytosol;endosome;membrane;mitochondrion	protein binding;transporter activity
High	O95297	Myelin protein zero-like protein 1 OS=Homo sapiens OX=9606 GN=MPZL1 PE=1 SV=1	0	29.313	22	5	8	5	269	29.1	8.72	0.67	0.165	0.246	-0.58	-2.6	-2.03	1.24507	0.0568764	0.0101132	0.00329883	0.300399	0.0608127	0.071627	14.01	39.4	6.18	47.2	123.3	73.3	152.3	184.1	145.7	205.9	679.8	749.4	618	56.7	45.3	64.7	54	64.9	77.2	624.8	551	618	cell communication;regulation of biological process;response to stimulus	cell surface;membrane	protein binding;structural molecule activity
High	Q9NXR8	Inhibitor of growth protein 3 OS=Homo sapiens OX=9606 GN=ING3 PE=1 SV=2	0	13.713	4	1	2	1	418	46.7	6.27	2.048	1.166	0.559	1.03	0.22	-0.84		0.0510063	0.816325	0.000397059	0.29686	0.862028	0.071627	14.64	8.22	2.65	113.2	73.9	67.3	88.8	32.8	48.2	43.4	76.2	60	86.2	34	41.6	37.8	9.6	21.4	16.3	70	44.1	86.2	cell organization and biogenesis;metabolic process;regulation of biological process	nucleus	catalytic activity;metal ion binding;protein binding
High	P63027	Vesicle-associated membrane protein 2 OS=Homo sapiens OX=9606 GN=VAMP2 PE=1 SV=3	0	19.936	34	3	4	1	116	12.7	8.13	1.213	0.329	0.247	0.28	-1.6	-2.02	0.789415	0.1624	0.00885872	0.00323789	0.427084	0.0579189	0.071627	20.24	16.36	5.37	80.8	72.6	49.9	71.6	59.8	48.4	51.9	217.5	196.2	195.5	33.4	30.8	30.4	17.6	21.5	19.5	199.9	144.3	195.5	cell organization and biogenesis;regulation of biological process;response to stimulus;transport	cytosol;membrane	protein binding
High	Q9NZ43	Vesicle transport protein USE1 OS=Homo sapiens OX=9606 GN=USE1 PE=1 SV=2	0	14.798	17	4	4	4	259	29.4	9.07	1.253	0.31	0.249	0.32	-1.69	-2.01	0.223541	0.597667	0.00360418	0.00345989	0.75271	0.0454644	0.071627	5.62	6.07	0.69	64.9	87.4	107.9	115.9	107.4	86.1	89.1	358.3	343	347.8	40.2	66.6	49.3	31.5	38.3	33.4	329.4	252.2	347.8	metabolic process;transport	endoplasmic reticulum;membrane;vacuole	protein binding
High	Q96A33	Coiled-coil domain-containing protein 47 OS=Homo sapiens OX=9606 GN=CCDC47 PE=1 SV=1	0	52.082	37	12	14	12	483	55.8	4.87	1.125	0.301	0.25	0.17	-1.73	-2	0.228554	0.590808	0.000394329	0.00906331	0.74932	0.0391475	0.0756168	20.25	1.21	9.13	61.9	266.3	215.5	243.8	307.7	168.6	216.8	867.3	877.6	716.2	122.4	133	103.6	90.4	75	81.3	797.2	645.3	716.2	cell differentiation;cell organization and biogenesis;metabolic process;regulation of biological process;response to stimulus	endoplasmic reticulum;membrane	metal ion binding;protein binding;RNA binding
High	Q5VT66	Mitochondrial amidoxime-reducing component 1 OS=Homo sapiens OX=9606 GN=MTARC1 PE=1 SV=1	0.008	2.912	4	2	2	2	337	37.5	8.88	2.161	2.186	0.99	1.11	1.13	-0.01		0.0849717	0.0171358	0.537144	0.341389	0.0705462	0.630699	3.18	20.16	19.73	115.2	60.9	49	42.5	48.7	22.2	19.7	22.5	22.3	22.4	28	30.3	18.1	14.3	9.9	7.4	20.7	16.4	22.4	metabolic process;response to stimulus	membrane;mitochondrion	catalytic activity;metal ion binding
High	Q15911	Zinc finger homeobox protein 3 OS=Homo sapiens OX=9606 GN=ZFHX3 PE=1 SV=2	0	8.099	1	4	4	2	3703	404.2	6.2	2.208	1.692	0.776	1.14	0.76	-0.37	1.33564	0.04617	0.0622264	0.0219355	0.286222	0.140634	0.0923753	1.28	3.31	2.01	124	51.6	42.2	64.1	23.3	29.4	28.8	37	30.5	34.4	23.7	26	27.2	6.9	13.1	10.8	34	22.4	34.4	metabolic process;regulation of biological process;response to stimulus	cytoplasm;nucleus	DNA binding;metal ion binding;protein binding
High	P28288	ATP-binding cassette sub-family D member 3 OS=Homo sapiens OX=9606 GN=ABCD3 PE=1 SV=1	0	109.759	35	22	35	22	659	75.4	9.36	1.192	0.298	0.25	0.25	-1.75	-2	0.483917	0.328158	0.000357874	0.00240176	0.574988	0.0391475	0.071627	8.04	1.65	6.3	64.6	1050.6	986.8	1062.2	1117.1	785	890.8	3569.4	3762	3279.3	483	609.1	451.5	328	349.3	333.9	3280.8	2766.2	3279.3	cell organization and biogenesis;metabolic process;response to stimulus;transport	cytosol;membrane;mitochondrion;organelle lumen	catalytic activity;nucleotide binding;protein binding;transporter activity
High	P53985	Monocarboxylate transporter 1 OS=Homo sapiens OX=9606 GN=SLC16A1 PE=1 SV=3	0	54.779	23	11	20	11	500	53.9	8.66	1.156	0.278	0.25	0.21	-1.85	-2	0.429921	0.371602	0.000119216	0.00342325	0.608077	0.030667	0.071627	8.67	0.79	15.72	63.9	778.2	588.5	724.9	831.9	481.1	627.2	2506.6	2797	2126.2	357.8	363.2	308.1	244.2	214.1	235.1	2303.9	2056.6	2126.2	cell organization and biogenesis;cellular component movement;metabolic process;regulation of biological process;response to stimulus;transport	membrane;mitochondrion	protein binding;transporter activity
High	P84157	Matrix-remodeling-associated protein 7 OS=Homo sapiens OX=9606 GN=MXRA7 PE=1 SV=1	0	22.853	27	3	5	3	204	21.5	4.26	1.046	0.283	0.254	0.07	-1.82	-1.97	0.150589	0.706986	0.004131	0.00551582	0.820076	0.0457766	0.072052	27.37	16.36	6.53	63.3	170.1	132.6	193.7	199.3	126.7	146.9	577.1	600.7	519.9	78.2	81.9	82.3	58.5	56.4	55	530.5	441.7	519.9		membrane
High	P19367	Hexokinase-1 OS=Homo sapiens OX=9606 GN=HK1 PE=1 SV=3	0	82.392	27	21	27	21	917	102.4	6.8	1.215	0.31	0.255	0.28	-1.69	-1.97	0.977832	0.105237	0.00806663	0.0136687	0.367588	0.0577524	0.0805136	6.08	18.99	36.47	64.6	739.5	480.4	647.6	703.9	379.9	533.1	2090	2080.9	1962.3	340	296.5	275.3	206.7	169	199.8	1921	1530.1	1962.3	cellular homeostasis;metabolic process;regulation of biological process	cytosol;membrane;mitochondrion	catalytic activity;nucleotide binding;protein binding
Medium	Q86V15	Zinc finger protein castor homolog 1 OS=Homo sapiens OX=9606 GN=CASZ1 PE=1 SV=4	0.049	1.446	0	1	1	1	1759	189.9	7.03	1.992	0.989	0.598	0.99	-0.02	-0.74		0.255511	0.806515	0.0361747	0.51423	0.854723	0.116297	18.54	38.86	22.71	95	55.4	88.7	46.2	27.8	39.6	52	73.7	56.1	66.1	25.5	54.7	19.6	8.2	17.6	19.5	67.7	41.2	66.1	development;metabolic process;regulation of biological process	cytosol;nucleus	DNA binding;metal ion binding
High	O95373	Importin-7 OS=Homo sapiens OX=9606 GN=IPO7 PE=1 SV=1	0	71.827	16	14	19	14	1038	119.4	4.82	1.406	0.395	0.256	0.49	-1.34	-1.96	0.699418	0.199794	0.0187976	0.00123442	0.456488	0.0733291	0.071627	22.51	2.7	7.61	67.1	704.9	862.3	645.5	501.5	532.6	648.5	2529.4	1752.8	2184	324.1	532.3	274.4	147.2	237	243.1	2324.9	1288.9	2184	defense response;regulation of biological process;response to stimulus;transport	cytoplasm;cytosol;membrane;nucleus	enzyme regulator activity;protein binding;transporter activity
High	P46736	Lys-63-specific deubiquitinase BRCC36 OS=Homo sapiens OX=9606 GN=BRCC3 PE=1 SV=2	0	22.363	16	4	6	4	316	36	5.92	1.998	2.651	1.407	1	1.41	0.49	1.11335	0.0770279	0.017823	0.0382929	0.331011	0.0711957	0.119111	13.59	8.96	10.65	133.8	635.3	774.1	565.4	291.2	387.4	445.8	295.7	239.7	275.4	292.1	477.8	240.3	85.5	172.4	167.1	271.8	176.2	275.4	cell division;cell organization and biogenesis;metabolic process;regulation of biological process;response to stimulus	cytoplasm;cytoskeleton;cytosol;nucleus	catalytic activity;enzyme regulator activity;metal ion binding;protein binding
High	Q13948	Protein CASP OS=Homo sapiens OX=9606 GN=CUX1 PE=1 SV=2	0	67.833	33	20	26	1	678	77.4	5.44	1.691	0.355	0.231	0.76	-1.5	-2.11	0.408534	0.39036	0.0172529	0.0241943	0.622763	0.070646	0.0963442	76.54	13.66	40.51	70.5	18.9	14.3	18.2	7.4	19.1	10.7	46.5	53.4	60	8.7	8.8	7.7	2.2	8.5	4	42.8	39.3	60	cell organization and biogenesis;development;metabolic process;regulation of biological process;transport	cytosol;Golgi;membrane;nucleus	catalytic activity;DNA binding;motor activity;protein binding
High	Q70CQ3	Ubiquitin carboxyl-terminal hydrolase 30 OS=Homo sapiens OX=9606 GN=USP30 PE=1 SV=1	0	7.068	2	2	3	2	517	58.5	8.27	1.331	0.344	0.258	0.41	-1.54	-1.95		0.117782	0.00331971	0.0170266	0.381072	0.0454644	0.0863529	20.62	14.76	34.7	77.4	131	94.3	129.9	98.4	54.1	113.4	336.1	381	301.7	60.2	58.2	55.2	28.9	24.1	42.5	308.9	280.1	301.7	cell organization and biogenesis;metabolic process;regulation of biological process	membrane;mitochondrion	catalytic activity
High	Q92609	TBC1 domain family member 5 OS=Homo sapiens OX=9606 GN=TBC1D5 PE=1 SV=1	0	25.988	8	3	5	3	795	88.9	6.54	1.094	0.297	0.258	0.13	-1.75	-1.96	0.212137	0.613569	0.00461288	0.0184484	0.762072	0.046591	0.0876125	42.17	7.67	38.54	67.7	134.4	159.5	154.1	122.8	89.3	196.8	519.8	476.6	436.6	61.8	98.4	65.5	36.1	39.7	73.8	477.7	350.5	436.6	cell communication;metabolic process;regulation of biological process;response to stimulus;transport	cytosol;endosome;Golgi;membrane;vacuole	enzyme regulator activity;protein binding
High	Q6IAA8	Ragulator complex protein LAMTOR1 OS=Homo sapiens OX=9606 GN=LAMTOR1 PE=1 SV=2	0	77.228	67	8	29	8	161	17.7	5.15	0.993	0.244	0.259	-0.01	-2.03	-1.95	0.0326359	0.927607	0.005156	0.00439095	0.958558	0.0478617	0.071627	11.3	18.56	2.89	64.5	558.8	386.2	584.6	605.4	388.8	543.3	2094.5	2288.4	1974.9	256.9	238.4	248.5	177.8	173	203.7	1925.1	1682.7	1974.9	cell organization and biogenesis;regulation of biological process;response to stimulus;transport	endosome;membrane;vacuole	protein binding;structural molecule activity
High	Q9H2J7	Sodium-dependent neutral amino acid transporter B(0)AT2 OS=Homo sapiens OX=9606 GN=SLC6A15 PE=1 SV=1	0	18.736	5	3	4	3	730	81.8	5.19	0.888	0.231	0.26	-0.17	-2.11	-1.94	0.998073	0.100445	0.00593801	0.0160393	0.362337	0.0513565	0.0855269	4.85	19.46	25.14	64.8	203.2	129.4	202.5	263	140.9	228	875.7	684.1	633	93.4	79.8	86.1	77.2	62.7	85.4	804.9	503	633	transport	membrane	transporter activity
High	Q9UPR3	Protein SMG5 OS=Homo sapiens OX=9606 GN=SMG5 PE=1 SV=3	0.009	2.729	1	1	2	1	1016	113.9	5.91	1.976	1.659	0.839	0.98	0.73	-0.25		0.173892	0.0079128	0.966818	0.435961	0.0577342	0.975068	43.78	3.27	19.8	127.5	54.8	79.2	48.1	27.7	30.9	46.1	29.6	33	41.8	25.2	48.9	20.4	8.1	13.8	17.3	27.2	24.3	41.8	metabolic process;regulation of biological process;transport	cytoplasm;cytosol;nucleus	catalytic activity;DNA binding;protein binding;RNA binding
High	Q86UE4	Protein LYRIC OS=Homo sapiens OX=9606 GN=MTDH PE=1 SV=2	0	66.454	28	15	21	15	582	63.8	9.32	1.19	0.296	0.261	0.25	-1.75	-1.94	0.0813859	0.829114	0.0263695	0.0066994	0.902637	0.0869827	0.072052	0.06	41.9	7	57.8	470.6	303.6	335.5	395.5	388	281.8	1132.3	1139.5	1488.7	216.4	187.4	142.6	116.1	172.7	105.6	1040.7	837.9	1488.7	cell organization and biogenesis;regulation of biological process;response to stimulus	cytoplasm;endoplasmic reticulum;membrane;nucleus	protein binding;RNA binding
High	P0CG08	Golgi pH regulator B OS=Homo sapiens OX=9606 GN=GPR89B PE=1 SV=1	0	22.985	14	4	7	4	455	52.9	9.28	0.715	0.213	0.261	-0.48	-2.23	-1.94	0.626867	0.23612	0.00396361	0.00207126	0.492828	0.0454644	0.071627	5.16	23.38	11.44	48.3	26.8	24.6	33.6	37.4	35.6	32.2	133	125.6	136.4	12.3	15.2	14.3	11	15.9	12.1	122.2	92.3	136.4	cellular homeostasis;regulation of biological process;response to stimulus;transport	Golgi;membrane	signal transducer activity;transporter activity
High	Q14320	Protein FAM50A OS=Homo sapiens OX=9606 GN=FAM50A PE=1 SV=2	0.001	4.427	3	1	1	1	339	40.2	6.83	1.969	0.71	0.422	0.98	-0.49	-1.25		0.0167016	0.059026	0.0117706	0.242727	0.135561	0.0774846	19.83	2.44	6.94	94.8	52.4	59.4	72.8	23.5	35.9	37	83.6	73.8	85.1	24.1	36.7	31	6.9	16	13.9	76.9	54.3	85.1		nucleus	RNA binding
High	Q9NS73	MAP3K12-binding inhibitory protein 1 OS=Homo sapiens OX=9606 GN=MBIP PE=1 SV=2	0.006	3.221	3	1	1	1	344	39.3	7.24	1.967	0.796	0.405	0.98	-0.33	-1.3		0.00781485	0.0854123	0.0203335	0.224591	0.171502	0.0900157	0.04	15.12	24.95	111.3	82.5	72	69.7	49.5	36.6	35.4	102.3	93.1	90.5	37.9	44.4	29.6	14.5	16.3	13.3	94	68.5	90.5	cell organization and biogenesis;metabolic process;regulation of biological process	cytoplasm;cytosol;nucleus	catalytic activity;enzyme regulator activity;protein binding
Medium	P17544	Cyclic AMP-dependent transcription factor ATF-7 OS=Homo sapiens OX=9606 GN=ATF7 PE=1 SV=2	0.014	2.214	1	1	1	1	494	52.9	8.65	1.965	0.995	0.583	0.97	-0.01	-0.78		0.0426799	0.888426	0.0339274	0.279133	0.918739	0.112541	22.54	26.73	13.58	131.6	210.1	153.6	219.2	92.8	106.3	111.5	173.8	211.2	182.3	96.6	94.8	93.2	27.2	47.3	41.8	159.7	155.3	182.3	metabolic process;regulation of biological process	cytoplasm;nucleus	DNA binding;metal ion binding;protein binding
High	Q96BD8	Spindle and kinetochore-associated protein 1 OS=Homo sapiens OX=9606 GN=SKA1 PE=1 SV=1	0	7.09	10	2	2	2	255	29.5	7.12	2.144	2.188	1.075	1.1	1.13	0.1		0.102448	0.0171491	0.33945	0.365106	0.0705462	0.447302	5.07	7.81	12.08	129.6	212.8	288.4	185.1	96	134.5	155	109.2	97.2	125.2	97.8	178	78.7	28.2	59.9	58.1	100.4	71.5	125.2	cell division;cell organization and biogenesis;regulation of biological process	chromosome;cytoplasm;cytoskeleton;cytosol	protein binding
High	Q15018	BRISC complex subunit Abraxas 2 OS=Homo sapiens OX=9606 GN=ABRAXAS2 PE=1 SV=2	0	4.84	5	2	2	2	415	46.9	6.21	2.187	2.405	1.172	1.13	1.27	0.23		0.0100074	0.00502901	0.0341006	0.224591	0.0474326	0.11301	10.15	12.58	4.8	145.2	178.4	223.7	189.6	81.6	95.8	104.2	86.2	74.2	81.7	82	138.1	80.6	24	42.6	39.1	79.2	54.6	81.7	cell division;cell organization and biogenesis;metabolic process;response to stimulus	cytoplasm;cytoskeleton;cytosol;nucleus	protein binding
High	Q4KMQ2	Anoctamin-6 OS=Homo sapiens OX=9606 GN=ANO6 PE=1 SV=2	0	29.864	13	9	9	9	910	106.1	7.77	0.737	0.21	0.261	-0.44	-2.25	-1.94	0.848964	0.141591	0.00368485	0.00851488	0.405232	0.0454644	0.0747417	30.27	19.6	16.1	53	135.5	96.7	145.5	226	131.2	157	601.8	645.8	557.4	62.3	59.7	61.8	66.4	58.4	58.9	553.1	474.8	557.4	cell organization and biogenesis;cellular component movement;cellular homeostasis;coagulation;regulation of biological process;response to stimulus;transport	cell surface;cytosol;membrane	protein binding;transporter activity
High	Q9Y496	Kinesin-like protein KIF3A OS=Homo sapiens OX=9606 GN=KIF3A PE=1 SV=4	0	10.779	5	3	3	2	699	80	6.54	1.996	1.444	0.683	1	0.53	-0.55	1.28367	0.0520387	0.0194561	0.263419	0.297183	0.0746311	0.373037	33.97	8.28	45.52	144.5	60.7	51.3	72.1	22	25.7	46.8	43.8	42.1	37.6	27.9	31.6	30.6	6.5	11.4	17.6	40.3	30.9	37.6	cell differentiation;cell organization and biogenesis;cellular component movement;transport	cytoplasm;cytoskeleton;cytosol	catalytic activity;motor activity;nucleotide binding;protein binding
High	O43524	Forkhead box protein O3 OS=Homo sapiens OX=9606 GN=FOXO3 PE=1 SV=1	0	5.013	3	1	1	1	673	71.2	5.16	1.956	1.219	0.732	0.97	0.29	-0.45		0.266615	0.527739	0.215809	0.524358	0.623573	0.322044	56.21	26.01	33.47	119.5	60.8	65.8	39.2	22.6	33.7	44.7	47.2	49.9	46	28	40.6	16.6	6.6	15	16.8	43.4	36.7	46	cell death;cellular homeostasis;metabolic process;regulation of biological process;response to stimulus	cytoplasm;cytosol;membrane;mitochondrion;nucleus	DNA binding;protein binding
High	Q8WUH6	Transmembrane protein 263 OS=Homo sapiens OX=9606 GN=TMEM263 PE=1 SV=1	0	22.326	44	4	5	4	116	11.7	9.32	2.17	1.6	0.89	1.12	0.68	-0.17	1.64098	0.0228569	0.0486384	0.274687	0.259037	0.120189	0.382983	9.69	19.93	13.85	140.3	394.4	533.3	415.1	181.8	230.7	254.8	259.5	284.8	259.1	181.4	329.1	176.4	53.4	102.6	95.5	238.5	209.4	259.1		membrane
High	Q9NVH0	Exonuclease 3'-5' domain-containing protein 2 OS=Homo sapiens OX=9606 GN=EXD2 PE=1 SV=2	0	16.166	12	5	5	5	621	70.3	8.32	1.311	0.327	0.267	0.39	-1.61	-1.9	1.28216	0.052221	0.00844689	0.0106455	0.297183	0.0578936	0.0764739	9.86	6.08	26.65	69.6	49.3	43.4	55.5	40.3	27.7	42.4	130	150.8	138.1	22.7	26.8	23.6	11.8	12.3	15.9	119.5	110.9	138.1	metabolic process;response to stimulus	cytoplasm;nucleus	catalytic activity;protein binding
High	Q96RS0	Trimethylguanosine synthase OS=Homo sapiens OX=9606 GN=TGS1 PE=1 SV=3	0.006	3.098	3	1	1	1	853	96.6	4.94	2.137	1.082	0.504	1.1	0.11	-0.99		0.00728238	0.489916	0.000518557	0.224591	0.592916	0.071627	13.11	5.33	0.53	122.2	82.6	89.1	115.2	35.5	47.7	53.9	106.5	73.7	94.5	38	55	49	10.4	21.2	20.2	97.9	54.2	94.5	cell organization and biogenesis;metabolic process;regulation of biological process;transport	cytoplasm;cytosol;nucleus	catalytic activity;protein binding
Low	Q49MG5	Microtubule-associated protein 9 OS=Homo sapiens OX=9606 GN=MAP9 PE=1 SV=3	0.067	1.279	1	1	1	1	647	74.2	7.8	1.946	1.338	0.739	0.96	0.42	-0.44		0.0226002	0.10432	0.133277	0.259037	0.195596	0.238206	23.33	17.42	28.33	132.5	25.8	40	33.5	16.1	20.6	14.9	25	21.9	22.5	11.9	24.7	14.2	4.7	9.1	5.6	23	16.1	22.5	cell division;cell organization and biogenesis;regulation of biological process	cytoplasm;cytoskeleton	protein binding
High	P05023	Sodium/potassium-transporting ATPase subunit alpha-1 OS=Homo sapiens OX=9606 GN=ATP1A1 PE=1 SV=1	0	335.152	45	40	115	27	1023	112.8	5.49	1.212	0.254	0.267	0.28	-1.98	-1.91	0.166969	0.680817	0.00441176	0.00918619	0.80348	0.0463289	0.0756168	2.72	4.87	21.55	62.5	3425.1	2691.3	3983.6	4215.3	2180.8	3287.2	12328	13510.6	10965.1	1574.7	1661.1	1693.4	1237.7	970.4	1232.2	11331.3	9934.5	10965.1	cell communication;cellular homeostasis;metabolic process;regulation of biological process;response to stimulus;transport	endoplasmic reticulum;endosome;Golgi;membrane	catalytic activity;metal ion binding;nucleotide binding;protein binding;transporter activity
High	P78318	Immunoglobulin-binding protein 1 OS=Homo sapiens OX=9606 GN=IGBP1 PE=1 SV=1	0	38.018	26	6	11	6	339	39.2	5.38	1.991	1.25	0.755	0.99	0.32	-0.41	0.892622	0.128049	0.185912	0.147519	0.393113	0.29183	0.252762	9.67	26.6	26.75	111.6	433.8	602	460.4	204.6	302.4	413.3	448.9	347.1	400.7	199.5	371.6	195.7	60.1	134.5	154.9	412.6	255.2	400.7	regulation of biological process;response to stimulus	cytoplasm;cytosol	enzyme regulator activity;protein binding
High	Q86Y07	Serine/threonine-protein kinase VRK2 OS=Homo sapiens OX=9606 GN=VRK2 PE=1 SV=3	0	9.018	14	5	5	5	508	58.1	8.84	0.828	0.239	0.27	-0.27	-2.06	-1.89	0.320506	0.478073	0.0029942	0.00933394	0.680822	0.0454644	0.0756168	12.4	17.01	25.97	55.1	113.5	109.9	98.3	137.2	95.9	128.6	477.3	419.7	459.2	52.2	67.9	41.8	40.3	42.7	48.2	438.7	308.6	459.2	metabolic process;regulation of biological process;response to stimulus	cytoplasm;endoplasmic reticulum;membrane;mitochondrion;nucleus	catalytic activity;nucleotide binding;protein binding
High	Q9H2K8	Serine/threonine-protein kinase TAO3 OS=Homo sapiens OX=9606 GN=TAOK3 PE=1 SV=2	0	11.908	3	3	3	3	898	105.3	7.3	1.232	0.344	0.271	0.3	-1.54	-1.88	0.893374	0.127828	0.00368482	0.00270437	0.393113	0.0454644	0.071627	18.75	13.09	8.32	70.2	54.7	43.8	73.3	50.8	35.6	50.5	186	158.7	138.5	25.1	27.1	31.2	14.9	15.8	18.9	171	116.7	138.5	metabolic process;regulation of biological process;response to stimulus	cytoplasm;membrane	catalytic activity;enzyme regulator activity;nucleotide binding;protein binding;signal transducer activity
High	Q9UH99	SUN domain-containing protein 2 OS=Homo sapiens OX=9606 GN=SUN2 PE=1 SV=3	0	36.441	21	8	9	7	717	80.3	6.73	1.134	0.332	0.271	0.18	-1.59	-1.88	0.746725	0.179174	0.00575587	0.0129264	0.438693	0.0507719	0.0786135	2.33	14.68	34.22	65.7	128.2	93.3	104.6	113	83.6	66	315	320.9	308.6	58.9	57.6	44.5	33.2	37.2	24.7	289.5	236	308.6	cell organization and biogenesis;cellular component movement;regulation of biological process;transport	chromosome;endosome;membrane;nucleus	protein binding
High	Q9H8Y8	Golgi reassembly-stacking protein 2 OS=Homo sapiens OX=9606 GN=GORASP2 PE=1 SV=3	0	10.66	18	5	5	5	452	47.1	4.82	1.234	0.346	0.272	0.3	-1.53	-1.88	0.842965	0.14356	0.00648015	0.00779432	0.409216	0.0533146	0.0731181	16.4	20.95	24.39	76.3	147.7	137.5	160.6	119.7	86.6	146.3	537	367	397.8	67.9	84.8	68.3	35.1	38.5	54.8	493.5	269.9	397.8	cell organization and biogenesis	Golgi;membrane	protein binding
High	P55209	Nucleosome assembly protein 1-like 1 OS=Homo sapiens OX=9606 GN=NAP1L1 PE=1 SV=1	0	16.217	16	6	6	5	391	45.3	4.46	1.812	0.81	0.495	0.86	-0.3	-1.02	1.24121	0.0573833	0.099419	0.00568269	0.300399	0.189695	0.072052	0.15	14.27	11.9	104.2	73.1	87.1	82.9	57.6	48.1	45.7	102.2	107.2	97.1	33.6	53.8	35.2	16.9	21.4	17.1	94	78.8	97.1	cell organization and biogenesis;metabolic process;regulation of biological process	membrane;nucleus	protein binding;RNA binding
Medium	Q15459	Splicing factor 3A subunit 1 OS=Homo sapiens OX=9606 GN=SF3A1 PE=1 SV=1	0.013	2.269	1	1	1	1	793	88.8	5.22	1.908	1.115	0.584	0.93	0.16	-0.78		0.00188761	0.355113	0.33195	0.152818	0.465158	0.439378	6.21	16.17	27.55	121.3	70.3	73.2	102.7	36.8	36.3	56.2	46.3	63.1	73.7	32.3	45.2	43.7	10.8	16.2	21.1	42.6	46.4	73.7	cell organization and biogenesis;metabolic process;regulation of biological process	nucleus;spliceosomal complex	protein binding;RNA binding
High	Q86YQ8	Copine-8 OS=Homo sapiens OX=9606 GN=CPNE8 PE=1 SV=2	0	11.226	6	3	5	2	564	63.1	5.96	0.807	0.222	0.275	-0.31	-2.17	-1.86	0.949735	0.11227	0.00139866	0.0177026	0.376265	0.0411692	0.0870643	9.59	1	11.32	58	48.2	41	45.6	78.5	50.8	52.9	206.7	184.9	184.4	22.2	25.3	19.4	23	22.6	19.8	189.9	136	184.4			protein binding
High	Q8IYB5	Stromal membrane-associated protein 1 OS=Homo sapiens OX=9606 GN=SMAP1 PE=1 SV=2	0	4.791	3	1	2	1	467	50.4	8.75	1.903	1.251	0.657	0.93	0.32	-0.61		0.322195	0.365872	0.296938	0.570111	0.475057	0.404511	43.35	32.11	9.23	114.7	66.3	87.3	57.8	34.8	35.5	71.9	64.3	53	57.4	30.5	53.9	24.6	10.2	15.8	27	59.1	39	57.4	regulation of biological process	cytoplasm;membrane	enzyme regulator activity;metal ion binding;protein binding
High	P04150	Glucocorticoid receptor OS=Homo sapiens OX=9606 GN=NR3C1 PE=1 SV=1	0	15.403	6	3	4	3	777	85.6	6.38	2.144	1.466	0.816	1.1	0.55	-0.29	1.33604	0.0461275	0.109346	0.0895481	0.286222	0.202264	0.185369	2.37	31.22	10.06	106.3	107.3	185.3	114.8	49.3	86.4	80.9	99.2	73.2	98.7	49.3	114.4	48.8	14.5	38.5	30.3	91.2	53.8	98.7	cell death;cell division;cell organization and biogenesis;metabolic process;regulation of biological process;response to stimulus	cytoplasm;cytoskeleton;cytosol;mitochondrion;nucleus;organelle lumen	DNA binding;metal ion binding;protein binding;receptor activity;RNA binding;signal transducer activity
Medium	Q9ULJ1	Protein BCAP OS=Homo sapiens OX=9606 GN=ODF2L PE=2 SV=2	0.019	1.952	1	1	1	1	636	73.7	6.48	1.896	2.097	1.178	0.92	1.07	0.24		0.0688598	0.00948818	0.148017	0.319508	0.0593577	0.253205	6.15	9.61	14.57	133.6	126.6	145.4	130.3	66.8	73.7	103.3	73.6	56.7	69.4	58.2	89.8	55.4	19.6	32.8	38.7	67.6	41.7	69.4
High	Q9NZJ5	Eukaryotic translation initiation factor 2-alpha kinase 3 OS=Homo sapiens OX=9606 GN=EIF2AK3 PE=1 SV=3	0	32.369	13	9	9	9	1116	125.1	5.43	1.353	0.346	0.276	0.44	-1.53	-1.86	1.23177	0.0586442	0.015818	0.0173456	0.300399	0.0697212	0.0866004	10.89	5.95	34.92	73.3	118.8	90.7	82.3	87.8	72.3	48.8	247.2	243	261.8	54.6	56	35	25.8	32.2	18.3	227.2	178.7	261.8	cell communication;cell organization and biogenesis;metabolic process;regulation of biological process;response to stimulus;transport	cytoplasm;endoplasmic reticulum;membrane	catalytic activity;nucleotide binding;protein binding
High	Q6PJT7	Zinc finger CCCH domain-containing protein 14 OS=Homo sapiens OX=9606 GN=ZC3H14 PE=1 SV=1	0	22.962	13	7	8	7	736	82.8	7.31	2.127	1.21	0.575	1.09	0.27	-0.8	3.68348	0.000207264	0.263779	0.0358775	0.152818	0.376758	0.11612	1.61	28.95	21.73	130.1	234.8	272.1	336.7	111.6	128	154.2	228.9	194	279.5	108	168	143.1	32.8	56.9	57.8	210.4	142.7	279.5	regulation of biological process	cytoplasm;nucleus	metal ion binding;protein binding;RNA binding
High	Q96SK2	Transmembrane protein 209 OS=Homo sapiens OX=9606 GN=TMEM209 PE=1 SV=2	0	11.86	13	5	6	5	561	62.9	8.63	0.869	0.244	0.278	-0.2	-2.03	-1.85	0.52853	0.296122	0.00283439	0.000101968	0.550917	0.0445401	0.0600459	17.94	18.78	1.5	54.7	92.3	98	88.4	119.1	94.3	101.7	361.8	428.2	350.3	42.4	60.5	37.6	35	42	38.1	332.6	314.8	350.3		membrane
High	P51149	Ras-related protein Rab-7a OS=Homo sapiens OX=9606 GN=RAB7A PE=1 SV=1	0	31.21	34	7	11	7	207	23.5	6.7	1.046	0.304	0.281	0.07	-1.72	-1.83	0.0513584	0.888468	0.00201404	0.0177284	0.93552	0.0434073	0.0870704	12.46	4.76	7.46	67.2	369	320.4	366.6	460.1	306.3	323.2	1207.4	1059	1089.2	169.7	197.8	155.8	135.1	136.3	121.2	1109.8	778.7	1089.2	cell organization and biogenesis;cellular homeostasis;metabolic process;regulation of biological process;response to stimulus;transport	cytoplasm;cytosol;endosome;Golgi;membrane;vacuole	catalytic activity;nucleotide binding;protein binding
High	Q8TCG2	Phosphatidylinositol 4-kinase type 2-beta OS=Homo sapiens OX=9606 GN=PI4K2B PE=1 SV=1	0	7.866	10	3	3	3	481	54.7	5.97	1.136	0.299	0.281	0.18	-1.74	-1.83	0.337469	0.459759	0.00041048	0.00232479	0.66805	0.0391475	0.071627	2.64	2.14	12.64	66.9	175.9	165.1	192.3	152.2	145.3	207.8	652	588.1	517.6	80.9	101.9	81.7	44.7	64.7	77.9	599.3	432.4	517.6	cell organization and biogenesis;defense response;metabolic process;response to stimulus	cytoplasm;cytosol;endosome;membrane	catalytic activity;nucleotide binding
High	P48029	Sodium- and chloride-dependent creatine transporter 1 OS=Homo sapiens OX=9606 GN=SLC6A8 PE=1 SV=1	0	14.6	8	4	5	3	635	70.5	6.42	0.783	0.218	0.281	-0.35	-2.2	-1.83	0.94318	0.113978	0.0126763	0.00402225	0.377433	0.0651135	0.071627	17.7	35.49	1.17	54.1	148.5	73.4	110.3	166.9	117.1	140.8	505	474.6	416.8	68.3	45.3	46.9	49	52.1	52.8	464.2	348.9	416.8	metabolic process;transport	membrane	transporter activity
High	O95292	Vesicle-associated membrane protein-associated protein B/C OS=Homo sapiens OX=9606 GN=VAPB PE=1 SV=3	0	34.086	35	8	15	7	243	27.2	7.3	1.303	0.366	0.283	0.38	-1.45	-1.82	0.748852	0.178299	8.01523e-05	0.0102273	0.438148	0.030667	0.0764739	30.38	0.94	30.29	75.7	591.7	517.7	573.3	574.3	329.7	440	1557.1	1617.3	1448.5	272	319.5	243.7	168.6	146.7	164.9	1431.2	1189.2	1448.5	cell organization and biogenesis;cellular homeostasis;metabolic process;regulation of biological process;response to stimulus;transport	cytoplasm;endoplasmic reticulum;Golgi;membrane	protein binding
High	Q96QD8	Sodium-coupled neutral amino acid transporter 2 OS=Homo sapiens OX=9606 GN=SLC38A2 PE=1 SV=2	0	33.424	16	6	12	6	506	56	8	0.873	0.246	0.283	-0.2	-2.03	-1.82	1.10367	0.0787647	0.00442434	0.00661063	0.334005	0.0463289	0.072052	7.81	8.65	13.34	59.7	699.2	484.2	830.1	885.7	554.8	901	3182.3	2846.6	2555.6	321.5	298.8	352.9	260.1	246.9	337.8	2925.1	2093.2	2555.6	cell communication;response to stimulus;transport	membrane	protein binding;transporter activity
Medium	Q9HAW4	Claspin OS=Homo sapiens OX=9606 GN=CLSPN PE=1 SV=3	0.019	1.993	1	1	1	1	1339	151	4.82	1.865	1.033	0.638	0.9	0.05	-0.65		0.163726	0.860948	0.136175	0.428468	0.89739	0.241197	58.2	22.64	23.7	129.7	58.5	78.5	72.1	31.4	25.4	63.7	83.8	49.2	76.1	26.9	48.5	30.7	9.2	11.3	23.9	77.1	36.1	76.1	metabolic process;regulation of biological process;response to stimulus	Golgi;nucleus	DNA binding;protein binding
High	Q9Y6Y8	SEC23-interacting protein OS=Homo sapiens OX=9606 GN=SEC23IP PE=1 SV=1	0	95.007	28	28	46	27	1000	111	5.54	1.436	0.378	0.284	0.52	-1.4	-1.81	1.28037	0.0524364	0.00859996	0.000603837	0.297183	0.0579189	0.071627	14.62	15.62	3.95	74.3	1477.8	1527.6	1356.3	936.7	1063.8	1128	3967.3	3206.6	4042.8	679.5	942.9	576.5	275	473.3	422.8	3646.6	2357.9	4042.8	cell organization and biogenesis;transport	cytoplasm;cytosol;endoplasmic reticulum;Golgi;membrane	catalytic activity;metal ion binding;protein binding;RNA binding
High	Q9Y467	Sal-like protein 2 OS=Homo sapiens OX=9606 GN=SALL2 PE=1 SV=4	0	18.192	5	3	3	2	1007	105.2	6.3	2.114	2.316	1.115	1.08	1.21	0.16	2.58251	0.00261508	0.0141892	0.148877	0.159403	0.0676452	0.254208	8.99	6.52	2.58	131.9	143.4	200.2	149.7	67.8	88.3	75.4	67.6	61.9	63.4	65.9	123.6	63.6	19.9	39.3	28.3	62.1	45.5	63.4	metabolic process;regulation of biological process;response to stimulus	nucleus	DNA binding;metal ion binding;protein binding
High	P82094	TATA element modulatory factor OS=Homo sapiens OX=9606 GN=TMF1 PE=1 SV=2	0	201.795	45	43	66	43	1093	122.8	4.92	1.228	0.351	0.286	0.3	-1.51	-1.81	0.552973	0.279916	0.00450747	0.00368411	0.534102	0.0463289	0.071627	32.45	6.03	2.84	73	2351.4	2184.6	2627.9	2451.6	1779.2	1755.2	6259.8	6974	6226.3	1081.1	1348.4	1117.1	719.8	791.7	657.9	5753.8	5128.1	6226.3	cell differentiation;cell organization and biogenesis;cellular component movement;defense response;metabolic process;regulation of biological process;response to stimulus;transport	cytoplasm;cytosol;endoplasmic reticulum;Golgi;membrane;nucleus	DNA binding;protein binding
High	Q14186	Transcription factor Dp-1 OS=Homo sapiens OX=9606 GN=TFDP1 PE=1 SV=1	0	21.365	10	3	5	3	410	45	6.05	2.064	1.509	0.765	1.05	0.59	-0.39	1.44912	0.0355529	0.0247241	0.0641668	0.275355	0.0836165	0.154997	2.19	9.23	6.94	114.1	198	195.2	252.9	95.9	134	120.7	157.8	131.2	149.7	91	120.5	107.5	28.2	59.6	45.3	145	96.5	149.7	cell death;cell proliferation;metabolic process;regulation of biological process;response to stimulus	cytoplasm;cytosol;mitochondrion;nucleus	DNA binding;protein binding
High	Q7Z739	YTH domain-containing family protein 3 OS=Homo sapiens OX=9606 GN=YTHDF3 PE=1 SV=1	0	11.999	8	4	4	2	585	63.8	9.04	1.975	1.475	0.831	0.98	0.56	-0.27	0.974078	0.10615	0.0228841	0.573438	0.36822	0.0799021	0.664948	8.26	14.35	44.45	114.7	249.6	353.1	269.8	119.7	178.8	231.5	182.9	187.4	215.3	114.8	217.9	114.7	35.2	79.6	86.8	168.1	137.8	215.3	regulation of biological process	cytoplasm;cytosol	protein binding;RNA binding
High	O00186	Syntaxin-binding protein 3 OS=Homo sapiens OX=9606 GN=STXBP3 PE=1 SV=2	0	76.28	31	16	21	16	592	67.7	7.8	0.979	0.248	0.288	-0.03	-2.01	-1.79	0.0880624	0.816465	0.046943	0.00991543	0.894957	0.118258	0.0758848	27.1	5.56	20.77	59.9	845.4	379.3	426.2	606.9	387.4	514.8	1785.8	1597.7	1532	388.7	234.1	181.2	178.2	172.4	193	1641.4	1174.8	1532	cell organization and biogenesis;regulation of biological process;response to stimulus;transport	cytoplasm;cytosol;membrane	protein binding
High	Q86UP2	Kinectin OS=Homo sapiens OX=9606 GN=KTN1 PE=1 SV=1	0	271.074	48	57	91	57	1357	156.2	5.64	1.225	0.37	0.29	0.29	-1.44	-1.79	0.882775	0.130986	0.00164465	0.00483084	0.395422	0.0411692	0.071627	9.4	3.13	11.19	70.5	3052.8	2939.4	3218.5	2940.4	2399.9	2471.1	8523	8258.7	8902.3	1403.6	1814.3	1368.1	863.3	1067.9	926.3	7834	6072.7	8902.3	cellular component movement;metabolic process	endoplasmic reticulum;membrane;organelle lumen	protein binding;RNA binding
High	P17275	Transcription factor jun-B OS=Homo sapiens OX=9606 GN=JUNB PE=1 SV=1	0	9.943	14	3	4	2	347	35.9	9.22	2.049	1.171	0.557	1.03	0.23	-0.84	2.54215	0.00286978	0.340678	0.151065	0.164133	0.452281	0.256728	3.9	26.77	11.82	157	215.7	128.1	221.9	102.6	68.8	108.3	114.4	184.2	133.5	99.2	79.1	94.3	30.1	30.6	40.6	105.1	135.5	133.5	cell differentiation;cell proliferation;metabolic process;regulation of biological process;response to stimulus	chromosome;nucleus	DNA binding;protein binding
High	P43307	Translocon-associated protein subunit alpha OS=Homo sapiens OX=9606 GN=SSR1 PE=1 SV=3	0	17.873	8	2	6	2	286	32.2	4.49	0.862	0.279	0.29	-0.21	-1.84	-1.79		0.673304	0.00251664	0.0318036	0.800112	0.0442361	0.109929	38.23	15.76	50.52	58.4	104.3	116.6	117	121	170.2	90.7	419.6	417.3	373.7	48	72	49.8	35.5	75.7	34	385.6	306.9	373.7	cell organization and biogenesis;regulation of biological process;transport	endoplasmic reticulum;membrane	protein binding
High	Q969F1	General transcription factor 3C polypeptide 6 OS=Homo sapiens OX=9606 GN=GTF3C6 PE=1 SV=1	0	8.162	22	2	2	2	213	24	4.21	1.843	0.785	0.475	0.88	-0.35	-1.07		0.0400329	0.0354173	0.0162437	0.275355	0.101572	0.0857322	11.3	4.17	21.26	95.7	28.8	34	38.1	14.5	24.7	20.7	43.6	36.6	44.5	13.2	21	16.2	4.3	11	7.8	40	26.9	44.5	metabolic process	nucleus	DNA binding;protein binding
High	Q9BTU6	Phosphatidylinositol 4-kinase type 2-alpha OS=Homo sapiens OX=9606 GN=PI4K2A PE=1 SV=1	0	30.274	20	7	10	7	479	54	8.29	0.961	0.275	0.29	-0.06	-1.86	-1.79	0.48587	0.326686	0.000881514	0.00771878	0.574844	0.0411692	0.0731026	4.71	1.92	25.08	62.3	301.5	253.8	303.7	394.4	255.9	316.2	1091	1097.2	1032.3	138.6	156.7	129.1	115.8	113.9	118.5	1002.8	806.8	1032.3	cell organization and biogenesis;defense response;metabolic process;response to stimulus	cytosol;endosome;Golgi;membrane;mitochondrion	catalytic activity;metal ion binding;nucleotide binding;protein binding
High	P27816	Microtubule-associated protein 4 OS=Homo sapiens OX=9606 GN=MAP4 PE=1 SV=3	0	424.202	62	69	183	69	1152	120.9	5.43	2.008	2.217	1.104	1.01	1.15	0.14	1.4171	0.0382734	0.00315247	0.420934	0.275355	0.0454644	0.528927	33.74	7.43	23.15	125.7	17427	23578	18148.5	6973.2	11740.1	11699.2	9046.9	7484.7	10633.9	8012.4	14553.2	7714.7	2047.4	5224.1	4385.5	8315.6	5503.6	10633.9	cell division;cell organization and biogenesis;cellular component movement;regulation of biological process	cytoplasm;cytoskeleton	protein binding;RNA binding;structural molecule activity
High	O15260	Surfeit locus protein 4 OS=Homo sapiens OX=9606 GN=SURF4 PE=1 SV=3	0	15.653	12	3	7	3	269	30.4	7.78	1.01	0.282	0.291	0.01	-1.83	-1.78	0.234251	0.583109	0.00279107	0.00273775	0.743243	0.0445401	0.071627	10.05	6.18	16.17	61.5	138.6	124.4	142.1	193.2	115.3	140.7	483	591.1	441.2	63.7	76.8	60.4	56.7	51.3	52.7	444	434.6	441.2	cell organization and biogenesis;regulation of biological process;transport	endoplasmic reticulum;Golgi;membrane	protein binding
High	Q96HY6	DDRGK domain-containing protein 1 OS=Homo sapiens OX=9606 GN=DDRGK1 PE=1 SV=2	0	49.372	37	6	11	6	314	35.6	5.12	1.146	0.346	0.292	0.2	-1.53	-1.77	0.354879	0.441694	0.0015188	0.031542	0.658363	0.0411692	0.10944	34.12	4.8	48.46	73.8	120.7	108.3	129.9	136.8	94.4	75.5	375.5	314.9	323	55.5	66.8	55.2	40.2	42	28.3	345.1	231.6	323	regulation of biological process;response to stimulus	cytoplasm;endoplasmic reticulum;membrane	protein binding
High	Q9NRW7	Vacuolar protein sorting-associated protein 45 OS=Homo sapiens OX=9606 GN=VPS45 PE=1 SV=1	0	31.87	18	11	11	11	570	65	8.24	1.017	0.21	0.295	0.02	-2.25	-1.76	0.237136	0.579248	0.00864134	0.0110906	0.741222	0.0579189	0.0764739	10.72	10.88	2.08	51.5	236.4	185.6	184	232.4	170.2	277.2	940.1	777.2	883.5	108.7	114.6	78.2	68.2	75.7	103.9	864.1	571.5	883.5	coagulation;transport	endosome;Golgi;membrane	protein binding
High	Q92667	A-kinase anchor protein 1, mitochondrial OS=Homo sapiens OX=9606 GN=AKAP1 PE=1 SV=1	0	104.043	29	23	34	23	903	97.3	4.94	1.491	0.423	0.296	0.58	-1.24	-1.76	1.24016	0.0575229	0.00100419	0.00261329	0.300399	0.0411692	0.071627	3.69	6.25	10.38	75.7	1140.4	1038.8	1170	967.2	696.9	765.8	2766.1	2838.9	2352.4	524.3	641.2	497.4	284	310.1	287.1	2542.5	2087.5	2352.4	coagulation;regulation of biological process	cytosol;membrane;mitochondrion	protein binding;RNA binding
High	Q8WW12	PEST proteolytic signal-containing nuclear protein OS=Homo sapiens OX=9606 GN=PCNP PE=1 SV=2	0	13.909	20	3	4	3	178	18.9	7.49	1.957	1.175	0.535	0.97	0.23	-0.9	1.288	0.0515231	0.0901766	0.0650466	0.297183	0.177254	0.156111	12.64	1.95	29.07	123.3	417.2	499.4	581.4	125.4	255.2	324.7	488.2	354.9	477.2	191.8	308.3	247.1	36.8	113.5	121.7	448.7	261	477.2	metabolic process	nucleus	protein binding
High	Q96IZ5	RNA-binding protein 41 OS=Homo sapiens OX=9606 GN=RBM41 PE=1 SV=2	0	4.988	4	1	1	1	413	47.1	8.7	1.831	1.195	0.696	0.87	0.26	-0.52		0.163133	0.672708	0.0201742	0.428013	0.747104	0.0897448	3.42	13.47	9.82	117.7	54.9	46.7	54	30	45.3	28.8	41.4	45.9	58.4	25.2	28.8	23	8.8	20.1	10.8	38.1	33.8	58.4	metabolic process	spliceosomal complex	protein binding;RNA binding
Medium	Q5TZA2	Rootletin OS=Homo sapiens OX=9606 GN=CROCC PE=1 SV=1	0.011	2.337	0	1	1	1	2017	228.4	5.5	1.83	0.585	0.375	0.87	-0.77	-1.42		0.55297	0.0479888	0.106112	0.721424	0.1195	0.206404	10.33	29.76	25.64	108.5	33.4	30.8	34.1	17.1	16.8	55.3	70	45.5	52.6	15.4	19	14.5	5	7.5	20.7	64.3	33.5	52.6	cell organization and biogenesis;regulation of biological process	cytoplasm;cytoskeleton;cytosol;membrane	protein binding;structural molecule activity
High	P19793	Retinoic acid receptor RXR-alpha OS=Homo sapiens OX=9606 GN=RXRA PE=1 SV=1	0.009	2.658	2	1	1	1	462	50.8	7.8	1.827	0.824	0.451	0.87	-0.28	-1.15		0.0169626	0.220166	0.047727	0.242727	0.328997	0.132849	2.49	12.9	15.61	104.1	87	71.3	77.9	58.5	38.4	42.6	94.6	85.8	94.1	40	44	33.1	17.2	17.1	16	86.9	63.1	94.1	cell differentiation;cell organization and biogenesis;cell proliferation;metabolic process;regulation of biological process;response to stimulus;transport	nucleus	DNA binding;metal ion binding;protein binding;receptor activity;signal transducer activity
High	Q15643	Thyroid receptor-interacting protein 11 OS=Homo sapiens OX=9606 GN=TRIP11 PE=1 SV=3	0	251.807	31	52	77	52	1979	227.4	5.26	1.317	0.392	0.298	0.4	-1.35	-1.75	0.762532	0.17277	0.00855438	0.0254889	0.435961	0.0578936	0.0984572	3.31	7.06	10.52	76.2	3130.1	2974.5	2958.8	3104.9	2209.3	2246.7	7548.7	6415.4	7949.8	1439.1	1836	1257.8	911.6	983.1	842.2	6938.4	4717.3	7949.8	cell differentiation;cell organization and biogenesis;cellular component movement;metabolic process;regulation of biological process;transport	cytoplasm;cytoskeleton;Golgi;membrane;nucleus	protein binding
High	Q9P2W9	Syntaxin-18 OS=Homo sapiens OX=9606 GN=STX18 PE=1 SV=1	0	11.413	19	5	5	5	335	38.7	5.49	1.029	0.318	0.298	0.04	-1.65	-1.74	0.167265	0.680355	0.00262743	0.00055924	0.80348	0.0442361	0.071627	16.89	6.72	4.91	57.5	189.3	167.6	162.3	183.9	140.9	178	596.6	596	503.7	87	103.4	69	54	62.7	66.7	548.4	438.3	503.7	cell organization and biogenesis;regulation of biological process;transport	endoplasmic reticulum;Golgi;membrane	protein binding
Low	O14939	Phospholipase D2 OS=Homo sapiens OX=9606 GN=PLD2 PE=1 SV=2	0.062	1.309	1	1	1	1	933	105.9	7.64	1.82	0.985	0.582	0.86	-0.02	-0.78		0.43866	0.471935	0.0684601	0.656298	0.576466	0.160699	1.28	10.38	12.54	100.9	31.3	36.6	43.3	43.1	20.1	23.6	43.9	53.1	34.5	14.4	22.6	18.4	12.6	8.9	8.8	40.4	39	34.5	cell organization and biogenesis;cellular component movement;metabolic process;regulation of biological process;response to stimulus;transport	Golgi;membrane	catalytic activity;protein binding
High	P15170	Eukaryotic peptide chain release factor GTP-binding subunit ERF3A OS=Homo sapiens OX=9606 GN=GSPT1 PE=1 SV=1	0	246.471	57	33	106	16	499	55.7	5.62	1.955	1.505	0.974	0.97	0.59	-0.04	0.756084	0.175354	0.109504	0.666889	0.436249	0.202345	0.740563	3.61	34.43	21.59	117.7	9359.7	13284.1	10047.1	4673.5	6794.5	9907.6	8694.8	6218.9	6979	4303.3	8199.5	4270.9	1372.2	3023.4	3713.9	7991.8	4572.8	6979	cell organization and biogenesis;metabolic process	cytosol	catalytic activity;nucleotide binding;protein binding;RNA binding
Medium	Q96L96	Alpha-protein kinase 3 OS=Homo sapiens OX=9606 GN=ALPK3 PE=1 SV=2	0.015	2.138	1	1	1	1	1907	201.1	7.58	1.815	2.992	1.533	0.86	1.58	0.62		0.0390276	0.0503285	0.0788576	0.275355	0.123164	0.173145	19.04	7.34	11.14	141.9	40.9	37.3	32.1	22.5	18.2	22.9	19.7	13.7	11.9	18.8	23	13.6	6.6	8.1	8.6	18.1	10	11.9	development;metabolic process	nucleus	catalytic activity;enzyme regulator activity;nucleotide binding;protein binding;receptor activity;signal transducer activity
High	Q9UPV0	Centrosomal protein of 164 kDa OS=Homo sapiens OX=9606 GN=CEP164 PE=1 SV=3	0	6.598	2	2	2	2	1460	164.2	5.36	2.001	2.327	1.177	1	1.22	0.24		0.0173555	0.000528359	0.212996	0.244217	0.0391475	0.319899	22.49	1.86	15.9	129.8	29	57.7	39.4	14.5	24.7	23.2	17.8	12.3	24.8	13.3	35.6	16.8	4.2	11	8.7	16.4	9	24.8	cell division;cell organization and biogenesis;metabolic process;regulation of biological process;response to stimulus	cytoplasm;cytoskeleton;cytosol;Golgi;nucleus	catalytic activity;motor activity;nucleotide binding;protein binding
High	Q15390	Mitochondrial fission regulator 1 OS=Homo sapiens OX=9606 GN=MTFR1 PE=1 SV=2	0	24.522	18	5	7	5	333	37	9.01	1.395	0.418	0.299	0.48	-1.26	-1.74	0.812017	0.154164	0.00324174	0.00303772	0.41769	0.0454644	0.071627	13.17	2.79	10.14	74.5	163.7	182.7	196	158.3	131	129	460.3	453.7	437.3	75.3	112.8	83.3	46.5	58.3	48.4	423.1	333.6	437.3	cell organization and biogenesis;metabolic process	cytosol;membrane;mitochondrion
High	Q9H009	Nascent polypeptide-associated complex subunit alpha-2 OS=Homo sapiens OX=9606 GN=NACA2 PE=1 SV=1	0.003	3.522	7	1	1	1	215	23.2	4.73	2	2.428	1.059	1	1.28	0.08		0.060493	0.0808245	0.366101	0.304434	0.166147	0.476926	31.36	58.54	8.03	114.9	85.3	124.4	77.9	35.2	62.2	56.2	53	35.1	34.9	39.2	76.8	33.1	10.3	27.7	21.1	48.7	25.8	34.9	transport	cytoplasm;nucleus
Medium	Q8TC59	Piwi-like protein 2 OS=Homo sapiens OX=9606 GN=PIWIL2 PE=1 SV=1	0.04	1.619	1	1	1	1	973	109.8	8.98	1.808	7.329	6.127	0.85	2.87	2.62		0.378259	0.0302183	0.010425	0.615843	0.092774	0.0764739	36.26	54.61	31.79	87.4	94.9	270.5	108.9	52.5	120.2	144.1	23.5	12.9	16.2	43.6	167	46.3	15.4	53.5	54	21.6	9.5	16.2	cell differentiation;development;metabolic process;regulation of biological process	cytoplasm	catalytic activity;metal ion binding;protein binding;RNA binding
High	Q9UEG4	Zinc finger protein 629 OS=Homo sapiens OX=9606 GN=ZNF629 PE=1 SV=2	0	10.258	6	4	4	4	869	96.6	7.93	1.472	0.991	0.709	0.56	-0.01	-0.5	1.3236	0.0474683	0.510501	0.138641	0.288046	0.608107	0.243981	3.9	10.96	21.44	103	166.1	188.1	168.7	109.9	127.8	141	170.1	155.1	286.9	76.3	116.1	71.7	32.3	56.9	52.8	156.4	114.1	286.9	metabolic process;regulation of biological process	nucleus	DNA binding;metal ion binding
High	Q96S66	Chloride channel CLIC-like protein 1 OS=Homo sapiens OX=9606 GN=CLCC1 PE=1 SV=1	0	36.344	26	11	12	11	551	62	5.55	1.139	0.328	0.304	0.19	-1.61	-1.72	0.330355	0.467353	0.000464538	0.0179164	0.67405	0.0391475	0.0875088	33.71	4.08	27.36	68.5	312.1	295.3	328.1	354.6	193.6	288.1	946.5	950	923.8	143.5	182.3	139.5	104.1	86.2	108	870	698.5	923.8	transport	endoplasmic reticulum;Golgi;membrane;nucleus	transporter activity
High	Q96EV8	Dysbindin OS=Homo sapiens OX=9606 GN=DTNBP1 PE=1 SV=1	0.001	4.4	5	1	1	1	351	39.5	4.67	1.802	0.997	0.604	0.85	0	-0.73		0.197502	0.543703	0.00966485	0.455384	0.636925	0.0758848	0.47	12.89	12.14	121.8	16.6	31.2	30.6	16.9	17.3	16.9	28	25.8	31.3	7.6	19.2	13	5	7.7	6.3	25.7	18.9	31.3	cell organization and biogenesis;cellular component movement;coagulation;regulation of biological process;response to stimulus;transport	cytoplasm;cytoskeleton;cytosol;endoplasmic reticulum;endosome;membrane;nucleus	protein binding
High	Q8TCT9	Minor histocompatibility antigen H13 OS=Homo sapiens OX=9606 GN=HM13 PE=1 SV=1	0	9.377	10	2	2	2	377	41.5	6.43	1.796	0.378	0.221	0.84	-1.4	-2.18		0.11201	0.0112712	0.00183855	0.375977	0.0626128	0.071627	10.73	16.42	7.21	74	27.3	22.6	22.6	24.1	11.8	12.6	59.7	93.1	53.3	12.6	14	9.6	7.1	5.2	4.7	54.9	68.4	53.3	cell organization and biogenesis;metabolic process	cell surface;endoplasmic reticulum;membrane	catalytic activity;protein binding
High	Q2T9J0	Peroxisomal leader peptide-processing protease OS=Homo sapiens OX=9606 GN=TYSND1 PE=1 SV=3	0.003	3.568	3	1	1	1	566	59.3	6.2	1.79	0.855	0.483	0.84	-0.23	-1.05		0.0565331	0.0832895	0.0179135	0.300399	0.169517	0.0875088	13.06	8.64	1.62	118.9	35	22.3	32.3	27	12.4	16.6	34.4	43.3	26	16.1	13.7	13.7	7.9	5.5	6.2	31.6	31.8	26	cell organization and biogenesis;metabolic process;regulation of biological process	membrane	catalytic activity;protein binding
High	Q9NYP9	Protein Mis18-alpha OS=Homo sapiens OX=9606 GN=MIS18A PE=1 SV=1	0	14.064	10	3	4	3	233	25.8	5.2	1.951	1.32	0.781	0.96	0.4	-0.36	1.13476	0.0733223	0.0508471	0.166447	0.324102	0.124005	0.273503	14.86	13.28	25.4	112.5	234.1	339.2	277.9	109	173.8	218	231.2	177.3	222.5	107.6	209.3	118.1	32	77.3	81.7	212.5	130.3	222.5	cell division;cell organization and biogenesis;regulation of biological process	chromosome;cytosol;nucleus	metal ion binding;protein binding
High	Q9P212	1-phosphatidylinositol 4,5-bisphosphate phosphodiesterase epsilon-1 OS=Homo sapiens OX=9606 GN=PLCE1 PE=1 SV=3	0.006	3.201	0	1	1	1	2302	258.6	6.48	1.788	1.288	0.611	0.84	0.37	-0.71		0.898419	0.48926	0.796743	0.941837	0.592764	0.84559	26.61	65.65	77.34	124.5	36.1	68.5	123.1	20.2	32.5	360.9	36.5	50.4	53.2	16.6	42.3	52.3	5.9	14.4	135.3	33.5	37	53.2	cell organization and biogenesis;cell proliferation;cellular homeostasis;metabolic process;regulation of biological process;response to stimulus	cytoplasm;cytosol;Golgi;membrane	catalytic activity;metal ion binding;protein binding;signal transducer activity
High	Q13356	RING-type E3 ubiquitin-protein ligase PPIL2 OS=Homo sapiens OX=9606 GN=PPIL2 PE=1 SV=1	0	7.478	9	2	2	2	520	58.8	8.78	1.787	0.962	0.588	0.84	-0.06	-0.77		0.097841	0.506594	0.0989858	0.358446	0.605454	0.196531	4.52	12.63	38.06	106.9	22.3	27.7	24.3	12.5	15.1	21	25.3	21.2	32.2	10.2	17.1	10.3	3.7	6.7	7.9	23.2	15.6	32.2	cell organization and biogenesis;cellular component movement;metabolic process	cytoplasm;membrane;nucleus;organelle lumen	catalytic activity;protein binding
High	P07948	Tyrosine-protein kinase Lyn OS=Homo sapiens OX=9606 GN=LYN PE=1 SV=3	0	44.815	28	11	15	9	512	58.5	7.11	0.909	0.336	0.307	-0.14	-1.58	-1.7	0.153198	0.702752	0.0121673	0.0175714	0.817491	0.0638245	0.0869019	0.08	30	2.11	76.4	307.4	190.3	283.1	338.3	209.3	255.3	843.8	727.9	682	141.3	117.5	120.3	99.3	93.1	95.7	775.5	535.2	682	cell communication;cell differentiation;cell organization and biogenesis;cellular component movement;coagulation;defense response;metabolic process;regulation of biological process;response to stimulus;transport	cytoplasm;cytosol;Golgi;membrane;nucleus;vacuole	catalytic activity;nucleotide binding;protein binding;signal transducer activity
High	O94804	Serine/threonine-protein kinase 10 OS=Homo sapiens OX=9606 GN=STK10 PE=1 SV=1	0	34.303	15	11	13	9	968	112.1	6.95	0.945	0.301	0.308	-0.08	-1.73	-1.7	0.265761	0.5423	0.0015054	0.00300807	0.718692	0.0411692	0.071627	19	8.06	2.94	71.2	130.6	104.6	133.9	120.6	110.7	163.4	445.5	391.7	366.8	60.1	64.6	56.9	35.4	49.3	61.3	409.5	288	366.8	metabolic process;regulation of biological process;response to stimulus;transport	cytoplasm;membrane	catalytic activity;nucleotide binding;protein binding
High	P08651	Nuclear factor 1 C-type OS=Homo sapiens OX=9606 GN=NFIC PE=1 SV=2	0	5.165	3	1	1	1	508	55.6	8.38	1.786	1.056	0.622	0.84	0.08	-0.69		0.00598566	0.613484	0.0976625	0.223423	0.697118	0.194946	9.55	7.56	5.9	117.5	80.7	43.5	71.2	45.2	22.9	43.7	67.5	72.7	72.4	37.1	26.9	30.3	13.3	10.2	16.4	62	53.4	72.4	metabolic process;regulation of biological process	nucleus	DNA binding
High	P50542	Peroxisomal targeting signal 1 receptor OS=Homo sapiens OX=9606 GN=PEX5 PE=1 SV=3	0	40.743	15	6	8	6	639	70.8	4.54	1.938	0.999	0.569	0.95	0	-0.81	1.54037	0.0288155	0.801939	0.00466994	0.267041	0.852421	0.071627	0.36	14.07	4.54	120.3	157.6	156.1	148.2	81.3	80.3	102.5	174.4	142.8	156.3	72.4	96.4	63	23.9	35.8	38.4	160.3	105	156.3	cell organization and biogenesis;metabolic process;regulation of biological process;transport	cytoplasm;cytosol;Golgi;membrane;organelle lumen	protein binding
High	Q9ULI3	Protein HEG homolog 1 OS=Homo sapiens OX=9606 GN=HEG1 PE=1 SV=3	0	10.011	3	3	4	3	1381	147.4	6.18	0.479	0.097	0.309	-1.06	-3.37	-1.69	1.21731	0.0606298	0.0102339	0.0394007	0.304434	0.0610287	0.119619	14.47	41.17	30.35	26.8	22.2	16.2	37.1	89.4	33.9	70	226.1	229.8	214.2	10.2	10	15.8	26.2	15.1	26.2	207.8	169	214.2	cell differentiation;cell organization and biogenesis;development;regulation of biological process	cell surface;extracellular;membrane	metal ion binding;protein binding
High	Q9NVD7	Alpha-parvin OS=Homo sapiens OX=9606 GN=PARVA PE=1 SV=1	0	11.515	16	3	3	3	372	42.2	5.95	1.357	0.421	0.31	0.44	-1.25	-1.69	0.7293	0.186509	0.00981389	0.0101759	0.445301	0.0605218	0.0764739	31.99	8.78	8.58	77.4	64.1	70.4	58.8	47.2	36.5	55.2	177.9	143.2	167.4	29.5	43.5	25	13.9	16.2	20.7	163.5	105.3	167.4	cell organization and biogenesis;cellular component movement;regulation of biological process;response to stimulus	cytoplasm;cytoskeleton;cytosol;membrane	protein binding
High	P51798	H(+)/Cl(-) exchange transporter 7 OS=Homo sapiens OX=9606 GN=CLCN7 PE=1 SV=2	0	18.001	4	3	4	3	805	88.6	8.43	1.093	0.339	0.31	0.13	-1.56	-1.69	0.832481	0.147068	0.0114826	0.00306424	0.411931	0.063324	0.071627	1.79	26.55	2.2	79.1	199.2	122.8	206.9	182.3	113.8	157.8	501.2	587.7	446.9	91.6	75.8	88	53.5	50.6	59.1	460.7	432.1	446.9	response to stimulus;transport	membrane;vacuole	nucleotide binding;transporter activity
High	A8CG34	Nuclear envelope pore membrane protein POM 121C OS=Homo sapiens OX=9606 GN=POM121C PE=1 SV=3	0	63.449	14	11	23	11	1229	125	10.37	1.316	0.516	0.311	0.4	-0.95	-1.69	0.945218	0.113444	0.012039	0.0162184	0.37666	0.063527	0.0857322	19.48	2.96	2.92	88.3	453.7	358.6	504.8	396.9	272.6	298.2	978.1	861.5	876.8	208.6	221.4	214.6	116.5	121.3	111.8	899	633.4	876.8
High	Q9H223	EH domain-containing protein 4 OS=Homo sapiens OX=9606 GN=EHD4 PE=1 SV=1	0	50.829	23	11	17	8	541	61.1	6.76	1.198	0.32	0.313	0.26	-1.65	-1.67	0.242756	0.5718	0.00819013	0.00595571	0.734905	0.0578936	0.072052	16.24	7.47	20.91	74.9	454.3	427.1	462.1	341.9	356.6	553.8	1518.9	1091.5	1336.7	208.9	263.6	196.4	100.4	158.7	207.6	1396.1	802.6	1336.7	cell organization and biogenesis;regulation of biological process;response to stimulus;transport	endoplasmic reticulum;endosome;membrane;nucleus	metal ion binding;nucleotide binding;protein binding
High	Q9UL25	Ras-related protein Rab-21 OS=Homo sapiens OX=9606 GN=RAB21 PE=1 SV=3	0	41.633	40	7	17	7	225	24.3	7.94	0.949	0.293	0.314	-0.08	-1.77	-1.67	0.369387	0.427182	0.00699368	0.0193034	0.649287	0.0547452	0.088551	13.62	2.67	20.46	63.8	503.4	375.8	555.5	626.7	359.6	585.4	1862.7	1719	1778.1	231.4	231.9	236.1	184	160	219.4	1712.1	1264	1778.1	cellular component movement;regulation of biological process;response to stimulus;transport	cytosol;endoplasmic reticulum;endosome;Golgi;membrane	catalytic activity;nucleotide binding;protein binding
High	P51809	Vesicle-associated membrane protein 7 OS=Homo sapiens OX=9606 GN=VAMP7 PE=1 SV=3	0	17.25	23	3	5	3	220	24.9	8.6	0.928	0.292	0.314	-0.11	-1.78	-1.67	0.595795	0.253633	0.0176499	0.00593084	0.512176	0.0711957	0.072052	6.29	17.29	11.49	65.9	22.3	14.5	25.4	24.1	19.8	26.2	76.9	76.5	79.4	10.3	8.9	10.8	7.1	8.8	9.8	70.6	56.3	79.4	cell organization and biogenesis;cellular component movement;regulation of biological process;transport	cell surface;cytoplasm;endoplasmic reticulum;endosome;Golgi;membrane;vacuole	protein binding
High	Q8NFD5	AT-rich interactive domain-containing protein 1B OS=Homo sapiens OX=9606 GN=ARID1B PE=1 SV=2	0	12.565	1	3	4	3	2236	236	6.73	1.993	1.341	0.673	0.99	0.42	-0.57	3.49952	0.000316579	0.0405589	0.0506031	0.152818	0.108463	0.136549	1.15	5.15	10.45	126.2	216.2	231	266.6	105	115.9	134.8	163.2	167	172.2	99.4	142.6	113.3	30.8	51.6	50.5	150	122.8	172.2	cell communication;cell organization and biogenesis;metabolic process;regulation of biological process;response to stimulus	cytoplasm;cytosol;membrane;nucleus	DNA binding;protein binding
High	Q96JP5	E3 ubiquitin-protein ligase ZFP91 OS=Homo sapiens OX=9606 GN=ZFP91 PE=1 SV=1	0	31.135	22	10	10	10	570	63.4	7.36	1.936	0.721	0.318	0.95	-0.47	-1.65	1.14146	0.0722011	0.139702	0.00670417	0.324102	0.240361	0.072052	29.14	13.31	3.1	110.2	239.7	168.9	255.5	103.5	128.8	132	322.4	332.3	405	110.2	104.2	108.6	30.4	57.3	49.5	296.3	244.4	405	metabolic process;regulation of biological process	nucleus	catalytic activity;metal ion binding
High	Q9BXI6	TBC1 domain family member 10A OS=Homo sapiens OX=9606 GN=TBC1D10A PE=1 SV=1	0	44.943	29	12	19	12	508	57.1	8.44	0.864	0.272	0.315	-0.21	-1.88	-1.67	0.184246	0.654266	0.000492049	0.0121882	0.790655	0.0391475	0.0781939	6.82	3.35	9.72	62	373	345.1	417.5	451.6	293.1	483.2	1534.9	1340.4	1366.2	171.5	213	177.5	132.6	130.4	181.1	1410.8	985.6	1366.2	metabolic process;regulation of biological process;transport	cytosol;membrane	enzyme regulator activity;protein binding
High	Q9NQS3	Nectin-3 OS=Homo sapiens OX=9606 GN=NECTIN3 PE=1 SV=1	0	25.855	16	5	7	5	549	61	6.19	0.677	0.21	0.315	-0.56	-2.25	-1.66	0.935569	0.115993	0.0109062	0.0110728	0.379438	0.0620494	0.0764739	27.08	38.29	20.88	49.8	116.2	90.3	166.7	202.9	133.3	185.6	588.2	552.5	560.3	53.4	55.7	70.9	59.6	59.3	69.6	540.7	406.3	560.3	cell organization and biogenesis	membrane	protein binding;receptor activity
High	Q9BRP1	Programmed cell death protein 2-like OS=Homo sapiens OX=9606 GN=PDCD2L PE=1 SV=1	0	7.161	5	1	1	1	358	39.4	4.86	1.768	1.327	0.779	0.82	0.41	-0.36		0.0544544	0.102859	0.0260836	0.300399	0.193906	0.0998195	3.38	5.51	9.01	118.8	40.9	33.4	41.2	23.1	18.4	32.4	38.4	29.7	25.1	18.8	20.6	17.5	6.8	8.2	12.1	35.3	21.9	25.1		cytoplasm;membrane
High	Q9UKA4	A-kinase anchor protein 11 OS=Homo sapiens OX=9606 GN=AKAP11 PE=1 SV=1	0	112.106	20	28	36	28	1901	210.4	5.39	1.991	1.582	0.785	0.99	0.66	-0.35	2.591	0.0025645	0.000272667	0.0126928	0.159403	0.0390226	0.0786135	0.14	1.72	1.85	149	2007.1	2070.8	2388.7	1008	931.8	1200.8	1510.2	1283.8	1290.3	922.8	1278.2	1015.4	296	414.6	450.1	1388.1	944	1290.3	regulation of biological process;response to stimulus	cytoplasm;cytoskeleton;cytosol;membrane	protein binding
High	Q9BWH2	FUN14 domain-containing protein 2 OS=Homo sapiens OX=9606 GN=FUNDC2 PE=1 SV=2	0.002	4.074	11	2	2	2	189	20.7	9.73	1.764	0.108	0.032	0.82	-3.21	-4.96		0.343416	0.0113392	0.0874309	0.58715	0.0627284	0.183776	53.32	26.89	98.46	32.3	28	36.7	17.5	24.8	0.3	9.9	308.7	259.1	278.5	12.9	22.7	7.4	7.3	0.1	3.7	283.7	190.5	278.5	metabolic process	mitochondrion;nucleus
High	Q8NEZ2	Vacuolar protein sorting-associated protein 37A OS=Homo sapiens OX=9606 GN=VPS37A PE=1 SV=1	0	20.764	9	2	3	2	397	44.3	5.57	1.913	1.954	1.071	0.94	0.97	0.1		0.0729166	0.0119376	0.270287	0.324102	0.0634142	0.378998	10.13	17.85	6.89	127.2	226.2	289.8	237.1	118.2	141.8	188.4	139.4	115.7	132.4	104	178.9	100.8	34.7	63.1	70.6	128.1	85.1	132.4	cell communication;cell organization and biogenesis;metabolic process;response to stimulus;transport	cytosol;endosome;membrane;nucleus	protein binding
Medium	P28347	Transcriptional enhancer factor TEF-1 OS=Homo sapiens OX=9606 GN=TEAD1 PE=1 SV=2	0.014	2.181	2	1	1	1	426	47.9	8.15	1.763	1.11	0.63	0.82	0.15	-0.67		0.0524352	0.200393	0.0169895	0.297183	0.307616	0.0863108	22.43	5.65	11.85	135.4	46.4	39.6	36	18.7	22.5	24.1	33.7	32	35.7	21.3	24.4	15.3	5.5	10	9	31	23.6	35.7	cell organization and biogenesis;metabolic process;regulation of biological process;response to stimulus	nucleus	DNA binding;protein binding
High	Q6P996	Pyridoxal-dependent decarboxylase domain-containing protein 1 OS=Homo sapiens OX=9606 GN=PDXDC1 PE=1 SV=2	0	48.493	22	12	14	12	788	86.7	5.38	1.248	0.401	0.317	0.32	-1.32	-1.66	0.819346	0.151584	0.00052434	0.00997387	0.415864	0.0391475	0.0758848	23.47	1.93	23.34	74.4	523.7	669.9	603.5	498.7	457.9	483.7	1525.7	1237.8	1672	240.8	413.5	256.5	146.4	203.8	181.3	1402.4	910.2	1672	metabolic process	Golgi	catalytic activity;protein binding
High	Q15942	Zyxin OS=Homo sapiens OX=9606 GN=ZYX PE=1 SV=1	0	43.357	27	11	15	11	572	61.2	6.67	1.907	1.618	0.962	0.93	0.69	-0.06	0.977484	0.105321	0.0386036	0.889924	0.367588	0.105439	0.913363	3.8	24.12	19.82	125.3	1424.8	2076.9	1713.2	747.3	1062.1	1484.5	1266.9	880.5	1103.9	655.1	1281.9	728.3	219.4	472.6	556.5	1164.5	647.5	1103.9	cell communication;cell organization and biogenesis;regulation of biological process;response to stimulus	cytoplasm;cytoskeleton;cytosol;membrane;nucleus	metal ion binding;protein binding;RNA binding
High	Q6Y7W6	GRB10-interacting GYF protein 2 OS=Homo sapiens OX=9606 GN=GIGYF2 PE=1 SV=1	0	193.441	29	29	68	29	1299	150	5.54	1.988	2.448	1.461	0.99	1.29	0.55	1.50866	0.0309983	0.0093452	0.0736755	0.268241	0.0591751	0.166298	12.22	16.28	2.98	139.7	3968.7	4572.8	3979.7	1844.1	2300	2668.2	1826.3	1621.3	1543.3	1824.7	2822.5	1691.7	541.5	1023.4	1000.2	1678.6	1192.1	1543.3	cell differentiation;metabolic process;regulation of biological process;response to stimulus	cytoplasm;cytosol;endoplasmic reticulum;endosome;Golgi;membrane	protein binding;RNA binding
High	Q6NUQ4	Transmembrane protein 214 OS=Homo sapiens OX=9606 GN=TMEM214 PE=1 SV=2	0	19.525	8	5	8	5	689	77.1	9.14	1.14	0.416	0.32	0.19	-1.27	-1.64	0.404441	0.394057	0.0119375	0.038493	0.626322	0.0634142	0.119251	28.26	20.65	19.28	81.2	163.1	125.4	154.7	176.8	110	105.4	372.3	323.1	343.8	75	77.4	65.8	51.9	49	39.5	342.2	237.6	343.8	cell death	cytosol;endoplasmic reticulum;Golgi;membrane
High	Q9NVA2	Septin-11 OS=Homo sapiens OX=9606 GN=SEPTIN11 PE=1 SV=3	0	39.544	17	4	7	3	429	49.4	6.81	1.232	0.355	0.32	0.3	-1.49	-1.64	0.270049	0.536971	0.0370674	0.00430361	0.715119	0.103826	0.071627	21.48	47.91	16.58	73.6	114.9	106.9	81	81.4	86.8	98.3	306.9	219	301.3	52.8	66	34.4	23.9	38.6	36.9	282.1	161.1	301.3	cell division;cell organization and biogenesis	cytoplasm;cytoskeleton	nucleotide binding;protein binding
High	P14209	CD99 antigen OS=Homo sapiens OX=9606 GN=CD99 PE=1 SV=1	0	9.518	15	2	5	2	185	18.8	4.75	0.706	0.262	0.32	-0.5	-1.94	-1.64		0.821777	0.0861141	0.0328249	0.89828	0.17252	0.110956	14.09	78.16	31.22	59.3	83.8	39.8	196.6	130	56.4	113.8	355.4	320.3	302.6	38.5	24.6	83.6	38.2	25.1	42.7	326.6	235.5	302.6	regulation of biological process	cytoplasm;membrane	protein binding
High	Q16512	Serine/threonine-protein kinase N1 OS=Homo sapiens OX=9606 GN=PKN1 PE=1 SV=2	0	83.094	27	19	27	18	942	103.9	6.37	1.889	1.494	1.02	0.92	0.58	0.03	0.573652	0.2669	0.140954	0.89177	0.524626	0.241928	0.914993	26.13	32.2	33.34	106.9	1639.7	2913.9	1738.6	868	1311.4	1976.3	1487.1	1097.8	1285.7	753.9	1798.6	739.1	254.8	583.5	740.8	1366.8	807.3	1285.7	cell death;cell organization and biogenesis;cellular component movement;metabolic process;regulation of biological process;response to stimulus	cytoplasm;cytosol;endosome;membrane;nucleus	catalytic activity;nucleotide binding;protein binding
High	Q6NXT4	Zinc transporter 6 OS=Homo sapiens OX=9606 GN=SLC30A6 PE=1 SV=2	0	14.955	12	3	4	3	461	51.1	9.16	0.921	0.426	0.324	-0.12	-1.23	-1.63	0.0829722	0.826091	0.0219368	0.0141623	0.901104	0.0788279	0.0812993	7.01	6.14	2.25	81.8	74.8	47.4	73.9	81.2	53.9	53.8	166.1	175.3	168.8	34.4	29.2	31.4	23.8	24	20.2	152.7	128.9	168.8	regulation of biological process;response to stimulus;transport	Golgi;membrane	transporter activity
High	Q7Z698	Sprouty-related, EVH1 domain-containing protein 2 OS=Homo sapiens OX=9606 GN=SPRED2 PE=1 SV=2	0	32.503	20	7	8	5	418	47.5	6.79	1.988	2.926	1.293	0.99	1.55	0.37	1.90815	0.0123552	0.00474721	0.0245644	0.230509	0.0467594	0.096562	4.32	13.81	2.92	195.4	454	356.8	487	228.4	184.9	193	152.2	155.1	143	208.7	220.2	207	67.1	82.3	72.3	139.9	114.1	143	development;regulation of biological process;response to stimulus	cytoplasm;cytosol;membrane	enzyme regulator activity;protein binding
High	Q16799	Reticulon-1 OS=Homo sapiens OX=9606 GN=RTN1 PE=1 SV=1	0	14.702	5	2	3	2	776	83.6	4.69	1.661	0.683	0.427	0.73	-0.55	-1.23		0.00248671	0.0543054	0.0100111	0.159403	0.128807	0.0758848	5.23	16.12	3.94	102.2	104.5	82.5	110.7	59.7	49.7	69.1	162	136.3	152.2	48.1	50.9	47.1	17.5	22.1	25.9	148.9	100.3	152.2	cell differentiation	endoplasmic reticulum;membrane	protein binding
High	P08754	Guanine nucleotide-binding protein G(i) subunit alpha OS=Homo sapiens OX=9606 GN=GNAI3 PE=1 SV=3	0	38.363	32	8	14	3	354	40.5	5.69	1.354	0.44	0.325	0.44	-1.18	-1.62	0.607174	0.247073	0.00869203	0.0429348	0.504222	0.0579189	0.125179	41.95	3.37	44.37	83.5	59.5	37.7	52.4	61.3	21.2	38.7	119	132.2	108.9	27.4	23.3	22.3	18	9.4	14.5	109.4	97.2	108.9	cell division;cell organization and biogenesis;metabolic process;regulation of biological process;response to stimulus;transport	cytoplasm;cytoskeleton;Golgi;membrane;nucleus	catalytic activity;metal ion binding;nucleotide binding;protein binding;signal transducer activity
High	O76024	Wolframin OS=Homo sapiens OX=9606 GN=WFS1 PE=1 SV=2	0	13.07	6	5	6	5	890	100.2	8.05	1.09	0.298	0.325	0.12	-1.75	-1.62	0.185241	0.652768	0.00329925	0.0265309	0.790275	0.0454644	0.100807	38.89	7.43	18.2	62.5	159.4	177.7	207.2	198.2	116.7	190	585.5	535.7	627.1	73.3	109.7	88.1	58.2	51.9	71.2	538.2	393.9	627.1	cellular homeostasis;metabolic process;regulation of biological process;response to stimulus	endoplasmic reticulum;membrane;organelle lumen;proteasome	protein binding
High	P10321	HLA class I histocompatibility antigen, C alpha chain OS=Homo sapiens OX=9606 GN=HLA-C PE=1 SV=3	0	27.212	27	6	10	5	366	40.6	6.04	0.951	0.253	0.325	-0.07	-1.98	-1.62	0.552404	0.280283	0.0071108	0.00542122	0.534102	0.0552958	0.072052	4.69	0.13	12.81	57.6	131.2	126.5	177.9	168.3	133	181.1	508.8	517.6	499.7	60.3	78.1	75.6	49.4	59.2	67.9	467.7	380.6	499.7	regulation of biological process;response to stimulus;transport	cell surface;endoplasmic reticulum;Golgi;membrane	protein binding
High	Q9UNK9	Protein angel homolog 1 OS=Homo sapiens OX=9606 GN=ANGEL1 PE=1 SV=1	0	30.962	13	6	7	6	670	75.2	4.82	0.859	0.336	0.326	-0.22	-1.57	-1.62	0.423498	0.37714	0.0046963	0.00934015	0.614303	0.0466979	0.0756168	16.62	6.95	4.19	68.7	79.9	63.3	77	103.4	73.7	71.4	218.6	237.8	232	36.7	39.1	32.7	30.4	32.8	26.7	200.9	174.8	232		cytosol;endoplasmic reticulum;nucleus	protein binding
High	Q9UJ14	Glutathione hydrolase 7 OS=Homo sapiens OX=9606 GN=GGT7 PE=1 SV=2	0	10.859	9	4	4	4	662	70.4	5.1	1.236	0.377	0.327	0.31	-1.41	-1.61	1.0773	0.0836958	0.00356425	0.0051496	0.34072	0.0454644	0.071627	0.43	10.45	11.35	71.9	16.8	17.6	13.5	15.8	14.2	10.9	40.9	44.7	43.3	7.7	10.9	5.8	4.6	6.3	4.1	37.6	32.8	43.3	metabolic process;regulation of biological process	membrane	catalytic activity;protein binding
High	Q96JQ2	Calmin OS=Homo sapiens OX=9606 GN=CLMN PE=1 SV=1	0	16.002	6	5	6	5	1002	111.6	4.94	1.887	0.857	0.476	0.92	-0.22	-1.07	2.08204	0.00827871	0.0275794	0.00749809	0.224591	0.088264	0.0730434	7.15	6.39	12.79	114.9	205	232.7	224.6	124.7	117.7	119	249.9	239.1	283.2	94.2	143.7	95.5	36.6	52.4	44.6	229.7	175.8	283.2	cell organization and biogenesis;regulation of biological process	cytoplasm;membrane	protein binding
High	Q7Z7G8	Vacuolar protein sorting-associated protein 13B OS=Homo sapiens OX=9606 GN=VPS13B PE=1 SV=2	0	29.876	4	11	12	11	4022	448.4	6.46	1.043	0.344	0.328	0.06	-1.54	-1.61	0.550321	0.28163	0.00206358	0.00964871	0.534648	0.0434073	0.0758848	1.22	0.91	20.77	69.9	320.9	301	288.8	310.2	226	276.9	844.7	813.7	875	147.5	185.8	122.8	91.1	100.6	103.8	776.4	598.3	875	transport
Low	Q86UU0	B-cell CLL/lymphoma 9-like protein OS=Homo sapiens OX=9606 GN=BCL9L PE=1 SV=1	0.055	1.383	1	1	1	1	1499	157	8.63	1.735	1.601	0.922	0.8	0.68	-0.12		0.00915347	0.18783	0.748659	0.224591	0.294243	0.807158	1.9	51.86	42.07	124.3	86.2	93	114.3	49.7	61.7	65	50.5	53.9	89.4	39.6	57.4	48.6	14.6	27.4	24.4	46.4	39.6	89.4	cell differentiation;metabolic process;regulation of biological process;response to stimulus	nucleus	protein binding
High	Q5SQN1	Synaptosomal-associated protein 47 OS=Homo sapiens OX=9606 GN=SNAP47 PE=1 SV=3	0	64.448	32	10	14	10	464	52.5	8.69	1.257	0.414	0.332	0.33	-1.27	-1.59	0.508102	0.310383	0.00107125	0.0213247	0.561223	0.0411692	0.0917316	28.9	1.22	37.51	83.1	378.9	297	361.5	301.5	197.8	388.2	872.7	907.3	780.3	174.2	183.3	153.7	88.5	88	145.5	802.1	667.2	780.3	cell organization and biogenesis;regulation of biological process	cytoplasm;membrane	protein binding
Medium	Q6UWJ1	Transmembrane and coiled-coil domain-containing protein 3 OS=Homo sapiens OX=9606 GN=TMCO3 PE=1 SV=1	0.046	1.496	1	1	1	1	677	75.5	6.9	1.731	3.369	2.11	0.79	1.75	1.08		0.304618	0.0445296	0.00591036	0.555653	0.114332	0.072052	10.02	17.63	4.77	108.4	215.9	335.1	195.6	116.9	193.6	228.1	108.1	64.1	88.9	99.3	206.9	83.1	34.3	86.2	85.5	99.3	47.1	88.9	transport	extracellular;membrane	transporter activity
High	Q9UH62	Armadillo repeat-containing X-linked protein 3 OS=Homo sapiens OX=9606 GN=ARMCX3 PE=1 SV=1	0	19.684	21	5	6	5	379	42.5	8.37	0.989	0.367	0.334	-0.02	-1.44	-1.58	0.16899	0.677657	0.00163559	0.00784377	0.801792	0.0411692	0.0732026	13.33	4.54	22.17	73.7	100.4	93	79.5	110.7	71.3	80.3	240.6	273.4	245.3	46.2	57.4	33.8	32.5	31.7	30.1	221.1	201.1	245.3	regulation of biological process	cytoplasm;membrane;mitochondrion;nucleus	protein binding
High	O14495	Phospholipid phosphatase 3 OS=Homo sapiens OX=9606 GN=PLPP3 PE=1 SV=1	0	11.641	23	5	5	5	311	35.1	9.14	1.051	0.365	0.334	0.07	-1.45	-1.58	0.39877	0.399237	0.00289841	0.0131556	0.63039	0.0448524	0.0790674	11.67	5.74	27.46	70.9	154.7	123.7	119.8	159.8	95.6	114	340.9	370.1	338.7	71.1	76.3	50.9	46.9	42.5	42.7	313.3	272.1	338.7	cellular component movement;metabolic process;regulation of biological process;response to stimulus	Golgi;membrane	catalytic activity;protein binding
High	P62820	Ras-related protein Rab-1A OS=Homo sapiens OX=9606 GN=RAB1A PE=1 SV=3	0	17.15	17	3	4	1	205	22.7	6.21	0.882	0.291	0.335	-0.18	-1.78	-1.58	0.723592	0.188977	0.000104137	0.0046205	0.447039	0.030667	0.071627	11.96	2.17	15.4	59.2	68.3	58.7	63.1	94.2	66.5	65.8	216.8	241.4	198.7	31.4	36.2	26.8	27.7	29.6	24.6	199.3	177.5	198.7	cell organization and biogenesis;cellular component movement;defense response;metabolic process;regulation of biological process;response to stimulus;transport	cytoplasm;cytosol;endoplasmic reticulum;endosome;Golgi;membrane	catalytic activity;nucleotide binding;protein binding
High	Q9ULF5	Zinc transporter ZIP10 OS=Homo sapiens OX=9606 GN=SLC39A10 PE=1 SV=2	0	23.66	9	9	11	9	831	94.1	6.76	0.57	0.191	0.335	-0.81	-2.39	-1.58	0.816324	0.152643	0.0268345	0.00785684	0.416683	0.0875393	0.0732026	14.29	61.12	3.17	55.4	197.2	109.9	268.8	345.9	211.3	283.1	827.2	1032.7	857.3	90.7	67.8	114.3	101.6	94	106.1	760.3	759.4	857.3	cellular homeostasis;regulation of biological process;transport	membrane	transporter activity
High	Q9HCU5	Prolactin regulatory element-binding protein OS=Homo sapiens OX=9606 GN=PREB PE=1 SV=2	0	13.077	13	3	5	3	417	45.4	7.88	1.057	0.399	0.336	0.08	-1.33	-1.57	0.588592	0.257874	0.00529925	0.0114897	0.517207	0.0487945	0.0769372	1.24	16.3	24.58	70.2	72.2	58.6	58.8	68.8	42.3	55.6	165.4	160.9	146.8	33.2	36.2	25	20.2	18.8	20.8	152	118.3	146.8	cell organization and biogenesis;metabolic process;regulation of biological process;transport	endoplasmic reticulum;membrane;nucleus	DNA binding;enzyme regulator activity;protein binding
High	Q96TC7	Regulator of microtubule dynamics protein 3 OS=Homo sapiens OX=9606 GN=RMDN3 PE=1 SV=2	0	10.364	10	4	6	4	470	52.1	5.1	1.184	0.383	0.336	0.24	-1.38	-1.57	0.0367018	0.918963	0.0118207	0.00764423	0.955414	0.0634142	0.0730632	17.07	5.4	23.32	76.8	15.7	10.6	15.7	13.2	15.5	11.9	41	39.4	38.5	7.2	6.6	6.7	3.9	6.9	4.5	37.7	29	38.5	cell death;cell differentiation;cellular homeostasis	cytoplasm;cytoskeleton;membrane;mitochondrion;nucleus	protein binding
High	Q00013	55 kDa erythrocyte membrane protein OS=Homo sapiens OX=9606 GN=MPP1 PE=1 SV=2	0	52.929	49	15	19	15	466	52.3	7.37	1.116	0.419	0.337	0.16	-1.26	-1.57	0.342433	0.454535	0.112611	0.0252101	0.666272	0.206687	0.0979549	34.47	16.84	32.07	80	789.1	407.8	444.4	262.6	476.2	398.2	1182.1	948.2	974.2	362.8	251.7	188.9	77.1	211.9	149.3	1086.6	697.2	974.2	metabolic process;regulation of biological process;response to stimulus	cytoskeleton;membrane	catalytic activity;protein binding
High	Q9BQE3	Tubulin alpha-1C chain OS=Homo sapiens OX=9606 GN=TUBA1C PE=1 SV=1	0	243.891	74	25	125	3	449	49.9	5.1	1.862	2.657	1.423	0.9	1.41	0.51	1.07175	0.0847714	0.0756825	0.0690652	0.341389	0.158705	0.160699	41.76	60.5	0.35	147.7	13591.9	12881.5	8618.8	7299.1	4901.2	6443.2	5694.7	5115.7	3443.2	6249.2	7951	3663.7	2143.1	2181	2415.2	5234.3	3761.6	3443.2	cell division;cell organization and biogenesis;transport	cytoplasm;cytoskeleton;nucleus	catalytic activity;nucleotide binding;protein binding;structural molecule activity
High	Q07021	Complement component 1 Q subcomponent-binding protein, mitochondrial OS=Homo sapiens OX=9606 GN=C1QBP PE=1 SV=1	0	57.88	32	6	12	6	282	31.3	4.84	1.182	0.539	0.338	0.24	-0.89	-1.56	0.495912	0.319218	0.036932	0.0415716	0.568532	0.103668	0.123669	21.08	20.64	50.68	93.9	436.3	444.9	241.6	430.3	179	204.4	604.3	809.1	710.2	200.6	274.6	102.7	126.3	79.7	76.6	555.5	595	710.2	cell death;cell organization and biogenesis;defense response;metabolic process;regulation of biological process;response to stimulus	cell surface;cytoplasm;cytosol;extracellular;membrane;mitochondrion;nucleus;organelle lumen	protein binding;RNA binding
High	Q13433	Zinc transporter ZIP6 OS=Homo sapiens OX=9606 GN=SLC39A6 PE=1 SV=3	0	25.046	12	7	8	7	755	85	6.95	0.861	0.291	0.338	-0.22	-1.78	-1.57	1.04687	0.0897695	0.000165595	0.00648457	0.347648	0.0336386	0.072052	0.1	2.02	6.11	63.5	177	153.3	188	254.2	178	218.3	646.8	600.7	549	81.4	94.7	79.9	74.6	79.2	81.8	594.5	441.7	549	cellular homeostasis;transport	cell surface;endoplasmic reticulum;membrane	transporter activity
High	Q96NE9	FERM domain-containing protein 6 OS=Homo sapiens OX=9606 GN=FRMD6 PE=1 SV=1	0	12.577	7	4	4	4	622	72	7.46	0.618	0.266	0.338	-0.69	-1.91	-1.56	0.0334145	0.925946	0.00733842	0.123954	0.958558	0.0556027	0.227505	52.18	22	61.99	54.8	21.5	31.1	26.1	47.1	10.6	42.2	124.7	81	99.7	9.9	19.2	11.1	13.8	4.7	15.8	114.6	59.6	99.7	cell organization and biogenesis;cellular component movement;regulation of biological process	cytoplasm;cytoskeleton;membrane	protein binding;structural molecule activity
High	Q9GZU8	PSME3-interacting protein OS=Homo sapiens OX=9606 GN=PSME3IP1 PE=1 SV=1	0	13.805	16	3	3	3	254	28.9	5.45	1.984	1.004	0.506	0.99	0.01	-0.98	1.42775	0.0373467	0.492735	0.0478048	0.275355	0.594905	0.132849	4.74	0.12	4.86	119.7	261.9	308.3	331.2	81.6	160.5	166.9	329.7	284.2	306.7	120.4	190.3	140.8	24	71.4	62.6	303.1	209	306.7		nucleus	protein binding
High	P23229	Integrin alpha-6 OS=Homo sapiens OX=9606 GN=ITGA6 PE=1 SV=5	0	66.995	20	17	20	17	1130	126.5	6.61	0.627	0.203	0.342	-0.67	-2.3	-1.55	1.00078	0.0998195	0.000564238	0.0181501	0.361552	0.0391475	0.0876125	16.8	7.76	7.73	48.8	270.2	231.2	286.6	479.9	263.5	457.3	1338.7	1331.8	1231.6	124.2	142.7	121.8	140.9	117.3	171.4	1230.5	979.3	1231.6	cell communication;cell differentiation;cell organization and biogenesis;cellular component movement;regulation of biological process;response to stimulus	cell surface;membrane	metal ion binding;protein binding
High	P84095	Rho-related GTP-binding protein RhoG OS=Homo sapiens OX=9606 GN=RHOG PE=1 SV=1	0	17.169	25	5	6	5	191	21.3	8.12	0.961	0.253	0.343	-0.06	-1.98	-1.54	0.0690789	0.852945	0.102851	0.0161307	0.914865	0.193906	0.0857322	51.31	4.88	29.07	53.6	358.3	120.4	124.5	209	168.7	129.5	492.5	490.3	492.3	164.7	74.3	52.9	61.4	75.1	48.6	452.7	360.5	492.3	cell organization and biogenesis;cellular component movement;regulation of biological process;response to stimulus;transport	cytosol;membrane	catalytic activity;nucleotide binding;protein binding
High	Q16637	Survival motor neuron protein OS=Homo sapiens OX=9606 GN=SMN1 PE=1 SV=1	0	24.488	23	6	8	6	294	31.8	6.55	1.856	1.318	0.851	0.89	0.4	-0.23	1.14637	0.0713892	0.181158	0.133566	0.322479	0.285795	0.238482	1.08	30	12.17	120.1	600.9	774	516.6	323.8	414	418.4	491.6	456.1	446.6	276.3	477.7	219.6	95.1	184.2	156.8	451.9	335.4	446.6	cell organization and biogenesis;cellular component movement;metabolic process;response to stimulus;transport	cytoplasm;cytosol;nucleus	protein binding;RNA binding;transporter activity
High	Q8TEV9	Guanine nucleotide exchange protein SMCR8 OS=Homo sapiens OX=9606 GN=SMCR8 PE=1 SV=2	0.003	3.887	1	1	1	1	937	105	5.58	1.712	0.564	0.329	0.78	-0.83	-1.6		0.122205	0.0245551	0.00612943	0.38608	0.0832871	0.072052	39.65	4.58	14.19	93.5	92.6	84.1	68.4	42.7	49.1	59.7	163.8	159.1	149.2	42.6	51.9	29.1	12.5	21.9	22.4	150.6	117	149.2	metabolic process;regulation of biological process	chromosome;cytoplasm;nucleus	enzyme regulator activity;protein binding
High	P22087	rRNA 2'-O-methyltransferase fibrillarin OS=Homo sapiens OX=9606 GN=FBL PE=1 SV=2	0	43.278	40	12	16	12	321	33.8	10.18	1.009	0.399	0.347	0.01	-1.33	-1.53	0.434244	0.367922	0.0040259	0.00547032	0.605018	0.0454644	0.072052	0.01	10.5	5.11	70.2	685.2	559.1	610	576.3	554.4	604.9	1421	1717.9	1597.6	315	345.1	259.3	169.2	246.7	226.7	1306.1	1263.2	1597.6	cell differentiation;cell organization and biogenesis;metabolic process	chromosome;membrane;nucleus	catalytic activity;protein binding;RNA binding
High	Q08752	Peptidyl-prolyl cis-trans isomerase D OS=Homo sapiens OX=9606 GN=PPID PE=1 SV=3	0	8.006	6	3	4	2	370	40.7	7.21	1.891	1.503	1.327	0.92	0.59	0.41	0.379506	0.417344	0.191175	0.5026	0.644276	0.29785	0.599872	10.58	38.15	24.9	98.2	31.8	55.5	27.2	16.8	27.4	37.7	24.3	21.2	20.7	14.6	34.3	11.5	4.9	12.2	14.1	22.4	15.6	20.7	cell death;cell organization and biogenesis;metabolic process;regulation of biological process;response to stimulus;transport	cytoplasm;cytosol;nucleus	catalytic activity;protein binding
High	Q99081	Transcription factor 12 OS=Homo sapiens OX=9606 GN=TCF12 PE=1 SV=1	0.001	4.335	2	1	1	1	682	72.9	7.02	1.71	1.607	0.951	0.77	0.68	-0.07		0.133373	0.0458975	0.416719	0.397911	0.116585	0.524933	44.65	1.72	12.89	122.2	52.8	59.4	44.3	30.9	22.6	37.1	35.6	32.5	36.9	24.3	36.6	18.9	9.1	10	13.9	32.8	23.9	36.9	cell differentiation;development;metabolic process;regulation of biological process;response to stimulus	cytoplasm;nucleus	DNA binding;protein binding
High	Q9H3Q1	Cdc42 effector protein 4 OS=Homo sapiens OX=9606 GN=CDC42EP4 PE=1 SV=1	0	39.758	31	7	12	6	356	38	5.19	0.66	0.228	0.347	-0.6	-2.13	-1.53	0.924207	0.119067	0.00540159	0.020547	0.382093	0.0491129	0.0902847	31.33	18.47	19.34	53.6	116.6	91.4	100.9	139.4	138.6	218.8	442.3	401.1	450.9	53.6	56.4	42.9	40.9	61.7	82	406.5	295	450.9	cell organization and biogenesis;regulation of biological process;response to stimulus	cytoplasm;cytoskeleton;membrane	enzyme regulator activity;protein binding;RNA binding
High	O94919	Endonuclease domain-containing 1 protein OS=Homo sapiens OX=9606 GN=ENDOD1 PE=1 SV=2	0	5.6	7	1	1	1	500	55	5.71	1.708	0.341	0.338	0.77	-1.55	-1.56		0.439196	0.212228	0.0539482	0.656298	0.32142	0.140662	89.85	1.84	49.29	111.9	30.2	16.2	42.1	17.7	24.1	13.2	39.1	89.5	47.6	13.9	10	17.9	5.2	10.7	5	35.9	65.8	47.6	metabolic process;transport	cytosol;extracellular;membrane	catalytic activity;metal ion binding
High	Q9Y484	WD repeat domain phosphoinositide-interacting protein 4 OS=Homo sapiens OX=9606 GN=WDR45 PE=1 SV=1	0	34.462	26	7	9	7	360	39.8	7.14	1.338	0.478	0.348	0.42	-1.06	-1.52	0.825658	0.149397	0.041994	0.00022008	0.413387	0.110879	0.0709457	25.12	37.13	4.01	81.2	319.2	413.9	309.9	238.5	225.5	278.8	823.8	667.3	648.6	146.8	255.4	131.8	70	100.3	104.5	757.2	490.7	648.6	metabolic process	cytosol;membrane	protein binding
High	O43306	Adenylate cyclase type 6 OS=Homo sapiens OX=9606 GN=ADCY6 PE=1 SV=2	0	51.609	13	10	14	10	1168	130.5	8.22	0.689	0.279	0.348	-0.54	-1.84	-1.52	0.881365	0.131412	0.00152238	0.00980613	0.395422	0.0411692	0.0758848	5.43	1.14	26.24	59.3	303.3	227.8	271.9	456	330.4	287.2	973.5	1077.7	948.8	139.5	140.6	115.6	133.9	147	107.6	894.8	792.5	948.8	metabolic process;regulation of biological process;response to stimulus	membrane	catalytic activity;metal ion binding;nucleotide binding;protein binding
High	Q14247	Src substrate cortactin OS=Homo sapiens OX=9606 GN=CTTN PE=1 SV=2	0	207.673	52	27	82	27	550	61.5	5.4	1.849	1.254	0.774	0.89	0.33	-0.37	1.06835	0.0854381	0.0687095	0.162799	0.342331	0.149292	0.269256	4.11	11.17	21.04	116.8	5619.6	7467.6	6183.8	3038.7	3929.2	5166.1	5332.9	4481.2	5074.2	2583.7	4609.3	2628.7	892.2	1748.4	1936.5	4901.7	3295	5074.2	cell organization and biogenesis;cellular component movement;regulation of biological process;transport	cytoplasm;cytoskeleton;cytosol;Golgi;membrane	protein binding
High	Q8IYD1	Eukaryotic peptide chain release factor GTP-binding subunit ERF3B OS=Homo sapiens OX=9606 GN=GSPT2 PE=1 SV=2	0	125.137	30	21	59	4	628	68.8	5.43	1.847	1.443	0.889	0.89	0.53	-0.17	0.63314	0.232734	0.227959	0.317301	0.488907	0.33695	0.425066	5.28	26.41	20.4	114.1	445.5	569.3	425.6	241.2	297.6	457.3	440.2	308.7	334.9	204.8	351.4	180.9	70.8	132.4	171.4	404.6	227	334.9	cell organization and biogenesis;metabolic process	cytoplasm;cytosol	catalytic activity;nucleotide binding;protein binding;RNA binding
High	P04899	Guanine nucleotide-binding protein G(i) subunit alpha-2 OS=Homo sapiens OX=9606 GN=GNAI2 PE=1 SV=3	0	66.528	42	11	20	6	355	40.4	5.54	1.017	0.356	0.349	0.02	-1.49	-1.52	0.260669	0.548695	0.0029842	0.0118032	0.720556	0.0454644	0.0774846	0.31	7.55	22.35	71.1	353.2	261.4	316.5	418.8	257.1	310.6	889.2	941.5	846.8	162.4	161.4	134.6	123	114.4	116.4	817.3	692.3	846.8	cell division;cell proliferation;metabolic process;regulation of biological process;response to stimulus	cytoplasm;cytoskeleton;cytosol;membrane;nucleus	catalytic activity;metal ion binding;nucleotide binding;protein binding;signal transducer activity
High	P51153	Ras-related protein Rab-13 OS=Homo sapiens OX=9606 GN=RAB13 PE=1 SV=1	0	24.777	37	7	9	5	203	22.8	9.19	0.944	0.338	0.349	-0.08	-1.56	-1.52	0.557439	0.277052	0.010121	0.0447829	0.532192	0.0608127	0.128167	3.73	10.77	6.77	65.7	429.1	351.8	344.1	590.5	363.1	364.3	1091.9	970.4	1040.7	197.3	217.1	146.3	173.4	161.6	136.6	1003.6	713.6	1040.7	cell organization and biogenesis;cellular component movement;metabolic process;regulation of biological process;response to stimulus;transport	cytosol;endosome;Golgi;membrane	catalytic activity;nucleotide binding;protein binding
High	A2RRP1	Neuroblastoma-amplified sequence OS=Homo sapiens OX=9606 GN=NBAS PE=1 SV=2	0	77.26	10	19	21	19	2371	268.4	5.96	1.389	0.494	0.351	0.47	-1.02	-1.51	0.760229	0.173688	0.0048823	0.0299374	0.435961	0.0470452	0.106477	5.73	1.83	3.86	85.8	730.3	653.2	673.8	723.4	470.3	467.1	1364.6	1294.4	1339.2	335.8	403.2	286.4	212.4	209.3	175.1	1254.2	951.8	1339.2	metabolic process;regulation of biological process;transport	cytoplasm;cytosol;endoplasmic reticulum;membrane	protein binding
High	Q9UGP8	Translocation protein SEC63 homolog OS=Homo sapiens OX=9606 GN=SEC63 PE=1 SV=2	0	46.726	19	12	14	12	760	87.9	5.31	1.014	0.359	0.351	0.02	-1.48	-1.51	0.27702	0.528421	0.00886197	0.0307204	0.711114	0.0579189	0.108049	1.29	13.96	12.56	66.4	580	438.6	424.5	713.1	428.9	418.7	1294.6	1293.9	1222.6	266.7	270.7	180.5	209.4	190.8	156.9	1190	951.4	1222.6	cell organization and biogenesis;metabolic process;response to stimulus;transport	cytosol;endoplasmic reticulum;membrane;spliceosomal complex	nucleotide binding;protein binding;receptor activity;RNA binding;transporter activity
High	P31751	RAC-beta serine/threonine-protein kinase OS=Homo sapiens OX=9606 GN=AKT2 PE=1 SV=2	0	6.041	6	3	3	3	481	55.7	6.37	1.015	0.357	0.352	0.02	-1.48	-1.51	0.0724056	0.846437	0.00876495	0.00852962	0.912771	0.0579189	0.0747417	36.2	18.25	1.86	73.9	171	163	172.9	135.5	160.6	248.5	543.4	389.6	456.2	78.6	100.6	73.5	39.8	71.5	93.2	499.5	286.4	456.2	cell death;cell differentiation;cell organization and biogenesis;development;metabolic process;regulation of biological process;response to stimulus;transport	cytoplasm;cytosol;endosome;membrane;nucleus	catalytic activity;metal ion binding;nucleotide binding;protein binding
High	Q9UEU0	Vesicle transport through interaction with t-SNAREs homolog 1B OS=Homo sapiens OX=9606 GN=VTI1B PE=1 SV=3	0	17.059	28	5	5	5	232	26.7	9.04	0.884	0.289	0.352	-0.18	-1.79	-1.5	0.754363	0.176051	0.0047468	0.00637908	0.436862	0.0467594	0.072052	12.77	11.5	17.92	58.8	147.2	108.4	115.5	166.5	112.1	151.5	430.1	415.5	374.6	67.7	66.9	49.1	48.9	49.9	56.8	395.3	305.5	374.6	cell organization and biogenesis;cell proliferation;regulation of biological process;transport	cytosol;endosome;extracellular;Golgi;membrane;organelle lumen;vacuole	protein binding
High	Q7Z5J4	Retinoic acid-induced protein 1 OS=Homo sapiens OX=9606 GN=RAI1 PE=1 SV=2	0	6.414	1	1	1	1	1906	203.2	8.79	1.694	1.811	1.125	0.76	0.86	0.17		0.153945	0.0907865	0.502771	0.41769	0.177763	0.599874	24.95	13.77	5.71	128.7	68.6	42.3	55.5	34.7	40	32.8	28.1	37.9	35.6	31.5	26.1	23.6	10.2	17.8	12.3	25.8	27.9	35.6	regulation of biological process	cytoplasm;mitochondrion;nucleus	DNA binding;metal ion binding;protein binding
High	Q96A70	Antizyme inhibitor 2 OS=Homo sapiens OX=9606 GN=AZIN2 PE=1 SV=1	0.006	3.241	2	1	1	1	460	49.9	5.66	1.694	1.147	0.779	0.76	0.2	-0.36		0.0182811	0.203822	0.313815	0.248378	0.311626	0.421192	16.17	0.45	41.49	130.7	313.7	270.9	383.5	166.9	184	226.3	209.1	274.4	236.3	144.2	167.2	163	49	81.9	84.8	192.2	201.8	236.3	cell organization and biogenesis;metabolic process;regulation of biological process;transport	cytoplasm;cytosol;Golgi;membrane;mitochondrion;nucleus	catalytic activity;enzyme regulator activity;protein binding;transporter activity
High	Q68EM7	Rho GTPase-activating protein 17 OS=Homo sapiens OX=9606 GN=ARHGAP17 PE=1 SV=1	0	27.695	10	7	9	7	881	95.4	7.62	1.304	0.404	0.354	0.38	-1.31	-1.5	0.735266	0.183964	0.0964026	0.00370541	0.443662	0.186088	0.071627	18.68	6.5	5.37	96.3	143.6	97	130.2	66.4	85.1	99.9	336.6	180.7	240.2	66	59.9	55.3	19.5	37.9	37.4	309.4	132.8	240.2	regulation of biological process;response to stimulus	cytoplasm;cytosol;membrane;nucleus	enzyme regulator activity;protein binding
High	P52565	Rho GDP-dissociation inhibitor 1 OS=Homo sapiens OX=9606 GN=ARHGDIA PE=1 SV=3	0	13.153	14	3	4	3	204	23.2	5.11	1.178	0.315	0.354	0.24	-1.67	-1.5	0.169376	0.677056	0.0150402	0.00848481	0.801616	0.0690838	0.0747417	13.3	6.18	7.32	72.2	141.3	131.6	139.5	110.1	111.8	172	461.4	310.7	418.1	64.9	81.3	59.3	32.3	49.7	64.5	424.1	228.4	418.1	cellular component movement;regulation of biological process;response to stimulus	cytoplasm;cytoskeleton;cytosol	enzyme regulator activity;protein binding
High	Q13190	Syntaxin-5 OS=Homo sapiens OX=9606 GN=STX5 PE=1 SV=2	0	65.339	35	10	20	10	355	39.6	9.16	1.2	0.404	0.358	0.26	-1.31	-1.48	0.241602	0.573321	0.000867169	0.0147546	0.73606	0.0411692	0.0823934	12.99	4.31	23.12	77.6	318.8	345.2	383.8	380.3	287.8	294.2	950.7	812.6	804.6	146.6	213.1	163.2	111.7	128.1	110.3	873.9	597.5	804.6	cell organization and biogenesis;regulation of biological process;transport	cytosol;endoplasmic reticulum;Golgi;membrane	protein binding
High	Q96A49	Synapse-associated protein 1 OS=Homo sapiens OX=9606 GN=SYAP1 PE=1 SV=1	0	76.775	35	14	19	14	352	39.9	4.53	1.181	0.389	0.358	0.24	-1.36	-1.48	0.157391	0.696	0.00254205	0.00675154	0.81399	0.0442361	0.072052	1.85	11.93	14.98	74.7	671.4	749.6	737	561.8	635	885.6	2055.9	1726.9	1772.7	308.7	462.7	313.3	164.9	282.5	332	1889.7	1269.8	1772.7		cytosol;Golgi;nucleus	protein binding
High	Q00765	Receptor expression-enhancing protein 5 OS=Homo sapiens OX=9606 GN=REEP5 PE=1 SV=3	0.006	3.122	6	1	1	1	189	21.5	8.1	1.692	0.147	0.149	0.76	-2.77	-2.74		0.644989	0.0345586	0.0114505	0.784069	0.100118	0.0769372	0.45	76.31	24.42	41.6	10.8	18.2	34.9	17.9	10.7	20.6	115.2	119.7	123.6	5	11.2	14.8	5.3	4.8	7.7	105.9	88	123.6		endoplasmic reticulum;membrane	protein binding
High	P78344	Eukaryotic translation initiation factor 4 gamma 2 OS=Homo sapiens OX=9606 GN=EIF4G2 PE=1 SV=1	0	225.516	55	39	90	39	907	102.3	7.14	1.844	1.351	0.787	0.88	0.43	-0.35	1.26596	0.0542052	0.180551	0.0222863	0.300399	0.285758	0.0929731	2.88	23.59	8.26	108	5233.7	7159.2	5281.3	2837.9	3808.2	4081.9	5189.3	3873.7	4571.6	2406.3	4418.9	2245	833.2	1694.6	1530.1	4769.8	2848.4	4571.6	cell death;metabolic process;regulation of biological process	cytosol;membrane	protein binding;RNA binding
High	Q9BX67	Junctional adhesion molecule C OS=Homo sapiens OX=9606 GN=JAM3 PE=1 SV=1	0	46.099	25	6	16	6	310	35	7.59	0.624	0.253	0.359	-0.68	-1.98	-1.48	1.0314	0.0930247	0.0214516	0.0142198	0.352044	0.0780396	0.081328	13.86	28.22	16.9	62.6	300.9	164.5	346.3	482.2	288.2	398	1108	1189.3	1104.3	138.4	101.5	147.2	141.6	128.2	149.2	1018.4	874.5	1104.3	cell differentiation;cell organization and biogenesis;cellular component movement;regulation of biological process;response to stimulus	extracellular;membrane	protein binding
High	Q9Y4J8	Dystrobrevin alpha OS=Homo sapiens OX=9606 GN=DTNA PE=1 SV=2	0	31.661	13	9	11	7	743	83.8	6.89	1.061	0.382	0.36	0.09	-1.39	-1.47	0.131076	0.739475	0.000376022	0.00912805	0.845489	0.0391475	0.0756168	13.23	4.72	18.52	71	309.7	319.2	341.9	347.9	276.1	322.1	894.3	784.2	862.1	142.4	197	145.3	102.1	122.9	120.8	822	576.6	862.1	cell communication;metabolic process;regulation of biological process;response to stimulus	cytoplasm;membrane	metal ion binding;protein binding
High	O14966	Ras-related protein Rab-7L1 OS=Homo sapiens OX=9606 GN=RAB29 PE=1 SV=1	0	9.948	17	3	4	3	203	23.1	7.18	0.874	0.315	0.361	-0.19	-1.66	-1.47	0.691931	0.203268	0.0298722	0.0168425	0.460568	0.0923047	0.0863108	15.69	46.56	27.91	69.8	128	81.6	119.3	128.5	103.2	136.5	378.3	271.2	339.8	58.9	50.4	50.7	37.7	45.9	51.2	347.7	199.4	339.8	cell differentiation;cell organization and biogenesis;metabolic process;regulation of biological process;response to stimulus;transport	cytoplasm;cytoskeleton;cytosol;endosome;Golgi;membrane;mitochondrion;vacuole	catalytic activity;nucleotide binding;protein binding
High	O43156	TELO2-interacting protein 1 homolog OS=Homo sapiens OX=9606 GN=TTI1 PE=1 SV=3	0	4.77	2	1	1	1	1089	122	5.97	1.96	2.402	2.195	0.97	1.26	1.13		0.134554	0.0957993	0.302298	0.398272	0.185125	0.40961	6.7	50.56	9.93	105.6	34.6	79.7	44.9	17.6	38.9	41	18.7	21.8	16.6	15.9	49.2	19.1	5.2	17.3	15.4	17.2	16.1	16.6	regulation of biological process	cytoplasm	protein binding
High	O00429	Dynamin-1-like protein OS=Homo sapiens OX=9606 GN=DNM1L PE=1 SV=2	0	135.053	44	23	34	23	736	81.8	6.81	1.4	0.509	0.364	0.49	-0.97	-1.46	0.763765	0.17228	0.0154295	0.00246454	0.435961	0.0692208	0.071627	26.75	5.8	6.8	81.5	901.1	1017.8	874.1	643.8	616	849.1	2228	1770.5	1921.5	414.3	628.2	371.6	189	274.1	318.3	2047.9	1301.9	1921.5	cell death;cell organization and biogenesis;regulation of biological process;response to stimulus;transport	cytoplasm;cytoskeleton;cytosol;endoplasmic reticulum;Golgi;membrane;mitochondrion	catalytic activity;enzyme regulator activity;nucleotide binding;protein binding
High	O43379	WD repeat-containing protein 62 OS=Homo sapiens OX=9606 GN=WDR62 PE=1 SV=4	0	6.996	2	3	3	3	1518	165.8	5.91	1.778	1.734	1.212	0.83	0.79	0.28	0.135391	0.732164	0.592131	0.79987	0.840756	0.679734	0.847434	48.79	36.06	12.76	131.5	36.6	42.3	14.4	20.6	17.9	32.7	24.8	17	24.4	16.8	26.1	6.1	6	8	12.3	22.8	12.5	24.4	cell differentiation;cell organization and biogenesis;metabolic process	cytoplasm;cytoskeleton;nucleus;spliceosomal complex	protein binding;RNA binding
Medium	O75575	DNA-directed RNA polymerase III subunit RPC9 OS=Homo sapiens OX=9606 GN=CRCP PE=1 SV=1	0.024	1.811	5	1	1	1	148	16.9	5.39	1.682	1.985	1.483	0.75	0.99	0.57		0.297552	0.0415303	0.240635	0.551876	0.110229	0.349423	35.72	34.22	28.26	122.9	271.6	392.4	297.4	130.1	233.2	343.9	194.7	136.8	157.2	124.9	242.2	126.4	38.2	103.8	128.9	179	100.6	157.2	defense response;metabolic process;regulation of biological process;response to stimulus	cytosol;membrane;nucleus	catalytic activity;nucleotide binding;protein binding;receptor activity;signal transducer activity
High	Q5T7W7	Thiosulfate sulfurtransferase/rhodanese-like domain-containing protein 2 OS=Homo sapiens OX=9606 GN=TSTD2 PE=1 SV=1	0	7.602	5	2	2	2	516	58.2	7.2	1.681	1.797	1.069	0.75	0.85	0.1		0.219062	0.0819557	0.159508	0.474812	0.167792	0.266298	8.47	7.97	0.47	131.6	75.1	89.1	66.2	44.6	50.1	69.2	55	41.8	47	34.5	55	28.1	13.1	22.3	25.9	50.6	30.7	47			protein binding
High	O75533	Splicing factor 3B subunit 1 OS=Homo sapiens OX=9606 GN=SF3B1 PE=1 SV=3	0	98.94	26	23	25	23	1304	145.7	7.09	1.843	0.895	0.486	0.88	-0.16	-1.04	2.45143	0.00353651	0.45005	0.0125813	0.190007	0.55683	0.0785443	7.05	27.62	17.76	115.2	1423.7	1206.7	1490.7	714	687.2	808.6	1665.2	1294.1	1659.6	654.6	744.8	633.7	209.6	305.8	303.1	1530.6	951.6	1659.6	cell organization and biogenesis;metabolic process;regulation of biological process;response to stimulus	nucleus;spliceosomal complex	DNA binding;protein binding;receptor activity;RNA binding;signal transducer activity
High	Q16513	Serine/threonine-protein kinase N2 OS=Homo sapiens OX=9606 GN=PKN2 PE=1 SV=1	0	251.631	54	41	78	40	984	112	6.3	0.972	0.356	0.366	-0.04	-1.49	-1.45	0.1613	0.689763	0.0117369	0.00282122	0.808829	0.0634142	0.071627	28.22	23.41	5.93	76.4	2482.4	2188.9	2340.6	2067	2251.1	3437.6	8222	5867.4	6143.8	1141.3	1351.1	994.9	606.9	1001.7	1288.6	7557.3	4314.3	6143.8	cell death;cell division;cell organization and biogenesis;cellular component movement;metabolic process;regulation of biological process;response to stimulus	cytoplasm;cytoskeleton;cytosol;membrane;nucleus	catalytic activity;nucleotide binding;protein binding;RNA binding
High	Q8IW41	MAP kinase-activated protein kinase 5 OS=Homo sapiens OX=9606 GN=MAPKAPK5 PE=1 SV=2	0.003	3.961	2	1	2	1	473	54.2	7.78	1.96	2.258	1.028	0.97	1.18	0.04		0.0115448	0.0238504	0.817796	0.224772	0.0818719	0.859171	5.78	15.77	17.96	171.4	357.9	525.7	500	190	216.2	255.1	221.4	212.4	210.4	164.6	324.5	212.5	55.8	96.2	95.6	203.5	156.2	210.4	metabolic process;regulation of biological process;response to stimulus	cytoplasm;cytosol;nucleus	catalytic activity;nucleotide binding;protein binding
High	P04920	Anion exchange protein 2 OS=Homo sapiens OX=9606 GN=SLC4A2 PE=1 SV=4	0	116.758	22	18	34	18	1241	136.9	6.29	0.766	0.222	0.367	-0.38	-2.17	-1.45	1.11892	0.0760472	0.00747643	0.0218267	0.330885	0.0561683	0.0923753	4.4	30.99	8.85	61.1	536.8	321.9	558.8	942.5	407.8	729.7	1987.9	2414.6	1797.7	246.8	198.7	237.5	276.7	181.5	273.5	1827.2	1775.5	1797.7	cellular homeostasis;transport	membrane	protein binding;transporter activity
High	Q86VW2	Rho guanine nucleotide exchange factor 25 OS=Homo sapiens OX=9606 GN=ARHGEF25 PE=1 SV=2	0.003	3.657	2	1	1	1	580	63.8	6.61	1.677	2.622	1.514	0.75	1.39	0.6		0.0510942	0.0303669	0.016835	0.29686	0.0930898	0.0863108	21.03	40.28	4.88	182.1	183.2	141	203.2	109.2	98	89.8	59.3	69.9	73.8	84.2	87	86.4	32.1	43.6	33.7	54.5	51.4	73.8	regulation of biological process;response to stimulus	cytoplasm;cytosol;membrane
High	P55327	Tumor protein D52 OS=Homo sapiens OX=9606 GN=TPD52 PE=1 SV=2	0	13.418	13	2	3	2	224	24.3	4.83	1.431	0.468	0.368	0.52	-1.1	-1.44		0.19592	0.0167421	0.00422667	0.45348	0.0704242	0.071627	12.78	16.77	1.48	81.2	63.8	68.9	57.9	44.6	44.3	58.3	156.7	121	147.3	29.3	42.5	24.6	13.1	19.7	21.9	144.1	89	147.3	cell differentiation;transport	cytoplasm;endoplasmic reticulum	metal ion binding;protein binding
High	O14613	Cdc42 effector protein 2 OS=Homo sapiens OX=9606 GN=CDC42EP2 PE=1 SV=1	0	9.494	18	3	3	3	210	22.5	5.12	0.914	0.395	0.369	-0.13	-1.34	-1.44	0.236401	0.580229	0.0233261	0.0223144	0.741298	0.0811722	0.0929809	7.38	3.65	27.53	74.4	55.4	39.1	59.2	63.6	42.8	54	146.3	140.2	162.2	25.5	24.1	25.2	18.7	19	20.3	134.5	103.1	162.2	cell organization and biogenesis;regulation of biological process;response to stimulus	cytoplasm;cytoskeleton;cytosol;membrane	enzyme regulator activity;protein binding
High	P62495	Eukaryotic peptide chain release factor subunit 1 OS=Homo sapiens OX=9606 GN=ETF1 PE=1 SV=3	0	20.279	24	6	7	6	437	49	5.71	1.838	1.747	1.184	0.88	0.8	0.24	1.09836	0.0797327	0.0270136	0.30544	0.334005	0.0877201	0.412606	7.98	10.36	18.97	126.9	224.8	285.2	235.8	122.3	147.3	193.8	145.1	128.7	124.4	103.4	176.1	100.3	35.9	65.5	72.6	133.4	94.6	124.4	cell organization and biogenesis;metabolic process;regulation of biological process	cytoplasm;cytosol;nucleus	protein binding;RNA binding
High	Q13425	Beta-2-syntrophin OS=Homo sapiens OX=9606 GN=SNTB2 PE=1 SV=1	0	38.749	24	11	15	10	540	57.9	8.82	0.935	0.347	0.371	-0.1	-1.53	-1.43	0.359622	0.436896	0.00806935	0.0312841	0.655602	0.0577524	0.108652	17.13	21.66	43.11	64.1	478.7	479.5	572.2	597.7	453.3	611.6	1649	1142.9	1583.8	220.1	296	243.2	175.5	201.7	229.3	1515.7	840.4	1583.8		cytoplasm;cytoskeleton;membrane	protein binding;RNA binding;structural molecule activity
High	O60499	Syntaxin-10 OS=Homo sapiens OX=9606 GN=STX10 PE=1 SV=1	0	12.515	17	4	4	4	249	28.1	4.89	0.841	0.294	0.371	-0.25	-1.77	-1.43	0.990773	0.102147	0.0022216	0.00133379	0.365106	0.0437474	0.071627	7.6	8.57	0.22	57.9	93.7	96.6	110.7	136.2	109	131.7	355.3	367	329	43.1	59.6	47.1	40	48.5	49.4	326.6	269.8	329	cell organization and biogenesis;regulation of biological process;transport	cytosol;Golgi;membrane	protein binding
Low	Q6PGP7	Tetratricopeptide repeat protein 37 OS=Homo sapiens OX=9606 GN=TTC37 PE=1 SV=1	0.059	1.352	1	1	1	1	1564	175.4	7.53	1.672	2.149	1.285	0.74	1.1	0.36		0.0614952	0.0669509	0.087694	0.304942	0.147002	0.184002	23.12	40.9	7.15	136.1	50.2	67.8	32	30	35.1	25.1	20.6	23.3	20.5	23.1	41.9	13.6	8.8	15.6	9.4	18.9	17.2	20.5	metabolic process	cytoplasm;cytosol;nucleus	protein binding
High	Q8IZH2	5'-3' exoribonuclease 1 OS=Homo sapiens OX=9606 GN=XRN1 PE=1 SV=1	0	127.646	19	27	39	27	1706	194	7.21	1.834	2.082	1.181	0.88	1.06	0.24	0.930356	0.117394	0.025667	0.0833013	0.380788	0.0851996	0.178914	4.63	10.8	5.75	118.7	1769.9	2241.6	1627.7	935.7	1222.2	1455.3	1038.3	792.5	1076.9	813.7	1383.6	691.9	274.7	543.8	545.5	954.4	582.7	1076.9	metabolic process;regulation of biological process;response to stimulus	cytoplasm;cytosol;membrane;nucleus	catalytic activity;DNA binding;protein binding;RNA binding
High	Q9NV66	S-adenosyl-L-methionine-dependent tRNA 4-demethylwyosine synthase TYW1 OS=Homo sapiens OX=9606 GN=TYW1 PE=2 SV=2	0	20.196	9	5	5	5	732	83.6	6.87	1.037	0.536	0.372	0.05	-0.9	-1.42	0.418148	0.381814	0.0226347	0.0299805	0.617943	0.0796783	0.106524	4.61	1.81	30.2	84.2	111.5	111.9	94.9	111	64.6	91.5	245.8	205.4	208.7	51.3	69.1	40.3	32.6	28.7	34.3	225.9	151.1	208.7	metabolic process		catalytic activity;metal ion binding;nucleotide binding
High	Q709C8	Vacuolar protein sorting-associated protein 13C OS=Homo sapiens OX=9606 GN=VPS13C PE=1 SV=1	0	97.364	11	31	34	31	3753	422.1	6.83	1.431	0.517	0.372	0.52	-0.95	-1.43	0.89864	0.126288	0.0275197	0.00292916	0.39089	0.0882323	0.071627	7.1	18.87	11.61	87	811.7	783.2	672.4	567.2	522.3	633.2	1702.9	1369.8	1514.5	373.2	483.4	285.8	166.5	232.4	237.4	1565.2	1007.2	1514.5	cell organization and biogenesis;transport	cytoplasm;cytosol;membrane;mitochondrion
High	Q15652	Probable JmjC domain-containing histone demethylation protein 2C OS=Homo sapiens OX=9606 GN=JMJD1C PE=1 SV=2	0	34.718	5	10	11	9	2540	284.3	7.87	1.958	1.501	0.785	0.97	0.59	-0.35	2.87782	0.00132489	0.0417193	0.178675	0.152818	0.1104	0.285525	3.58	0.58	4.27	139.8	655.8	744.1	804.6	334.9	389.4	387.1	388.6	438.8	495.9	301.5	459.3	342	98.3	173.3	145.1	357.2	322.6	495.9	cell organization and biogenesis;coagulation;metabolic process;regulation of biological process	chromosome;nucleus	catalytic activity;DNA binding;metal ion binding;protein binding
High	P78324	Tyrosine-protein phosphatase non-receptor type substrate 1 OS=Homo sapiens OX=9606 GN=SIRPA PE=1 SV=2	0	12.481	8	4	4	4	504	54.9	6.98	0.973	0.362	0.372	-0.04	-1.46	-1.42	0.62683	0.23614	0.0456671	0.0410468	0.492828	0.116166	0.122725	3.69	24.07	16.38	70.5	56.8	50.6	103	58.4	54.5	103.3	171.4	156.8	162.5	26.1	31.3	43.8	17.2	24.2	38.7	157.6	115.3	162.5	cellular component movement;transport	membrane	protein binding
High	Q8IX01	SURP and G-patch domain-containing protein 2 OS=Homo sapiens OX=9606 GN=SUGP2 PE=1 SV=2	0	70.553	25	20	29	20	1082	120.1	7.28	1.832	0.952	0.448	0.87	-0.07	-1.16	1.90979	0.0123088	0.314198	0.00761251	0.230509	0.429013	0.0730632	12.96	4.93	4.23	112.3	1733.6	1683.5	1911.2	815.6	1006.9	1043.2	1940.8	1821	2312.1	797.1	1039.1	812.4	239.5	448.1	391	1783.9	1339	2312.1	metabolic process	nucleus	RNA binding
High	P33527	Multidrug resistance-associated protein 1 OS=Homo sapiens OX=9606 GN=ABCC1 PE=1 SV=3	0	61.824	15	15	19	15	1531	171.5	7.11	0.903	0.302	0.374	-0.15	-1.73	-1.42	0.329804	0.467946	0.00111426	0.0140735	0.67405	0.0411692	0.0812993	26.9	2.11	13.72	63.5	356.1	317.2	385.7	484.7	287.6	427.2	1143.6	1177.3	1064	163.7	195.8	163.9	142.3	128	160.1	1051.2	865.7	1064	cell organization and biogenesis;cellular component movement;metabolic process;response to stimulus;transport	membrane	catalytic activity;nucleotide binding;transporter activity
High	O43752	Syntaxin-6 OS=Homo sapiens OX=9606 GN=STX6 PE=1 SV=1	0	39.288	31	4	10	4	255	29.2	4.93	0.699	0.24	0.374	-0.52	-2.06	-1.42	0.789635	0.162317	0.0101513	0.00980274	0.427084	0.0608127	0.0758848	21.91	11.9	14.53	53.9	46.8	30.6	49.5	66.9	80.3	60.3	205.7	179	193.6	21.5	18.9	21	19.6	35.7	22.6	189.1	131.6	193.6	cell organization and biogenesis;regulation of biological process;transport	cytosol;endosome;Golgi;membrane	protein binding
High	Q9NWK9	Box C/D snoRNA protein 1 OS=Homo sapiens OX=9606 GN=ZNHIT6 PE=1 SV=1	0.006	3.27	4	2	2	2	470	53.9	5.8	1.948	2.243	1.151	0.96	1.17	0.2		0.0567661	0.018639	0.0952475	0.300399	0.0731935	0.192206	18.33	5.58	11.35	122.9	561.8	812.1	574.9	288.3	371	425.5	339.7	250.5	349	258.3	501.3	244.4	84.7	165.1	159.5	312.2	184.2	349	cell organization and biogenesis		metal ion binding;protein binding
Low	Q92625	Ankyrin repeat and SAM domain-containing protein 1A OS=Homo sapiens OX=9606 GN=ANKS1A PE=1 SV=4	0.054	1.393	1	1	1	1	1134	123	6.38	1.658	1.224	0.771	0.73	0.29	-0.38		0.211001	0.285717	0.162425	0.467142	0.399508	0.268875	4.35	11.03	6.49	122.3	47.7	54.4	48	27.9	32.8	49.6	50.5	36.3	44.4	21.9	33.6	20.4	8.2	14.6	18.6	46.4	26.7	44.4	cellular component movement;regulation of biological process;response to stimulus	cytoplasm;cytosol	protein binding
High	P50402	Emerin OS=Homo sapiens OX=9606 GN=EMD PE=1 SV=1	0	54.675	46	9	22	9	254	29	5.5	1.18	0.431	0.377	0.24	-1.21	-1.41	0.618321	0.240813	0.00916065	0.0074324	0.496755	0.0586727	0.0727538	20.52	17.44	20.42	88.5	618.3	410.2	622	627.8	347.5	462.9	1226.8	1434.8	1063.7	284.3	253.2	264.4	184.3	154.6	173.5	1127.6	1055	1063.7	cell differentiation;cell organization and biogenesis;regulation of biological process;response to stimulus	cytoplasm;endoplasmic reticulum;membrane;nucleus	protein binding
Medium	Q70EK8	Inactive ubiquitin carboxyl-terminal hydrolase 53 OS=Homo sapiens OX=9606 GN=USP53 PE=1 SV=2	0.047	1.498	2	1	1	1	1073	120.7	7.59	1.654	1.614	0.916	0.73	0.69	-0.13		0.584172	0.105163	0.730323	0.74353	0.196577	0.794151	24.91	14.29	50.95	111.3	45.4	31.8	40.3	23.5	51	24.4	35.7	25.7	19.7	20.9	19.6	17.1	6.9	22.7	9.1	32.9	18.9	19.7	cell death;metabolic process;response to stimulus		catalytic activity;protein binding
Medium	Q92623	Tetratricopeptide repeat protein 9A OS=Homo sapiens OX=9606 GN=TTC9 PE=1 SV=3	0.01	2.485	4	1	1	1	222	24.4	8.98	1.653	1.022	0.638	0.72	0.03	-0.65		0.0771986	0.615368	0.00835241	0.331011	0.698718	0.0746036	12.24	4.74	4.92	115.9	168.2	221	197.2	94	133.8	165.3	250.4	164.6	209.6	77.3	136.4	83.8	27.6	59.5	62	230.2	121	209.6			protein binding
High	Q9H4L4	Sentrin-specific protease 3 OS=Homo sapiens OX=9606 GN=SENP3 PE=1 SV=2	0.003	3.742	3	1	1	1	574	65	8.56	1.653	1.037	0.604	0.72	0.05	-0.73		0.0177189	0.853921	0.0581156	0.248344	0.891901	0.146155	5.72	34.56	9.66	129.5	32.1	20	33.1	18.7	14.2	20	24.9	31	25.1	14.8	12.3	14.1	5.5	6.3	7.5	22.8	22.8	25.1	metabolic process	cytoplasm;nucleus	catalytic activity;protein binding
High	Q9UGV2	Protein NDRG3 OS=Homo sapiens OX=9606 GN=NDRG3 PE=1 SV=2	0	9.728	7	2	4	2	375	41.4	5.31	1.134	0.428	0.377	0.18	-1.22	-1.41		0.442588	0.00124641	0.00820062	0.658866	0.0411692	0.0741426	29.84	2.61	19.72	80.8	115.2	109.4	114.7	101.6	80.2	126.6	290.8	269.1	251.1	53	67.5	48.8	29.8	35.7	47.5	267.3	197.8	251.1	cell differentiation;regulation of biological process;response to stimulus	cytoplasm
High	Q13332	Receptor-type tyrosine-protein phosphatase S OS=Homo sapiens OX=9606 GN=PTPRS PE=1 SV=3	0	12.446	2	5	7	2	1948	216.9	6.46	0.934	0.353	0.377	-0.1	-1.5	-1.41	0.337494	0.459733	0.00716011	0.0351108	0.66805	0.0553153	0.114961	19.5	1.85	33.54	70.8	66.8	50.4	65.1	91.3	46.9	69.7	184.7	187.1	189.7	30.7	31.1	27.7	26.8	20.9	26.1	169.7	137.6	189.7	metabolic process;regulation of biological process	membrane	catalytic activity;protein binding
High	Q9UGH3	Solute carrier family 23 member 2 OS=Homo sapiens OX=9606 GN=SLC23A2 PE=1 SV=1	0	12.457	8	3	4	3	650	70.3	7.68	0.694	0.246	0.379	-0.53	-2.02	-1.4	0.68181	0.208061	0.00646693	0.0290206	0.467142	0.0533146	0.105244	32.01	20.5	24.39	53.9	38.1	42.3	59.8	66.7	41.9	86.2	189.7	175.9	171.5	17.5	26.1	25.4	19.6	18.7	32.3	174.4	129.3	171.5	metabolic process;response to stimulus;transport	cytoplasm;membrane	transporter activity
High	P46531	Neurogenic locus notch homolog protein 1 OS=Homo sapiens OX=9606 GN=NOTCH1 PE=1 SV=4	0	69.507	9	16	23	16	2555	272.3	5.12	0.928	0.354	0.38	-0.11	-1.5	-1.4	0.349649	0.447045	0.0158441	0.0219152	0.662595	0.0697212	0.0923753	19.64	19.25	25.76	72.7	455.5	317.6	523.1	592.1	342.1	488.8	1286	1287	1254	209.4	196	222.4	173.8	152.2	183.2	1182	946.3	1254	cell death;cell differentiation;cell division;cell organization and biogenesis;cell proliferation;cellular component movement;defense response;development;metabolic process;regulation of biological process;response to stimulus;transport	cell surface;cytoplasm;cytosol;endoplasmic reticulum;extracellular;Golgi;membrane;nucleus	DNA binding;enzyme regulator activity;metal ion binding;protein binding;receptor activity;signal transducer activity
High	Q08AF3	Schlafen family member 5 OS=Homo sapiens OX=9606 GN=SLFN5 PE=1 SV=1	0.001	4.567	2	2	2	1	891	101	8.22	1.65	0.754	0.457	0.72	-0.41	-1.13		0.0262574	0.0682849	0.0384649	0.265909	0.148642	0.119251	19.48	10.55	31.41	101.9	170.5	180.4	177.7	91.4	109.3	125.9	200	242.3	239.3	78.4	111.3	75.5	26.8	48.7	47.2	183.8	178.2	239.3	cell differentiation	nucleus	nucleotide binding
High	Q765P7	Protein MTSS 2 OS=Homo sapiens OX=9606 GN=MTSS2 PE=1 SV=1	0	13.416	8	3	3	3	747	79.9	7.47	0.859	0.352	0.38	-0.22	-1.51	-1.4	0.108694	0.778586	0.00841947	0.0936288	0.868743	0.0578936	0.190266	51.68	11.94	46.52	68.8	16.4	25	20.8	25.7	8.8	24.2	63.8	46.5	56.5	7.5	15.4	8.8	7.5	3.9	9.1	58.6	34.2	56.5	cell organization and biogenesis;regulation of biological process;response to stimulus	cytoplasm;cytoskeleton;membrane	enzyme regulator activity;protein binding
High	Q13393	Phospholipase D1 OS=Homo sapiens OX=9606 GN=PLD1 PE=1 SV=1	0	19.346	7	6	6	6	1074	124.1	8.78	0.99	0.378	0.382	-0.02	-1.4	-1.39	0.409774	0.389248	0.0179093	0.0239904	0.622763	0.0712752	0.0958355	2.39	25.12	31.22	83.8	151	92.5	158.9	152.6	92	169	349.3	399.8	325.1	69.4	57.1	67.6	44.8	40.9	63.3	321.1	293.9	325.1	cellular component movement;metabolic process;regulation of biological process;response to stimulus;transport	cytoplasm;endoplasmic reticulum;endosome;Golgi;membrane	catalytic activity;protein binding
High	Q86Y82	Syntaxin-12 OS=Homo sapiens OX=9606 GN=STX12 PE=1 SV=1	0	15.188	18	4	6	4	276	31.6	5.59	0.885	0.353	0.382	-0.18	-1.5	-1.39	1.09742	0.0799061	0.0147472	0.0263124	0.334005	0.0683696	0.100543	6.36	17.04	34.57	73.8	168.8	104.5	156.7	210.7	118.1	169.5	443.4	422.7	412.9	77.6	64.5	66.6	61.9	52.5	63.5	407.5	310.8	412.9	cell organization and biogenesis;regulation of biological process;transport	endosome;Golgi;membrane	protein binding
High	P05026	Sodium/potassium-transporting ATPase subunit beta-1 OS=Homo sapiens OX=9606 GN=ATP1B1 PE=1 SV=1	0	9.074	17	3	3	3	303	35	8.53	0.693	0.264	0.382	-0.53	-1.92	-1.39	0.934628	0.116244	0.00346029	0.0295264	0.37991	0.0454644	0.105865	8.67	16.03	23.33	57.5	46.4	38.8	41.9	70.9	56	45.1	185.8	156.7	146.8	21.3	23.9	17.8	20.8	24.9	16.9	170.8	115.2	146.8	cell communication;cell organization and biogenesis;cellular component movement;cellular homeostasis;metabolic process;regulation of biological process;response to stimulus;transport	membrane	catalytic activity;enzyme regulator activity;metal ion binding;nucleotide binding;protein binding;transporter activity
High	Q5HYW2	NHS-like protein 2 OS=Homo sapiens OX=9606 GN=NHSL2 PE=1 SV=2	0	15.027	2	2	3	2	1225	133.2	7.77	1.823	1.077	0.591	0.87	0.11	-0.76		0.096352	0.645307	0.0453566	0.356643	0.724591	0.128874	42.66	14.96	21.13	118.3	25.4	28.6	29.2	19.5	10.8	16	27.1	28.4	24.1	11.7	17.7	12.4	5.7	4.8	6	24.9	20.9	24.1
High	Q14318	Peptidyl-prolyl cis-trans isomerase FKBP8 OS=Homo sapiens OX=9606 GN=FKBP8 PE=1 SV=2	0	43.66	25	7	13	7	412	44.5	4.84	1.053	0.472	0.383	0.08	-1.08	-1.39	0.0161556	0.963484	0.00463808	0.0379129	0.979786	0.046591	0.118762	27.89	2.02	2.36	76.9	573.8	602.6	525.1	740.2	481.5	498.5	1302.4	1200.1	1278	263.8	372	223.2	217.3	214.3	186.9	1197.1	882.5	1278	cell death;metabolic process;regulation of biological process;response to stimulus	cytoplasm;cytosol;endoplasmic reticulum;membrane;mitochondrion	catalytic activity;metal ion binding;protein binding
High	Q9BXB4	Oxysterol-binding protein-related protein 11 OS=Homo sapiens OX=9606 GN=OSBPL11 PE=1 SV=2	0	52.709	18	9	19	9	747	83.6	7.06	1.077	0.443	0.383	0.11	-1.17	-1.39	0.114231	0.768721	0.0283726	0.00684244	0.865504	0.0897496	0.072052	45.56	11.01	10.36	74.8	264.9	299.7	267.1	246	195	358.1	935.7	598	626.4	121.8	185	113.5	72.2	86.8	134.2	860.1	439.7	626.4	cell differentiation;regulation of biological process;transport	endosome;Golgi;membrane
High	O60664	Perilipin-3 OS=Homo sapiens OX=9606 GN=PLIN3 PE=1 SV=3	0	11.063	10	3	3	3	434	47	5.44	1.813	1.316	0.73	0.86	0.4	-0.45	0.698911	0.200027	0.00787712	0.550682	0.456634	0.0577113	0.643612	1.69	2.51	0.81	106.3	32.2	46.6	40.2	17.8	25.4	41.2	32.4	24.5	34.8	14.8	28.8	17.1	5.2	11.3	15.4	29.8	18	34.8	transport	cytoplasm;cytosol;endosome;Golgi;membrane	protein binding
High	Q9H3Y8	Pancreatic progenitor cell differentiation and proliferation factor OS=Homo sapiens OX=9606 GN=PPDPF PE=1 SV=1	0	4.841	14	1	2	1	114	11.8	7.42	1.644	1.264	0.627	0.72	0.34	-0.67		0.0559279	0.154479	0.0616754	0.300399	0.255881	0.151665	5.1	14.88	24.54	133.5	496.4	292.6	392.4	191.9	178	247.2	310.4	356.9	284	228.2	180.6	166.8	56.3	79.2	92.7	285.3	262.4	284	cell differentiation;development
High	Q8NBU5	ATPase family AAA domain-containing protein 1 OS=Homo sapiens OX=9606 GN=ATAD1 PE=1 SV=1	0	34.057	21	6	10	6	361	40.7	6.9	1.368	0.525	0.384	0.45	-0.93	-1.38	0.77169	0.169165	0.00809445	0.0243391	0.432624	0.0577524	0.0965397	1.53	0.31	33.07	81.7	436	369.5	371.5	431.1	270.2	268.9	857	829.1	704.1	200.5	228.1	157.9	126.6	120.2	100.8	787.7	609.6	704.1	metabolic process;regulation of biological process;response to stimulus	membrane;mitochondrion;nucleus	catalytic activity;nucleotide binding;RNA binding
High	P62318	Small nuclear ribonucleoprotein Sm D3 OS=Homo sapiens OX=9606 GN=SNRPD3 PE=1 SV=1	0	8.612	24	2	3	2	126	13.9	10.32	1.538	0.806	0.524	0.62	-0.31	-0.93		0.0476015	0.0247454	0.0045155	0.288046	0.0836165	0.071627	4.38	0.76	3.59	88.1	66.6	88.8	72.5	42	57.8	59.3	101.4	82.2	110.2	30.6	54.8	30.8	12.3	25.7	22.2	93.2	60.4	110.2	cell organization and biogenesis;metabolic process;transport	cytoplasm;cytosol;nucleus;spliceosomal complex	protein binding;RNA binding
High	Q9C0E8	Endoplasmic reticulum junction formation protein lunapark OS=Homo sapiens OX=9606 GN=LNPK PE=1 SV=2	0	9.544	8	2	3	2	428	47.7	5.11	1.335	0.498	0.385	0.42	-1.01	-1.38		0.0793788	0.00217155	0.0167726	0.334005	0.0437474	0.0863108	4.7	5.49	5.85	86.8	26.6	28.7	31.1	14.3	21.5	24.1	62.5	55.4	53.7	12.2	17.7	13.2	4.2	9.6	9	57.5	40.7	53.7	cell organization and biogenesis;coagulation;development;regulation of biological process	endoplasmic reticulum;membrane	metal ion binding;protein binding
High	Q9Y426	C2 domain-containing protein 2 OS=Homo sapiens OX=9606 GN=C2CD2 PE=1 SV=2	0	41.076	20	10	12	10	696	75.5	6.92	0.882	0.403	0.385	-0.18	-1.31	-1.38	0.470065	0.338793	0.00435678	0.00490246	0.584604	0.0463289	0.071627	1.31	2.47	0.77	77.1	455.9	341.4	420.1	516.8	390.4	402.2	1043.7	1113.7	1018.3	209.6	210.7	178.6	151.7	173.7	150.8	959.3	818.9	1018.3		cytosol;membrane;nucleus	protein binding
High	P42858	Huntingtin OS=Homo sapiens OX=9606 GN=HTT PE=1 SV=2	0	16.991	3	7	7	7	3142	347.4	6.2	1.813	1.522	0.957	0.86	0.61	-0.06	1.17877	0.0662567	0.0436335	0.505407	0.312845	0.113103	0.602209	9.06	18.87	14.12	130.8	143	142.9	125.5	74.3	78.8	100	94.5	77.6	93.8	65.7	88.2	53.4	21.8	35.1	37.5	86.8	57.1	93.8	cell death;cell organization and biogenesis;cellular component movement;regulation of biological process;response to stimulus;transport	cytoplasm;cytosol;endoplasmic reticulum;endosome;Golgi;membrane;nucleus;vacuole	protein binding;transporter activity
High	P54105	Methylosome subunit pICln OS=Homo sapiens OX=9606 GN=CLNS1A PE=1 SV=1	0	22.089	30	4	5	4	237	26.2	4.11	0.809	0.312	0.385	-0.31	-1.68	-1.38	0.920226	0.120164	0.00262307	0.022778	0.38284	0.0442361	0.093719	17.31	9.44	32.23	64.9	164.4	134.4	220.5	203.3	146.8	326.2	662.4	527.4	496.6	75.6	83	93.7	59.7	65.3	122.3	608.8	387.8	496.6	cell organization and biogenesis;cellular homeostasis;transport	cytoplasm;cytoskeleton;cytosol;membrane;nucleus	protein binding;RNA binding
High	Q15382	GTP-binding protein Rheb OS=Homo sapiens OX=9606 GN=RHEB PE=1 SV=1	0	24.037	36	7	11	7	184	20.5	5.92	1.804	1.296	0.719	0.85	0.37	-0.48	0.661856	0.217843	0.696363	0.0128424	0.473619	0.765913	0.0786135	35.94	18.44	5.04	123.3	817.2	880.2	631.9	364.7	488	658.7	885.4	560.7	679.1	375.7	543.3	268.6	107.1	217.2	246.9	813.8	412.3	679.1	regulation of biological process;response to stimulus	cytoplasm;cytosol;endoplasmic reticulum;Golgi;membrane;spliceosomal complex	catalytic activity;metal ion binding;nucleotide binding;protein binding
High	Q5M775	Cytospin-B OS=Homo sapiens OX=9606 GN=SPECC1 PE=1 SV=1	0	87.498	18	17	25	16	1068	118.5	6.7	0.997	0.293	0.386	0	-1.77	-1.37	0.272097	0.534444	0.0113007	0.0225205	0.714621	0.0626128	0.0933404	8.62	26.74	2.98	65.1	599.6	506.1	745.4	806.4	478.3	748	1937.1	2046.5	2039	275.7	312.4	316.9	236.8	212.8	280.4	1780.5	1504.8	2039	cell organization and biogenesis;metabolic process;transport	cytoskeleton;Golgi;membrane;nucleus	catalytic activity;motor activity;protein binding;transporter activity
High	Q9P0L0	Vesicle-associated membrane protein-associated protein A OS=Homo sapiens OX=9606 GN=VAPA PE=1 SV=3	0	57.408	44	11	22	10	249	27.9	8.62	1.225	0.49	0.388	0.29	-1.03	-1.37	1.25721	0.0553082	0.00305127	0.00518429	0.300399	0.0454644	0.071627	5.48	0.86	14.22	87.1	934	693.7	905	850.7	566.3	712.5	1837.9	1907.8	1600.9	429.4	428.2	384.7	249.8	252	267.1	1689.3	1402.8	1600.9	cell death;cell organization and biogenesis;metabolic process;regulation of biological process;response to stimulus;transport	cytoskeleton;endoplasmic reticulum;membrane;nucleus	protein binding;signal transducer activity
High	O43395	U4/U6 small nuclear ribonucleoprotein Prp3 OS=Homo sapiens OX=9606 GN=PRPF3 PE=1 SV=2	0	22.907	14	7	8	7	683	77.5	9.5	1.945	1.078	0.554	0.96	0.11	-0.85	1.7199	0.0190589	0.48057	0.0746297	0.252175	0.583597	0.167714	15.76	27.36	14.22	115.9	543.2	370.8	367.9	223.6	213.3	189.1	341.1	276.7	421.6	249.8	228.9	156.4	65.6	94.9	70.9	313.5	203.4	421.6	cell organization and biogenesis;metabolic process	cytosol;nucleus;spliceosomal complex	protein binding;RNA binding
High	P16333	Cytoplasmic protein NCK1 OS=Homo sapiens OX=9606 GN=NCK1 PE=1 SV=1	0	28.958	24	7	8	7	377	42.8	6.47	1.318	0.513	0.389	0.4	-0.96	-1.36	0.54083	0.287853	0.0146413	0.00255197	0.543228	0.0682236	0.071627	16.35	5.17	10.61	84.8	353	378	352.4	241.2	286.8	378.1	884.4	664.4	737.3	162.3	233.3	149.8	70.8	127.6	141.7	812.9	488.6	737.3	cell organization and biogenesis;cellular component movement;metabolic process;regulation of biological process;response to stimulus	cytoplasm;cytosol;endoplasmic reticulum;membrane;nucleus;ribosome	enzyme regulator activity;protein binding;structural molecule activity
High	Q96BY7	Autophagy-related protein 2 homolog B OS=Homo sapiens OX=9606 GN=ATG2B PE=1 SV=5	0	31.871	6	11	13	11	2078	232.6	5.76	1.34	0.621	0.39	0.42	-0.69	-1.36	0.778599	0.166495	0.116681	0.00641702	0.431257	0.212288	0.072052	14.97	40.74	11.6	92.1	425.7	318.6	306	179.9	237.7	254	650.6	496.9	512.8	195.7	196.7	130.1	52.8	105.8	95.2	598	365.4	512.8	cell organization and biogenesis;metabolic process	membrane
High	P63000	Ras-related C3 botulinum toxin substrate 1 OS=Homo sapiens OX=9606 GN=RAC1 PE=1 SV=1	0	38.414	26	6	11	6	192	21.4	8.5	1.001	0.307	0.39	0	-1.7	-1.36	0.246654	0.56669	0.0062337	0.0215342	0.731519	0.0524287	0.0923342	15.8	6.86	22.64	62.3	331.4	358	479.5	519.7	323.1	479	1229.1	1129.8	1166.5	152.3	220.9	203.8	152.6	143.8	179.5	1129.7	830.8	1166.5	cell organization and biogenesis;cell proliferation;cellular component movement;coagulation;defense response;metabolic process;regulation of biological process;response to stimulus;transport	cytoplasm;cytosol;membrane	catalytic activity;nucleotide binding;protein binding
High	Q5H9L4	Transcription initiation factor TFIID subunit 7-like OS=Homo sapiens OX=9606 GN=TAF7L PE=1 SV=1	0	4.683	7	3	3	3	462	52.6	4.65	1.803	1.224	0.931	0.85	0.29	-0.1	0.73708	0.183198	0.16886	0.455049	0.443252	0.272792	0.556991	15.52	15.6	21.67	104.1	45.2	69	41	22.7	38.3	40.8	37.4	36.9	41.1	20.8	42.6	17.4	6.7	17	15.3	34.4	27.1	41.1	cell differentiation;cell organization and biogenesis;development;metabolic process;regulation of biological process	cytoplasm;nucleus	DNA binding;protein binding
High	Q13136	Liprin-alpha-1 OS=Homo sapiens OX=9606 GN=PPFIA1 PE=1 SV=1	0	201.757	41	39	60	36	1202	135.7	6.29	1.18	0.448	0.391	0.24	-1.16	-1.35	1.2154	0.060897	0.00283542	0.0034347	0.304571	0.0445401	0.071627	3.49	7.67	9.51	82.6	1818.3	1666.5	1932.8	1505.4	1412.3	1803.2	4314.1	3848.7	4094.3	836	1028.6	821.6	442	628.4	675.9	3965.4	2830	4094.3	cell organization and biogenesis;cellular component movement;metabolic process;regulation of biological process;response to stimulus;transport	cytoplasm;cytoskeleton;cytosol;Golgi;nucleus	catalytic activity;motor activity;protein binding;signal transducer activity
High	Q9UBM7	7-dehydrocholesterol reductase OS=Homo sapiens OX=9606 GN=DHCR7 PE=1 SV=1	0	6.584	6	3	3	3	475	54.5	8.7	0.747	0.408	0.391	-0.42	-1.29	-1.36	0.185376	0.652566	0.0157604	0.0390127	0.790275	0.0697212	0.11933	3.64	6.17	42.37	63.7	74.5	83.1	89	102.3	111.3	66.3	218.1	261.6	195.2	34.3	51.3	37.8	30	49.5	24.9	200.4	192.3	195.2	cell differentiation;metabolic process;regulation of biological process	cytosol;endoplasmic reticulum;membrane	catalytic activity;nucleotide binding
High	Q92575	UBX domain-containing protein 4 OS=Homo sapiens OX=9606 GN=UBXN4 PE=1 SV=2	0	6.271	8	3	4	3	508	56.7	6.38	0.925	0.363	0.392	-0.11	-1.46	-1.35	0.0134688	0.969463	0.000560661	0.0370493	0.984051	0.0391475	0.117494	31.29	3.68	32.49	64.6	120.8	115.7	119.1	158.2	83.6	128.8	328.4	315	326.9	55.6	71.4	50.6	46.5	37.2	48.3	301.9	231.6	326.9	metabolic process;response to stimulus	cytosol;endoplasmic reticulum;membrane;nucleus	protein binding
High	Q9UHR4	Brain-specific angiogenesis inhibitor 1-associated protein 2-like protein 1 OS=Homo sapiens OX=9606 GN=BAIAP2L1 PE=1 SV=2	0	68.597	37	15	25	15	511	56.8	8.68	0.953	0.317	0.392	-0.07	-1.66	-1.35	0.431141	0.37056	0.0030366	0.00999392	0.607165	0.0454644	0.0758848	9.51	4.61	9.71	68	643.1	607.3	771.5	675	596.6	1022.8	2435.5	1720	1976.8	295.7	374.9	328	198.2	265.5	383.4	2238.6	1264.7	1976.8	cell organization and biogenesis;regulation of biological process;response to stimulus	cytoplasm;cytoskeleton;cytosol;membrane	protein binding
High	Q6VY07	Phosphofurin acidic cluster sorting protein 1 OS=Homo sapiens OX=9606 GN=PACS1 PE=1 SV=2	0	39.971	9	6	8	6	963	104.8	7.74	1.105	0.47	0.393	0.14	-1.09	-1.35	0.139748	0.724856	0.00431096	0.0234534	0.83534	0.0463289	0.0949379	21.75	8.23	5.5	84.4	315.2	296.8	358.8	248.7	268.5	432.2	763	633.1	708.9	144.9	183.2	152.5	73	119.5	162	701.3	465.5	708.9	cell organization and biogenesis;regulation of biological process;transport	cytosol;Golgi	protein binding
High	Q14677	Clathrin interactor 1 OS=Homo sapiens OX=9606 GN=CLINT1 PE=1 SV=1	0	136.546	34	21	39	21	625	68.2	6.42	1.325	0.488	0.397	0.41	-1.03	-1.33	0.521992	0.300613	0.00306179	0.0183119	0.551876	0.0454644	0.0876125	1.66	7.39	19.35	88.9	1378.7	1421.2	1491.3	1040.6	1060.7	1606.1	3055.9	2965.9	2674.3	633.9	877.2	634	305.5	472	602	2808.9	2180.9	2674.3	cell organization and biogenesis;transport	cytoplasm;cytosol;Golgi;membrane	protein binding
High	O14523	Phospholipid transfer protein C2CD2L OS=Homo sapiens OX=9606 GN=C2CD2L PE=1 SV=3	0	30.405	16	7	9	7	706	76.1	7.69	1.258	0.468	0.397	0.33	-1.1	-1.33	0.594863	0.254177	0.0166944	0.000588242	0.512347	0.070307	0.071627	13.17	20.94	0.47	88.9	107.5	83.4	118.8	85.4	86.7	86.7	218.3	229.9	217.5	49.4	51.5	50.5	25.1	38.6	32.5	200.6	169.1	217.5	regulation of biological process;transport	endoplasmic reticulum;membrane	transporter activity
High	Q6MZP7	Protein lin-54 homolog OS=Homo sapiens OX=9606 GN=LIN54 PE=1 SV=3	0	30.614	11	7	8	7	749	79.4	9.01	1.929	2.475	1.37	0.95	1.31	0.45	1.39336	0.040424	0.000940824	0.124186	0.275355	0.0411692	0.227814	16.93	4.3	27.3	114.1	324.4	513	360.1	151	266	252.6	145.5	135	194.1	149.2	316.7	153.1	44.3	118.4	94.7	133.7	99.3	194.1	metabolic process;regulation of biological process	nucleus	DNA binding;metal ion binding;protein binding
High	P35221	Catenin alpha-1 OS=Homo sapiens OX=9606 GN=CTNNA1 PE=1 SV=1	0	212.815	54	32	60	32	906	100	6.29	0.848	0.337	0.398	-0.24	-1.57	-1.33	0.700287	0.199394	0.00249559	0.0141342	0.455869	0.0442361	0.0812993	6.14	9.17	22.17	72.4	1213.8	986.4	1260.2	1489.9	981.5	1485.3	3735	3186.1	3104.2	558.1	608.8	535.7	437.4	436.8	556.8	3433	2342.8	3104.2	cell organization and biogenesis;regulation of biological process;response to stimulus	cytoplasm;cytoskeleton;cytosol;Golgi;membrane	protein binding;RNA binding;structural molecule activity
High	P48066	Sodium- and chloride-dependent GABA transporter 3 OS=Homo sapiens OX=9606 GN=SLC6A11 PE=2 SV=1	0.001	4.467	3	2	3	1	632	70.6	6.89	0.58	0.187	0.398	-0.79	-2.42	-1.33		0.405729	0.0153217	0.110169	0.635756	0.0692208	0.2122	38.03	2.87	43.09	49.4	16.6	11.8	9.9	28.6	8.7	21.4	53.8	50.9	62.8	7.6	7.3	4.2	8.4	3.9	8	49.5	37.5	62.8	response to stimulus;transport	cytoplasm;membrane	transporter activity
High	Q96D09	G-protein coupled receptor-associated sorting protein 2 OS=Homo sapiens OX=9606 GN=GPRASP2 PE=1 SV=1	0	6.815	4	2	2	2	838	93.7	5.01	1.899	2.124	1.03	0.93	1.09	0.04		0.225283	0.150427	0.551603	0.482106	0.251465	0.644256	67.37	3.74	12.7	142.3	36.9	36.3	21.8	8.7	19.1	21	20.4	17	17.1	17	22.4	9.3	2.6	8.5	7.9	18.8	12.5	17.1	cell organization and biogenesis;regulation of biological process;response to stimulus	cytoplasm;cytosol;nucleus	protein binding
High	Q5VUA4	Zinc finger protein 318 OS=Homo sapiens OX=9606 GN=ZNF318 PE=1 SV=2	0	143.384	21	36	53	36	2279	251	7.2	1.89	1.35	0.701	0.92	0.43	-0.51	2.69347	0.00202551	0.0304029	0.00914838	0.152818	0.0930992	0.0756168	1.54	9.9	4.32	126.9	2501.9	2824.3	2518.6	1217.3	1494.2	1346.4	1865	1736.7	2334.2	1150.3	1743.3	1070.6	357.4	664.9	504.7	1714.2	1277	2334.2	metabolic process;regulation of biological process	cytosol;nucleus	metal ion binding
High	Q9UKE5	TRAF2 and NCK-interacting protein kinase OS=Homo sapiens OX=9606 GN=TNIK PE=1 SV=1	0	55.761	13	15	22	7	1360	154.8	7.17	0.92	0.373	0.4	-0.12	-1.42	-1.32	0.809614	0.155019	0.00182894	9.7414e-05	0.41769	0.0431217	0.0600459	9.31	7.29	2.12	70.1	98.9	123.6	106.5	114.6	125.9	115.7	285.3	291.6	314.9	45.5	76.3	45.3	33.7	56	43.4	262.3	214.4	314.9	cell organization and biogenesis;metabolic process;regulation of biological process;response to stimulus	cytoplasm;cytoskeleton;cytosol;endosome;membrane;nucleus	catalytic activity;nucleotide binding;protein binding;signal transducer activity
High	Q9H0W5	Coiled-coil domain-containing protein 8 OS=Homo sapiens OX=9606 GN=CCDC8 PE=1 SV=2	0	77.557	32	12	21	12	538	59.3	8.63	0.916	0.387	0.401	-0.13	-1.37	-1.32	0.452891	0.352459	0.00933285	0.00857852	0.592332	0.0591751	0.0747417	7.67	10.69	14.32	76.3	304.7	233.2	356.5	350	254.8	343.2	855.5	788.2	774.5	140.1	144	151.5	102.8	113.4	128.7	786.4	579.6	774.5	cell organization and biogenesis;metabolic process;regulation of biological process	cytoplasm;cytoskeleton;cytosol;membrane;nucleus	protein binding
High	Q8TAQ2	SWI/SNF complex subunit SMARCC2 OS=Homo sapiens OX=9606 GN=SMARCC2 PE=1 SV=1	0	11.219	3	4	4	1	1214	132.8	5.69	1.183	0.937	0.402	0.24	-0.09	-1.31	0.510176	0.308904	0.655127	0.116422	0.559793	0.733295	0.220648	3.68	47.61	40.87	105.3	36.5	22.3	40.3	31.7	18.8	9.2	29.2	39	46.9	16.8	13.8	17.1	9.3	8.4	3.4	26.8	28.6	46.9	cell organization and biogenesis;metabolic process;regulation of biological process	nucleus	DNA binding;protein binding
High	Q13884	Beta-1-syntrophin OS=Homo sapiens OX=9606 GN=SNTB1 PE=1 SV=3	0	18.459	11	5	7	4	538	58	8.63	1.001	0.393	0.402	0	-1.35	-1.31	0.19057	0.644808	0.00439082	0.029499	0.784069	0.0463289	0.105865	15.14	3.6	33.69	64.2	146.1	157.3	203.8	193.6	142.7	203.7	506.4	371.9	481.3	67.2	97.1	86.6	56.8	63.5	76.4	465.4	273.5	481.3		cytoplasm;cytoskeleton;membrane	protein binding;structural molecule activity
High	Q9BX40	Protein LSM14 homolog B OS=Homo sapiens OX=9606 GN=LSM14B PE=1 SV=1	0.001	4.287	4	2	2	2	385	42	9.69	1.62	0.849	0.524	0.7	-0.24	-0.93		0.0379666	0.633269	0.0278263	0.275355	0.714467	0.103053	22.59	43.47	14.25	101.6	75.6	100.6	59.5	46.7	52.4	43.4	90.7	89.1	78	34.8	62.1	25.3	13.7	23.3	16.3	83.3	65.5	78	development;regulation of biological process		RNA binding
High	Q9Y6M4	Casein kinase I isoform gamma-3 OS=Homo sapiens OX=9606 GN=CSNK1G3 PE=1 SV=2	0	24.556	21	8	8	3	447	51.4	9.22	0.885	0.351	0.402	-0.18	-1.51	-1.31	0.74783	0.178719	0.00580208	0.0180981	0.438572	0.0508355	0.0876125	8.72	10.67	28.41	72	284.9	211	329.3	404.1	238.6	350.4	871.1	812.2	738	131	130.2	140	118.6	106.2	131.3	800.7	597.2	738	metabolic process;regulation of biological process;response to stimulus;transport	cytoplasm;nucleus	catalytic activity;nucleotide binding
High	Q9BYP7	Serine/threonine-protein kinase WNK3 OS=Homo sapiens OX=9606 GN=WNK3 PE=1 SV=3	0	21.258	5	7	7	3	1800	198.3	6.07	1.785	2.143	1.176	0.84	1.1	0.23	0.721454	0.189909	0.0162055	0.300032	0.447084	0.0698235	0.40731	32.96	22.29	19.61	121.7	168.7	277.2	199.1	94.5	127.1	198.3	92.9	92.7	108.1	77.6	171.1	84.6	27.8	56.5	74.3	85.4	68.1	108.1	cell organization and biogenesis;metabolic process;regulation of biological process;response to stimulus	cytoplasm;cytosol	catalytic activity;nucleotide binding;protein binding
Medium	Q86YC2	Partner and localizer of BRCA2 OS=Homo sapiens OX=9606 GN=PALB2 PE=1 SV=1	0.011	2.395	1	1	1	1	1186	131.2	6.44	1.619	1.743	1.092	0.69	0.8	0.13		0.0551213	0.00487831	0.154065	0.300399	0.0470452	0.260545	7.87	9.92	2.02	118.4	124.4	153.2	136.9	76.8	89.9	110.9	84.1	71.3	82.3	57.2	94.5	58.2	22.6	40	41.6	77.3	52.5	82.3	cell proliferation;metabolic process;regulation of biological process;response to stimulus	nucleus	DNA binding;protein binding
High	Q96RE7	Nucleus accumbens-associated protein 1 OS=Homo sapiens OX=9606 GN=NACC1 PE=1 SV=1	0.008	2.839	2	1	1	1	527	57.2	5.74	1.619	0.949	0.494	0.7	-0.08	-1.02		0.027913	0.39528	0.0220775	0.265909	0.504014	0.0924282	10.03	11.9	9.49	109.7	41.2	38.2	34.3	25.4	18.7	22.7	46	39.9	40.3	18.9	23.6	14.6	7.5	8.3	8.5	42.3	29.3	40.3	cell organization and biogenesis;metabolic process;regulation of biological process	cytoplasm;nucleus	protein binding
High	P61289	Proteasome activator complex subunit 3 OS=Homo sapiens OX=9606 GN=PSME3 PE=1 SV=1	0	21.215	31	6	7	6	254	29.5	5.95	1.781	0.358	0.201	0.83	-1.48	-2.32	1.53343	0.0292797	0.0400992	0.00760884	0.268241	0.107477	0.0730632	11.43	26.9	17.55	63	40.7	46.9	58.2	28.8	24.5	32.7	162.7	206.9	107.4	18.7	29	24.7	8.5	10.9	12.3	149.6	152.1	107.4	cell death;metabolic process;regulation of biological process;response to stimulus;transport	cytoplasm;cytosol;membrane;nucleus;proteasome	enzyme regulator activity;protein binding
High	Q13485	Mothers against decapentaplegic homolog 4 OS=Homo sapiens OX=9606 GN=SMAD4 PE=1 SV=1	0.01	2.607	4	1	1	1	552	60.4	6.99	1.612	1.156	0.779	0.69	0.21	-0.36		0.209214	0.0307455	0.433076	0.467142	0.0936628	0.539596	20.11	2.18	37.22	114.5	43.3	38.8	38.5	23.6	24.1	39.5	33.3	38	30.9	19.9	24	16.4	6.9	10.7	14.8	30.6	27.9	30.9	cell differentiation;cell organization and biogenesis;cell proliferation;cellular component movement;cellular homeostasis;metabolic process;regulation of biological process;response to stimulus	cytoplasm;cytosol;nucleus	DNA binding;metal ion binding;protein binding;signal transducer activity
High	Q9Y4P8	WD repeat domain phosphoinositide-interacting protein 2 OS=Homo sapiens OX=9606 GN=WIPI2 PE=1 SV=1	0	36.797	21	6	14	6	454	49.4	6.46	1.777	1.553	0.997	0.83	0.63	0	0.724028	0.188787	0.195026	0.43023	0.447036	0.302388	0.536992	20.43	22.49	1.38	123.7	991.8	1168.2	895.7	490.5	657.4	897.4	900	638.7	653.2	456	721.1	380.8	144	292.5	336.4	827.3	469.6	653.2	cell communication;cell organization and biogenesis;metabolic process;response to stimulus	cytosol;membrane;vacuole	protein binding
High	Q13586	Stromal interaction molecule 1 OS=Homo sapiens OX=9606 GN=STIM1 PE=1 SV=3	0	222.527	47	29	87	28	685	77.4	6.67	1.035	0.464	0.405	0.05	-1.11	-1.31	0.47783	0.33279	0.022443	0.00472219	0.579178	0.0796783	0.071627	2.56	24.38	14.3	96.3	4404.2	2803.8	4503.4	4254.2	2756	3284	8115.6	9498.7	7645.6	2024.9	1730.6	1914.3	1249.1	1226.4	1231	7459.5	6984.4	7645.6	cellular homeostasis;metabolic process;regulation of biological process;response to stimulus;transport	cytoplasm;cytoskeleton;endoplasmic reticulum;membrane	metal ion binding;protein binding;transporter activity
High	Q9Y5S2	Serine/threonine-protein kinase MRCK beta OS=Homo sapiens OX=9606 GN=CDC42BPB PE=1 SV=2	0	85.982	14	20	26	17	1711	194.2	6.37	1.015	0.391	0.405	0.02	-1.35	-1.31	0.269663	0.537448	0.000889267	0.0117951	0.715119	0.0411692	0.0774846	4.44	7.14	12.17	75.6	632.2	652.1	661.2	622.7	623.7	905.5	1773.1	1538.7	1667.6	290.7	402.5	281	182.8	277.5	339.4	1629.8	1131.4	1667.6	cell organization and biogenesis;cellular component movement;metabolic process;regulation of biological process;response to stimulus;transport	cytoplasm;cytoskeleton;extracellular;Golgi;membrane	catalytic activity;metal ion binding;motor activity;nucleotide binding;protein binding;structural molecule activity
High	Q96AG4	Leucine-rich repeat-containing protein 59 OS=Homo sapiens OX=9606 GN=LRRC59 PE=1 SV=1	0	44.091	33	10	19	10	307	34.9	9.57	1.381	0.623	0.407	0.47	-0.68	-1.3	1.0467	0.0898041	0.00577029	0.0188053	0.347648	0.0507728	0.087857	16.26	2.08	0.54	93.3	1048.5	958.5	1010.5	937	625.5	731.7	1806.1	1659.1	1538.2	482.1	591.6	429.6	275.1	278.3	274.3	1660.1	1220	1538.2		endoplasmic reticulum;membrane;nucleus	protein binding;RNA binding
High	Q9H0G5	Nuclear speckle splicing regulatory protein 1 OS=Homo sapiens OX=9606 GN=NSRP1 PE=1 SV=1	0	13.596	9	4	4	4	558	66.4	8.84	1.997	0.767	0.489	1	-0.38	-1.03	1.55418	0.0279136	0.468727	0.0147487	0.265909	0.573808	0.0823934	23.13	3.99	6.17	108.1	422	343.3	343.1	182.8	218.8	171.8	459.2	358.2	447.4	194	211.9	145.9	53.7	97.4	64.4	422.1	263.4	447.4	metabolic process;regulation of biological process;transport	nucleus	protein binding;RNA binding
High	Q99755	Phosphatidylinositol 4-phosphate 5-kinase type-1 alpha OS=Homo sapiens OX=9606 GN=PIP5K1A PE=1 SV=1	0	38.092	22	11	16	10	562	62.6	8.21	1.775	0.881	0.366	0.83	-0.18	-1.45	1.63919	0.0229514	0.29107	0.0324355	0.259037	0.405121	0.110611	1.52	13.22	30.35	114.9	1178.3	920.6	1525.6	663.9	524.1	633.3	1731.6	1218.1	1726.2	541.8	568.2	648.5	194.9	233.2	237.4	1591.6	895.7	1726.2	cell differentiation;cell organization and biogenesis;cellular component movement;metabolic process;regulation of biological process;response to stimulus;transport	cytoplasm;cytosol;membrane;nucleus	catalytic activity;nucleotide binding;protein binding
High	O95835	Serine/threonine-protein kinase LATS1 OS=Homo sapiens OX=9606 GN=LATS1 PE=1 SV=1	0	21.007	7	6	7	5	1130	126.8	8.7	1.407	0.578	0.411	0.49	-0.79	-1.28	0.431278	0.370444	0.0385812	0.00445896	0.607165	0.105439	0.071627	18.98	8	9.95	87.5	283	313.3	256.6	178.3	222.6	299.5	638.3	462.8	541.5	130.1	193.4	109.1	52.4	99.1	112.3	586.7	340.3	541.5	cell differentiation;cell division;cell organization and biogenesis;metabolic process;regulation of biological process;response to stimulus	cytoplasm;cytoskeleton;cytosol	catalytic activity;metal ion binding;nucleotide binding;protein binding
High	Q16181	Septin-7 OS=Homo sapiens OX=9606 GN=SEPTIN7 PE=1 SV=2	0	46.105	33	15	20	15	437	50.6	8.63	1.26	0.543	0.411	0.33	-0.88	-1.28	0.736362	0.183501	0.00821475	0.0181459	0.443252	0.0578936	0.0876125	12.44	4.96	17.66	86.7	846.1	863.3	955.5	619.3	684.9	949.8	1760.2	1506.5	1864.6	389	532.9	406.2	181.8	304.8	356	1617.9	1107.7	1864.6	cell differentiation;cell division;cell organization and biogenesis;regulation of biological process	chromosome;cytoplasm;cytoskeleton;cytosol;membrane;nucleus	nucleotide binding;protein binding;structural molecule activity
High	Q9UQB8	Brain-specific angiogenesis inhibitor 1-associated protein 2 OS=Homo sapiens OX=9606 GN=BAIAP2 PE=1 SV=1	0	107.675	53	28	38	28	552	60.8	8.9	0.925	0.35	0.411	-0.11	-1.51	-1.28	0.418729	0.381303	0.00314014	0.00861497	0.617398	0.0454644	0.0747417	12.65	1.11	11.72	69.8	766.2	825.9	970.8	828.8	791.7	1139.6	2772.8	1857.2	2376.7	352.3	509.8	412.7	243.3	352.3	427.2	2548.7	1365.6	2376.7	cell differentiation;cell organization and biogenesis;regulation of biological process;response to stimulus	cytoplasm;cytoskeleton;cytosol;endoplasmic reticulum;Golgi;membrane	protein binding
High	O75179	Ankyrin repeat domain-containing protein 17 OS=Homo sapiens OX=9606 GN=ANKRD17 PE=1 SV=3	0	182.334	17	36	51	20	2603	274.1	6.52	1.773	2.319	1.324	0.83	1.21	0.4	0.941378	0.114452	0.0308728	0.0125389	0.377433	0.0939698	0.0784181	18.81	20.87	1.81	115.3	1590.2	2290.6	1360.7	896.7	1146.2	1198.7	820.6	685.6	865.7	731.1	1413.8	578.4	263.3	510.1	449.3	754.3	504.1	865.7	defense response;regulation of biological process;response to stimulus	chromosome;cytoplasm;membrane;nucleus	protein binding;RNA binding
High	O95487	Protein transport protein Sec24B OS=Homo sapiens OX=9606 GN=SEC24B PE=1 SV=2	0	49.677	8	8	13	8	1268	137.3	6.67	1.772	0.772	0.472	0.83	-0.37	-1.08	1.10126	0.0792018	0.0219435	0.0280675	0.334005	0.0788279	0.103674	2.5	1.8	12.46	107.9	617.9	648.1	556.3	348.6	359.7	465	729.2	800.1	761.4	284.1	400.1	236.5	102.4	160	174.3	670.2	588.3	761.4	cell organization and biogenesis;regulation of biological process;transport	cytoplasm;cytosol;endoplasmic reticulum;membrane	metal ion binding;protein binding
High	O95721	Synaptosomal-associated protein 29 OS=Homo sapiens OX=9606 GN=SNAP29 PE=1 SV=1	0	64.992	58	12	24	12	258	29	5.81	1.125	0.475	0.412	0.17	-1.07	-1.28	0.0103364	0.97648	0.00262375	0.035263	0.987903	0.0442361	0.115221	5.71	1.96	13.62	86.2	538.1	636.6	657.9	478.4	545	853	1384.2	1266.7	1321.6	247.4	392.9	279.7	140.5	242.5	319.8	1272.3	931.4	1321.6	cell organization and biogenesis;metabolic process;transport	cytoplasm;cytosol;Golgi;membrane;vacuole	protein binding
High	Q9BYG5	Partitioning defective 6 homolog beta OS=Homo sapiens OX=9606 GN=PARD6B PE=1 SV=1	0	6.404	9	3	4	2	372	41.2	5.58	0.876	0.333	0.412	-0.19	-1.59	-1.28	0.825966	0.149291	0.00447851	0.0162817	0.413387	0.0463289	0.0857322	4.42	15.58	23.91	71.2	220	181.4	224.9	243.8	207.2	332	676.2	592.1	631.8	101.2	112	95.6	71.6	92.2	124.5	621.6	435.4	631.8	cell division;cell organization and biogenesis;regulation of biological process	cytoplasm;cytosol;membrane;nucleus	protein binding
High	Q96AC1	Fermitin family homolog 2 OS=Homo sapiens OX=9606 GN=FERMT2 PE=1 SV=1	0	117.824	43	25	42	23	680	77.8	6.7	0.889	0.281	0.413	-0.17	-1.83	-1.28	0.447218	0.357093	0.0175695	0.00984251	0.595278	0.0711957	0.0758848	22.28	8.95	5.62	71.1	1593.3	1311.3	1504.8	1523.2	1475.3	2436.8	5680.8	3690.8	4668.5	732.5	809.4	639.7	447.2	656.5	913.4	5221.5	2713.9	4668.5	cell organization and biogenesis;regulation of biological process;response to stimulus	cell surface;cytoplasm;cytoskeleton;cytosol;membrane;nucleus	protein binding
High	Q08378	Golgin subfamily A member 3 OS=Homo sapiens OX=9606 GN=GOLGA3 PE=1 SV=2	0	501.294	57	76	166	76	1498	167.3	5.44	1.296	0.495	0.414	0.37	-1.01	-1.27	0.929641	0.117587	0.00225238	0.00634004	0.380788	0.0437474	0.072052	0.29	4.13	17.33	81.6	6810.8	6756.2	6671.9	6501.6	5203.7	5149	12432.4	13763.8	14033.2	3131.4	4170.1	2836.1	1908.9	2315.5	1930.1	11427.3	10120.6	14033.2	metabolic process;regulation of biological process;transport	cytoplasm;cytosol;Golgi;membrane;nucleus	catalytic activity;motor activity;protein binding;structural molecule activity;transporter activity
High	Q9H3N1	Thioredoxin-related transmembrane protein 1 OS=Homo sapiens OX=9606 GN=TMX1 PE=1 SV=1	0	10.855	18	4	4	4	280	31.8	4.98	0.999	0.484	0.414	0	-1.05	-1.27	0.243428	0.570916	0.00988042	0.0123087	0.734651	0.0607272	0.0781939	11.8	1.66	23.06	83.7	37.4	28.4	44	37.4	30.7	31.6	90.8	76.3	74.1	17.2	17.5	18.7	11	13.7	11.8	83.4	56.1	74.1	cellular homeostasis;metabolic process;regulation of biological process;response to stimulus;transport	endoplasmic reticulum;membrane	catalytic activity
High	Q07065	Cytoskeleton-associated protein 4 OS=Homo sapiens OX=9606 GN=CKAP4 PE=1 SV=2	0	193.987	60	30	62	30	602	66	5.92	0.99	0.424	0.414	-0.01	-1.24	-1.27	0.330208	0.467511	0.0058271	0.0323367	0.67405	0.0508355	0.110611	5.18	8.42	2.95	72.2	2866.2	1752.5	2113.4	3590.3	1769.8	2059.6	4980.1	5780.3	4364.4	1317.8	1081.7	898.4	1054.2	787.5	772.1	4577.4	4250.3	4364.4	metabolic process;transport	cytoplasm;cytoskeleton;cytosol;endoplasmic reticulum;membrane;organelle lumen	RNA binding
High	Q8TD43	Transient receptor potential cation channel subfamily M member 4 OS=Homo sapiens OX=9606 GN=TRPM4 PE=1 SV=1	0	19.449	8	5	5	5	1214	134.2	8.15	0.941	0.389	0.414	-0.09	-1.36	-1.27	0.322801	0.475553	0.0193644	0.00545611	0.679416	0.0744867	0.072052	16.61	32.92	13.89	73.5	90.8	67.7	94.8	96.4	80.5	89.4	189.4	233	212.7	41.7	41.8	40.3	28.3	35.8	33.5	174.1	171.4	212.7	cellular component movement;cellular homeostasis;metabolic process;regulation of biological process;response to stimulus;transport	cytosol;endoplasmic reticulum;Golgi;membrane	nucleotide binding;protein binding;transporter activity
High	O95819	Mitogen-activated protein kinase kinase kinase kinase 4 OS=Homo sapiens OX=9606 GN=MAP4K4 PE=1 SV=2	0	120.7	28	23	41	13	1239	142	7.46	0.934	0.361	0.414	-0.1	-1.47	-1.27	0.237422	0.578866	0.00543203	0.0148579	0.741222	0.0492634	0.0827099	29.98	10.01	13.05	67.3	293.3	290.6	270.4	314	248.2	412.6	908.7	758.1	805.6	134.9	179.4	114.9	92.2	110.4	154.7	835.2	557.5	805.6	cell organization and biogenesis;metabolic process;regulation of biological process;response to stimulus	cytoplasm	catalytic activity;nucleotide binding;protein binding;signal transducer activity
High	P11532	Dystrophin OS=Homo sapiens OX=9606 GN=DMD PE=1 SV=3	0	25.927	3	8	8	7	3685	426.5	5.88	0.76	0.314	0.414	-0.4	-1.67	-1.27	0.228926	0.590302	0.0626283	0.0108771	0.74932	0.140894	0.0764739	11.98	54.61	13.12	74.4	171.3	81.3	124.4	132.1	115.6	163.7	395.7	290.9	353.7	78.7	50.2	52.9	38.8	51.4	61.4	363.7	213.9	353.7	cell organization and biogenesis;cellular component movement;cellular homeostasis;metabolic process;regulation of biological process;response to stimulus;transport	cell surface;cytoplasm;cytoskeleton;cytosol;membrane;nucleus	metal ion binding;protein binding;structural molecule activity
High	Q16670	Zinc finger and SCAN domain-containing protein 26 OS=Homo sapiens OX=9606 GN=ZSCAN26 PE=1 SV=2	0.003	3.734	2	1	1	1	478	55.2	8.06	1.855	1.61	0.868	0.89	0.69	-0.2		0.0647335	0.438045	0.451474	0.310616	0.544726	0.554145	10.84	62.18	36.17	123.3	31.8	26.4	36.7	17.2	20.7	18.4	16.1	19.8	36.5	14.6	16.3	15.6	5	9.2	6.9	14.8	14.5	36.5	metabolic process;regulation of biological process	cytosol;nucleus	metal ion binding;protein binding
Medium	Q04323	UBX domain-containing protein 1 OS=Homo sapiens OX=9606 GN=UBXN1 PE=1 SV=2	0.01	2.499	3	1	1	1	297	33.3	5.25	1.586	1.256	1.076	0.67	0.33	0.11		0.233946	0.120345	0.966758	0.49009	0.216738	0.975068	11.82	10.8	34.89	121.6	271.4	289.1	299.8	158.5	182.2	317	238.6	232.9	169.4	124.8	178.4	127.4	46.5	81.1	118.8	219.3	171.3	169.4	metabolic process;regulation of biological process	cytoplasm;cytosol;endoplasmic reticulum;nucleus;proteasome	protein binding
High	O00192	Armadillo repeat protein deleted in velo-cardio-facial syndrome OS=Homo sapiens OX=9606 GN=ARVCF PE=1 SV=1	0	6.197	4	3	3	3	962	104.6	6.81	0.896	0.307	0.416	-0.16	-1.7	-1.26	0.463096	0.344274	0.0142489	0.0103867	0.587203	0.0676452	0.0764739	20.84	13	4.31	66.4	92	60.1	72	88.3	67.1	100.7	234.8	211.9	213	42.3	37.1	30.6	25.9	29.8	37.8	215.8	155.8	213	development	cytoplasm;membrane;nucleus	protein binding
High	Q00537	Cyclin-dependent kinase 17 OS=Homo sapiens OX=9606 GN=CDK17 PE=1 SV=2	0	5.102	4	2	3	1	523	59.5	9.03	1.323	0.552	0.417	0.4	-0.86	-1.26		0.595839	0.0357227	0.111682	0.752544	0.101745	0.214532	74.9	7.82	44.9	82.9	21.3	34.3	25.4	32.6	15.1	19.2	46.1	40.7	47.2	9.8	21.2	10.8	9.6	6.7	7.2	42.3	29.9	47.2	metabolic process	cytoplasm;nucleus	catalytic activity;nucleotide binding;protein binding
High	Q9H2G2	STE20-like serine/threonine-protein kinase OS=Homo sapiens OX=9606 GN=SLK PE=1 SV=1	0	273.405	50	57	96	54	1235	142.6	5.15	0.968	0.403	0.417	-0.05	-1.31	-1.26	0.032735	0.927396	0.0107936	0.0145686	0.958558	0.0619325	0.0821308	39.58	3.02	22.33	85	4121.1	3602.9	4425.2	2879.9	3722.3	5792.3	11198.9	7955.3	8936	1894.8	2223.9	1881.1	845.6	1656.4	2171.3	10293.5	5849.6	8936	cell death;cell organization and biogenesis;metabolic process;regulation of biological process;response to stimulus	cytoplasm	catalytic activity;nucleotide binding;protein binding
Medium	Q9H9L4	KAT8 regulatory NSL complex subunit 2 OS=Homo sapiens OX=9606 GN=KANSL2 PE=1 SV=3	0.015	2.111	5	1	1	1	492	55	6.62	1.583	1.075	0.745	0.66	0.1	-0.43		0.0948225	0.276108	0.161277	0.353623	0.389141	0.267988	21.5	9.29	14.49	118.1	50.3	56.4	56.5	37.2	22.4	35.7	43.2	49.9	52.5	23.1	34.8	24	10.9	10	13.4	39.7	36.7	52.5	cell organization and biogenesis;metabolic process	cytoskeleton;cytosol;membrane;nucleus	catalytic activity;protein binding
High	Q2M2I8	AP2-associated protein kinase 1 OS=Homo sapiens OX=9606 GN=AAK1 PE=1 SV=3	0	35.672	13	9	15	9	961	103.8	6.6	1.771	1.314	0.794	0.82	0.39	-0.33	0.994967	0.101166	0.162968	0.0611996	0.363458	0.266429	0.151019	13.66	25.03	10.41	125.3	562.5	671.6	512.6	317.6	347.3	442.7	493.9	428	437.2	258.6	414.6	217.9	93.3	154.5	165.9	454	314.7	437.2	cell organization and biogenesis;metabolic process;regulation of biological process;transport	cytoplasm;cytosol;membrane	catalytic activity;nucleotide binding;protein binding
High	O94901	SUN domain-containing protein 1 OS=Homo sapiens OX=9606 GN=SUN1 PE=1 SV=3	0	26.414	12	9	12	8	812	90	7.08	1.32	0.563	0.419	0.4	-0.83	-1.25	1.03635	0.0919708	0.00664163	0.0092665	0.349923	0.0537522	0.0756168	14.9	11.16	10.37	83.1	641.5	658.3	779.5	582.6	498.7	536.5	1279.3	1138.5	1272.2	294.9	406.4	331.4	171.1	221.9	201.1	1175.9	837.2	1272.2	cell differentiation;cell organization and biogenesis;cellular component movement;response to stimulus;transport	cytoplasm;membrane;nucleus	protein binding
Medium	Q96NL6	Sodium channel and clathrin linker 1 OS=Homo sapiens OX=9606 GN=SCLT1 PE=1 SV=2	0.015	2.081	1	1	1	1	688	80.9	6.07	1.582	1.644	0.87	0.66	0.72	-0.2		0.173845	0.100775	0.6791	0.435961	0.191489	0.749717	49.31	24.06	20.14	127.5	78.5	113.1	95	36.6	71.5	90	34.2	47.8	82.1	36.1	69.8	40.4	10.7	31.8	33.7	31.4	35.1	82.1	cell organization and biogenesis;transport	cytoplasm;cytoskeleton;cytosol	protein binding;transporter activity
High	Q8IWB9	Testis-expressed protein 2 OS=Homo sapiens OX=9606 GN=TEX2 PE=1 SV=2	0	68.36	22	18	23	18	1127	125.2	6.01	1.28	0.521	0.42	0.36	-0.94	-1.25	1.25393	0.0557275	0.0177487	0.00634242	0.300399	0.0711957	0.072052	13.33	21.36	9.08	79.3	1216.4	1153	1560.9	1044.1	900.7	1076.6	2562.9	2333.4	2564.3	559.3	711.6	663.5	306.6	400.8	403.5	2355.7	1715.8	2564.3	metabolic process;regulation of biological process;response to stimulus	endoplasmic reticulum;membrane
High	Q9Y4D1	Disheveled-associated activator of morphogenesis 1 OS=Homo sapiens OX=9606 GN=DAAM1 PE=1 SV=2	0	66.104	19	18	24	18	1078	123.4	7.23	0.971	0.372	0.42	-0.04	-1.43	-1.25	0.373955	0.422713	0.0133898	0.0235876	0.647316	0.0663689	0.0950925	8.03	20.36	19.17	74	583.4	366.8	504	568.2	377.7	653.5	1354.9	1352.8	1282.4	268.2	226.4	214.2	166.8	168.1	245	1245.3	994.8	1282.4	cell organization and biogenesis;regulation of biological process;response to stimulus	cytoplasm;cytoskeleton;cytosol;membrane	protein binding
High	Q13439	Golgin subfamily A member 4 OS=Homo sapiens OX=9606 GN=GOLGA4 PE=1 SV=1	0	249.577	29	65	84	65	2230	261	5.39	1.08	0.447	0.421	0.11	-1.16	-1.25	0.289121	0.5139	0.00484188	0.00930104	0.702502	0.0470392	0.0756168	1.56	3.7	16.39	75.1	2459.6	2711.5	3055.1	2599.7	2511.7	2800.5	6659.4	5498.4	7143.8	1130.9	1673.7	1298.7	763.3	1117.7	1049.8	6121	4043	7143.8	cell organization and biogenesis;regulation of biological process;transport	cytoplasm;cytosol;Golgi;membrane	protein binding
High	Q14118	Dystroglycan OS=Homo sapiens OX=9606 GN=DAG1 PE=1 SV=2	0	9.304	4	3	3	3	895	97.4	8.56	1.003	0.427	0.422	0	-1.23	-1.25	0.0655366	0.859931	0.00408594	0.00706763	0.918745	0.045761	0.072052	13.3	10.76	16.32	69.7	29.4	28.7	36	33.5	28.7	32.9	78.1	68.8	75.4	13.5	17.7	15.3	9.8	12.8	12.3	71.8	50.6	75.4	cell differentiation;cell organization and biogenesis;cellular component movement;metabolic process;regulation of biological process;response to stimulus;transport	cytoplasm;cytoskeleton;cytosol;extracellular;membrane;nucleus;organelle lumen	metal ion binding;protein binding;receptor activity;structural molecule activity
High	Q53SF7	Cordon-bleu protein-like 1 OS=Homo sapiens OX=9606 GN=COBLL1 PE=1 SV=3	0	32.47	10	7	8	7	1128	123.8	6.58	1.382	0.585	0.423	0.47	-0.77	-1.24	0.730625	0.185941	0.000302448	0.0303996	0.445301	0.0390226	0.107368	20.69	0.13	20.54	99.7	277	333	357.1	200.5	211.5	354	594.3	474.1	569.4	127.4	205.5	151.8	58.9	94.1	132.7	546.2	348.6	569.4
High	Q92995	Ubiquitin carboxyl-terminal hydrolase 13 OS=Homo sapiens OX=9606 GN=USP13 PE=1 SV=2	0.005	3.282	2	1	1	1	863	97.3	5.53	1.854	1.277	0.601	0.89	0.35	-0.73		0.128155	0.0953261	0.402632	0.393113	0.184714	0.511182	21.64	16.27	2.98	113.7	78.2	84.9	77.1	36.8	45.8	69.1	54.4	61.3	77.7	36	52.4	32.8	10.8	20.4	25.9	50	45	77.7	cell differentiation;cell proliferation;metabolic process;regulation of biological process	cytosol	catalytic activity;metal ion binding;protein binding
High	P52799	Ephrin-B2 OS=Homo sapiens OX=9606 GN=EFNB2 PE=1 SV=1	0	26.05	23	6	10	6	333	36.9	8.85	0.683	0.289	0.423	-0.55	-1.79	-1.24	1.25007	0.0562249	0.0244804	0.125035	0.300399	0.0832871	0.228866	8.76	41.26	69.88	64.1	97.9	60.8	132.8	195.7	83.8	194.6	460.3	244.7	304	45	37.5	56.5	57.5	37.3	72.9	423.1	180	304	cell communication;cell differentiation;cellular component movement;development;regulation of biological process;response to stimulus	membrane	protein binding;receptor activity
High	Q99758	ATP-binding cassette sub-family A member 3 OS=Homo sapiens OX=9606 GN=ABCA3 PE=1 SV=2	0	10.61	3	3	3	3	1704	191.2	7.62	1.299	0.546	0.424	0.38	-0.87	-1.24	0.144931	0.716257	0.00103244	0.0688981	0.828391	0.0411692	0.160699	0.18	1.32	9.98	79.9	33	28.3	29.5	44.2	21.7	22.7	53.6	60.5	54.8	15.2	17.5	12.5	13	9.7	8.5	49.3	44.5	54.8	metabolic process;response to stimulus;transport	membrane	catalytic activity;nucleotide binding;transporter activity
High	Q8IVT5	Kinase suppressor of Ras 1 OS=Homo sapiens OX=9606 GN=KSR1 PE=1 SV=3	0	8.521	2	1	1	1	923	102.1	8.66	1.572	1.123	0.611	0.65	0.17	-0.71		0.070092	0.353441	0.209146	0.319584	0.463842	0.315857	24.98	18.58	1.73	123.3	34.7	42	40.6	18.9	34.3	25.8	42.7	30.9	33.2	16	25.9	17.2	5.6	15.2	9.7	39.3	22.8	33.2	metabolic process;regulation of biological process;response to stimulus	cytoplasm;cytosol;endoplasmic reticulum;membrane	catalytic activity;metal ion binding;nucleotide binding;protein binding;signal transducer activity;structural molecule activity
High	Q15599	Na(+)/H(+) exchange regulatory cofactor NHE-RF2 OS=Homo sapiens OX=9606 GN=SLC9A3R2 PE=1 SV=2	0	15.085	16	4	4	4	337	37.4	7.93	0.858	0.364	0.424	-0.22	-1.46	-1.24	0.35161	0.44503	0.00617193	0.00429433	0.661391	0.0522562	0.071627	28.14	8.96	11.67	79.9	35	20.5	39.3	40.8	28.5	35	89	96.2	59.8	16.1	12.7	16.7	12	12.7	13.1	81.8	70.7	59.8	cell organization and biogenesis	membrane;nucleus	protein binding;structural molecule activity
High	O15164	Transcription intermediary factor 1-alpha OS=Homo sapiens OX=9606 GN=TRIM24 PE=1 SV=3	0	10.332	5	3	3	3	1050	116.8	7.11	1.888	1.456	0.878	0.92	0.54	-0.19	1.52803	0.0296465	0.0342351	0.191911	0.268241	0.0995064	0.297259	27.28	11.43	7.68	126.8	119.1	124.7	137.3	53.3	81.4	72.7	78.6	81.8	92.8	54.8	76.9	58.4	15.6	36.2	27.3	72.2	60.2	92.8	metabolic process;regulation of biological process;response to stimulus	cytoplasm;cytosol;nucleus	catalytic activity;DNA binding;metal ion binding;protein binding
High	Q96DE5	Anaphase-promoting complex subunit 16 OS=Homo sapiens OX=9606 GN=ANAPC16 PE=1 SV=1	0	9.392	13	1	2	1	110	11.7	4.97	1.57	0.533	0.33	0.65	-0.91	-1.6		0.100061	0.0146009	0.00860299	0.36173	0.0681791	0.0747417	28.68	3.73	4.21	90.6	32.1	33.8	29.1	14	21.5	23	69.8	58.8	63.4	14.8	20.8	12.4	4.1	9.6	8.6	64.1	43.3	63.4	cell division;metabolic process;regulation of biological process	chromosome;cytoplasm;cytosol;nucleus
High	Q9UPQ9	Trinucleotide repeat-containing gene 6B protein OS=Homo sapiens OX=9606 GN=TNRC6B PE=1 SV=4	0	154.302	25	31	46	31	1833	193.9	6.76	1.769	2.153	1.518	0.82	1.11	0.6	1.05259	0.0885945	0.0197671	0.0488434	0.347648	0.0752082	0.133951	4.2	19.73	6.95	126	2048.5	2555.6	1842.7	1158	1404.9	1569.3	987.3	951.5	925.4	941.8	1577.4	783.3	340	625.2	588.3	907.5	699.6	925.4	regulation of biological process;response to stimulus	cytoplasm;cytosol	protein binding;RNA binding
High	Q9UPN7	Serine/threonine-protein phosphatase 6 regulatory subunit 1 OS=Homo sapiens OX=9606 GN=PPP6R1 PE=1 SV=5	0	21.643	13	8	8	8	881	96.7	4.55	1.763	1.869	1.157	0.82	0.9	0.21	1.07539	0.0840634	0.00687492	0.370697	0.34103	0.0542369	0.480282	21.11	13.16	29.3	134.1	337.5	336.4	342.2	191.5	167.1	281.5	200.9	165.5	180	155.2	207.6	145.5	56.2	74.3	105.5	184.7	121.7	180	cell organization and biogenesis;regulation of biological process	cytoplasm;cytosol;membrane	protein binding
High	Q8TCJ2	Dolichyl-diphosphooligosaccharide--protein glycosyltransferase subunit STT3B OS=Homo sapiens OX=9606 GN=STT3B PE=1 SV=1	0	18.936	8	7	10	6	826	93.6	8.91	1.113	0.551	0.428	0.15	-0.86	-1.22	0.558686	0.276257	0.0488913	0.00544833	0.531981	0.120614	0.072052	11.66	27.69	9.32	83.5	264.9	267.5	288.8	258.3	240.3	182.7	426.5	641	485.7	121.8	165.1	122.8	75.8	106.9	68.5	392	471.3	485.7	metabolic process;response to stimulus	endoplasmic reticulum;membrane	catalytic activity;metal ion binding
High	P30260	Cell division cycle protein 27 homolog OS=Homo sapiens OX=9606 GN=CDC27 PE=1 SV=2	0	27.259	11	7	9	7	824	91.8	7.02	1.303	0.473	0.428	0.38	-1.08	-1.23	0.837402	0.145411	0.0612167	0.0270903	0.410515	0.139141	0.102085	4.32	11.1	31.6	86	417.7	369.7	398	320.5	275.6	386.9	904.5	565.5	781.7	192.1	228.2	169.2	94.1	122.6	145	831.4	415.8	781.7	cell proliferation;metabolic process;regulation of biological process	cytoplasm;cytosol;nucleus	protein binding
High	Q9Y606	tRNA pseudouridine synthase A OS=Homo sapiens OX=9606 GN=PUS1 PE=1 SV=3	0	12.066	11	4	4	4	427	47.4	8.41	1.884	3.164	1.927	0.91	1.66	0.95	1.3762	0.0420533	0.00670187	0.167819	0.277833	0.0537522	0.274986	19.03	17.17	11.12	146.1	60.6	57.9	59.4	36.9	30.8	21.9	21.2	19.2	14.8	27.9	35.8	25.3	10.8	13.7	8.2	19.5	14.1	14.8	cell organization and biogenesis;metabolic process	mitochondrion;nucleus;organelle lumen	catalytic activity;RNA binding
High	Q5H9R7	Serine/threonine-protein phosphatase 6 regulatory subunit 3 OS=Homo sapiens OX=9606 GN=PPP6R3 PE=1 SV=2	0	95.992	25	17	26	17	873	97.6	4.6	1.862	2.244	1.179	0.9	1.17	0.24	1.62385	0.0237766	0.0023701	0.123914	0.259037	0.0442361	0.227505	17.14	3.14	13.77	152	1515	1424.9	1645.4	646.7	765.1	998.9	733.3	604.6	648.8	696.6	879.5	699.4	189.9	340.4	374.4	674	444.5	648.8	cell organization and biogenesis;regulation of biological process	cytoplasm;cytosol;membrane;nucleus	protein binding
High	P17980	26S proteasome regulatory subunit 6A OS=Homo sapiens OX=9606 GN=PSMC3 PE=1 SV=3	0	63.997	49	15	21	15	439	49.2	5.24	1.761	1.536	1.029	0.82	0.62	0.04	1.07683	0.0837867	0.0382115	0.781788	0.34072	0.105229	0.834933	23	2.42	24.63	135.4	860.1	1194	998.3	488.5	587.1	818	650.1	569.4	570.6	395.4	737	424.4	143.4	261.2	306.6	597.6	418.7	570.6	metabolic process;regulation of biological process;response to stimulus;transport	cytoplasm;cytosol;extracellular;membrane;nucleus;organelle lumen;proteasome	catalytic activity;enzyme regulator activity;nucleotide binding;protein binding
High	O43264	Centromere/kinetochore protein zw10 homolog OS=Homo sapiens OX=9606 GN=ZW10 PE=1 SV=3	0	40.182	17	9	10	9	779	88.8	6.27	1.202	0.507	0.434	0.26	-0.98	-1.2	0.635959	0.231228	0.000249568	0.0107914	0.487766	0.0390226	0.0764739	13.89	0.65	19.47	84.8	174.8	154	169.1	178	117.2	140.7	324.2	345.2	305.3	80.4	95	71.9	52.3	52.1	52.7	298	253.8	305.3	cell division;cell organization and biogenesis;regulation of biological process;transport	chromosome;cytoplasm;cytoskeleton;cytosol;endoplasmic reticulum;membrane;nucleus	DNA binding;protein binding
High	Q99808	Equilibrative nucleoside transporter 1 OS=Homo sapiens OX=9606 GN=SLC29A1 PE=1 SV=3	0	24.717	17	7	10	7	456	50.2	8.29	0.752	0.327	0.434	-0.41	-1.61	-1.2	1.20579	0.0622605	0.011897	0.0374085	0.304942	0.0634142	0.117807	2.19	15.16	17.09	66.5	74.6	45.7	68.9	100.7	51	91.6	210.9	205.2	194.2	34.3	28.2	29.3	29.6	22.7	34.3	193.8	150.9	194.2	cellular homeostasis;metabolic process;response to stimulus;transport	membrane	transporter activity
High	Q96DT7	Zinc finger and BTB domain-containing protein 10 OS=Homo sapiens OX=9606 GN=ZBTB10 PE=1 SV=2	0	70.998	26	13	18	13	871	94.8	5.16	1.759	0.962	0.461	0.82	-0.06	-1.12	1.87679	0.0132803	0.383685	0.012945	0.232243	0.493488	0.0786135	9.29	7.74	6.01	115.6	816.3	790.1	851	391.6	479	483.7	838.5	848.6	1080.2	375.3	487.6	361.7	115	213.2	181.3	770.7	624	1080.2	metabolic process;regulation of biological process	nucleus	DNA binding;metal ion binding;protein binding
High	P56962	Syntaxin-17 OS=Homo sapiens OX=9606 GN=STX17 PE=1 SV=2	0	15.439	11	3	4	3	302	33.4	6.57	1.241	0.606	0.439	0.31	-0.72	-1.19	0.618421	0.240757	0.0161856	0.0246676	0.496755	0.0698235	0.096562	30.4	14.57	2.52	102.5	223.5	164.1	203.8	180.1	166.4	133.2	303.4	417.1	270.9	102.8	101.3	86.6	52.9	74	49.9	278.8	306.7	270.9	cell organization and biogenesis;metabolic process;transport	cytoplasm;cytosol;endoplasmic reticulum;membrane;mitochondrion;vacuole	protein binding
Medium	P10645	Chromogranin-A OS=Homo sapiens OX=9606 GN=CHGA PE=1 SV=7	0.021	1.856	2	1	1	1	457	50.7	4.6	1.562	2.016	1.232	0.64	1.01	0.3		0.0477137	0.01386	0.143285	0.288233	0.0676452	0.248941	24.91	17.08	17.17	119.6	92.7	205.3	128.8	59.3	112.5	99.3	63.9	54.5	91.3	42.6	126.7	54.7	17.4	50.1	37.2	58.7	40.1	91.3	cell organization and biogenesis;cellular component movement;defense response;regulation of biological process;response to stimulus;transport	extracellular;membrane;vacuole
High	P10586	Receptor-type tyrosine-protein phosphatase F OS=Homo sapiens OX=9606 GN=PTPRF PE=1 SV=2	0	15.17	4	5	6	2	1907	212.7	6.3	0.842	0.36	0.44	-0.25	-1.47	-1.18	0.521891	0.300683	0.00124176	0.0186136	0.551876	0.0411692	0.0876125	14.31	4.21	9.11	73	52	46.7	50.9	67.8	44.5	60.4	137.4	144.5	142.5	23.9	28.8	21.6	19.9	19.8	22.7	126.3	106.3	142.5	cell organization and biogenesis;cellular component movement;metabolic process;regulation of biological process;response to stimulus	membrane	catalytic activity;protein binding;receptor activity;signal transducer activity
High	O15439	Multidrug resistance-associated protein 4 OS=Homo sapiens OX=9606 GN=ABCC4 PE=1 SV=3	0	23.686	6	6	6	6	1325	149.4	8.19	0.803	0.439	0.441	-0.32	-1.19	-1.18	0.723209	0.189143	0.0158902	0.0303523	0.447084	0.0697212	0.107307	13.69	2.62	20.97	78.1	200.8	132.8	193	273.1	165.2	193.7	439.2	449	427.6	92.3	81.9	82	80.2	73.5	72.6	403.7	330.1	427.6	cell organization and biogenesis;metabolic process;regulation of biological process;response to stimulus;transport	membrane	catalytic activity;nucleotide binding;transporter activity
High	Q6P4Q7	Metal transporter CNNM4 OS=Homo sapiens OX=9606 GN=CNNM4 PE=1 SV=3	0	76.914	20	12	20	9	775	86.6	6.07	0.658	0.314	0.441	-0.6	-1.67	-1.18	1.08609	0.0820177	0.00596352	0.00834531	0.337935	0.0513763	0.0746036	31	4.33	15.26	67.2	382.4	266.9	391	581.2	492.2	470	1244.8	1181.7	1115.7	175.8	164.7	166.2	170.6	219	176.2	1144.2	868.9	1115.7	response to stimulus;transport	membrane	protein binding;transporter activity
High	Q86W92	Liprin-beta-1 OS=Homo sapiens OX=9606 GN=PPFIBP1 PE=1 SV=2	0	229.656	44	38	67	36	1011	114	5.55	1.021	0.452	0.443	0.03	-1.14	-1.17	0.0733058	0.844684	0.028555	0.0106071	0.912306	0.0900855	0.0764739	7.36	26.95	20.93	85.6	2402.7	1937.5	3076.2	2353.6	2205.5	2871	5565.3	5312.3	5719.8	1104.7	1195.9	1307.7	691.1	981.4	1076.2	5115.4	3906.1	5719.8	cell organization and biogenesis;metabolic process	cytosol;membrane	protein binding
High	Q8N2W9	E3 SUMO-protein ligase PIAS4 OS=Homo sapiens OX=9606 GN=PIAS4 PE=1 SV=1	0	6.684	6	2	2	2	510	56.5	6.14	1.845	1.445	0.68	0.88	0.53	-0.56		0.0159871	0.117315	0.117958	0.238194	0.213223	0.222158	17.03	28.31	1.79	133.7	114.6	92.8	114.5	62.1	56.8	53.2	79.2	66.6	83.6	52.7	57.3	48.7	18.2	25.3	20	72.8	49	83.6	metabolic process;regulation of biological process;response to stimulus	cytoplasm;nucleus	catalytic activity;DNA binding;metal ion binding;protein binding
High	Q96BD5	PHD finger protein 21A OS=Homo sapiens OX=9606 GN=PHF21A PE=1 SV=1	0	6.937	6	3	3	3	680	74.8	9.45	1.839	1.746	0.949	0.88	0.8	-0.07	1.59718	0.0252828	0.0429046	0.413505	0.262142	0.11218	0.522183	4.4	17.06	1.83	128.4	274	273.4	281.9	149	190	148.9	144.8	157	202.6	126	168.8	119.8	43.8	84.6	55.8	133.1	115.4	202.6	cell organization and biogenesis;coagulation;metabolic process;regulation of biological process	nucleus	catalytic activity;DNA binding;metal ion binding;protein binding
High	Q9HAD4	WD repeat-containing protein 41 OS=Homo sapiens OX=9606 GN=WDR41 PE=1 SV=3	0	13.356	14	5	5	5	459	51.7	5.44	1.383	0.5	0.447	0.47	-1	-1.16	0.490272	0.323391	0.164562	0.0201964	0.570804	0.268169	0.0897448	38.75	37.74	26.16	82.8	225.6	149.7	137.9	129.3	108.2	154.6	346.3	238.5	299.5	103.7	92.4	58.6	38	48.2	58	318.3	175.3	299.5	metabolic process;regulation of biological process	cytoplasm;membrane	protein binding
High	Q9H4A3	Serine/threonine-protein kinase WNK1 OS=Homo sapiens OX=9606 GN=WNK1 PE=1 SV=2	0	121.997	14	26	37	22	2382	250.6	6.34	1.752	2.142	1.39	0.81	1.1	0.48	0.801148	0.158071	0.0284049	0.0429481	0.421826	0.0897717	0.125179	0.17	20.5	17.53	111.1	2227.2	3165.6	2227.3	1271	1804.4	2148.1	1381.9	1039.6	1298.1	1024	1953.9	946.8	373.2	802.9	805.2	1270.2	764.4	1298.1	metabolic process;regulation of biological process;response to stimulus;transport	cytoplasm;cytosol;membrane	catalytic activity;enzyme regulator activity;metal ion binding;nucleotide binding;protein binding
High	Q9Y2F9	BTB/POZ domain-containing protein 3 OS=Homo sapiens OX=9606 GN=BTBD3 PE=1 SV=1	0	11.554	7	3	4	3	522	58.4	7.46	1.699	0.956	0.563	0.76	-0.07	-0.83	1.82802	0.0148586	0.358938	0.0328313	0.232243	0.469147	0.110956	15.05	9.44	23.52	103.3	126.3	84.9	81.9	74.3	44.2	53.6	80.2	132.1	96.4	58.1	52.4	34.8	21.8	19.7	20.1	73.7	97.2	96.4	cell organization and biogenesis;metabolic process;regulation of biological process	cytoplasm;cytosol;nucleus	protein binding
High	Q96RU3	Formin-binding protein 1 OS=Homo sapiens OX=9606 GN=FNBP1 PE=1 SV=2	0	49.2	21	11	15	11	617	71.3	5.72	1.008	0.452	0.449	0.01	-1.14	-1.16	0.014522	0.967115	0.00388541	0.00387927	0.982914	0.0454644	0.071627	20.8	1.72	0.59	79.8	375.6	354.2	411.9	324.3	408.7	408.6	910.4	725.5	792	172.7	218.6	175.1	95.2	181.9	153.2	836.8	533.5	792	cell organization and biogenesis;transport	cytoplasm;cytoskeleton;cytosol;membrane;vacuole	protein binding
High	P61962	DDB1- and CUL4-associated factor 7 OS=Homo sapiens OX=9606 GN=DCAF7 PE=1 SV=1	0	16.827	16	4	6	4	342	38.9	5.52	1.744	0.875	0.476	0.8	-0.19	-1.07	1.41872	0.0381313	0.224563	0.0649553	0.275355	0.333879	0.156051	7.98	17.15	19.59	111.3	85.8	70	82.5	46.7	40.2	61.6	83.3	98	95.5	39.4	43.2	35.1	13.7	17.9	23.1	76.6	72.1	95.5	development;metabolic process	cytoplasm;cytosol;nucleus	protein binding
High	O43592	Exportin-T OS=Homo sapiens OX=9606 GN=XPOT PE=1 SV=2	0.006	3.229	2	1	1	1	962	109.9	5.39	1.553	0.932	0.945	0.63	-0.1	-0.08		0.317664	0.686251	0.438652	0.566618	0.757375	0.544384	9.28	7.54	17.12	120.7	113.3	114.3	109	72.9	69.3	124.9	116.9	127.7	73.3	52.1	70.6	46.3	21.4	30.8	46.8	107.5	93.9	73.3	transport	cytoplasm;cytosol;nucleus	protein binding;RNA binding
Medium	Q86YF9	Zinc finger protein DZIP1 OS=Homo sapiens OX=9606 GN=DZIP1 PE=1 SV=1	0.018	2.031	2	1	1	1	867	98.6	6.15	1.553	0.727	0.468	0.63	-0.46	-1.1		0.473486	0.523341	0.144435	0.678165	0.619209	0.250326	84.2	25.99	9.86	110.5	136.2	69.5	88.8	45.5	103.6	57.2	122.2	103.7	112.4	62.6	42.9	37.8	13.4	46.1	21.4	112.4	76.3	112.4	cell differentiation;cell organization and biogenesis;development;regulation of biological process;response to stimulus	cytoplasm;cytoskeleton;cytosol;nucleus	metal ion binding;protein binding
High	Q8IXI1	Mitochondrial Rho GTPase 2 OS=Homo sapiens OX=9606 GN=RHOT2 PE=1 SV=2	0	59.886	30	11	14	11	618	68.1	5.86	1.065	0.48	0.45	0.09	-1.06	-1.15	0.104169	0.786739	0.0122529	0.0756728	0.873443	0.0641117	0.168977	5.32	13.29	19.08	75.7	573.8	358.5	375.5	751.7	336.6	340.3	852.7	998.4	747.2	263.8	221.3	159.6	220.7	149.8	127.6	783.7	734.1	747.2	cell organization and biogenesis;cellular component movement;cellular homeostasis;regulation of biological process;response to stimulus;transport	cytosol;membrane;mitochondrion	catalytic activity;metal ion binding;nucleotide binding;protein binding
High	Q86XL3	Ankyrin repeat and LEM domain-containing protein 2 OS=Homo sapiens OX=9606 GN=ANKLE2 PE=1 SV=4	0	99.177	34	21	31	21	938	104.1	7.09	1.108	0.546	0.451	0.15	-0.87	-1.15	0.272538	0.533902	0.00395445	0.0254277	0.714621	0.0454644	0.0983276	13.51	6.14	0.53	85.1	922.5	790	912.2	1020.1	712.7	754.3	1672.2	1621.1	1585.8	424.1	487.6	387.8	299.5	317.2	282.7	1537	1192	1585.8	cell division;cell organization and biogenesis;regulation of biological process	endoplasmic reticulum;membrane	enzyme regulator activity;protein binding
High	Q5TCZ1	SH3 and PX domain-containing protein 2A OS=Homo sapiens OX=9606 GN=SH3PXD2A PE=1 SV=1	0	20.268	7	7	7	6	1133	125.2	8.9	1.214	0.462	0.452	0.28	-1.11	-1.15	0.315181	0.483971	0.0160779	0.00905291	0.685331	0.0698235	0.0756168	11.8	24.17	0.87	81.3	260.8	220.6	219.4	214.8	168.3	252.8	559.6	472.7	477.8	119.9	136.2	93.3	63.1	74.9	94.7	514.4	347.6	477.8	cell organization and biogenesis;metabolic process;regulation of biological process	cytoplasm;cytosol	enzyme regulator activity;protein binding
High	Q6ZSR9	Uncharacterized protein FLJ45252 OS=Homo sapiens OX=9606 PE=2 SV=2	0	25.247	22	5	6	5	355	38	5.26	1.787	1.223	0.684	0.84	0.29	-0.55	1.34042	0.0456651	0.0344374	0.0529972	0.285479	0.0999306	0.140062	23.35	1.85	21.23	120.2	364.5	404.8	365.2	176.2	226.5	265.9	327.7	294.5	331.1	167.6	249.9	155.2	51.7	100.8	99.7	301.2	216.5	331.1
High	Q86UW6	NEDD4-binding protein 2 OS=Homo sapiens OX=9606 GN=N4BP2 PE=1 SV=2	0	36.424	11	16	16	15	1770	198.7	5.21	1.743	1.862	1.276	0.8	0.9	0.35	0.806768	0.156039	0.025522	0.137433	0.418974	0.0850573	0.242215	0.22	23.51	24.15	121.6	810.7	1044.9	695.4	465	598.5	668.9	443.9	435.4	469.1	372.7	645	295.6	136.5	266.3	250.7	408	320.2	469.1	metabolic process	cytoplasm;cytosol	catalytic activity;nucleotide binding;protein binding
High	Q05209	Tyrosine-protein phosphatase non-receptor type 12 OS=Homo sapiens OX=9606 GN=PTPN12 PE=1 SV=3	0	11.373	6	3	3	3	780	88.1	5.62	1.738	1.572	0.93	0.8	0.65	-0.1	0.771551	0.169219	0.0167772	0.742792	0.432624	0.0704738	0.803275	12.15	14.08	4.23	125.4	297.4	318.1	291.4	158.1	183	284.5	204.8	169.9	202.3	136.7	196.4	123.9	46.4	81.4	106.7	188.2	125	202.3	metabolic process;regulation of biological process;response to stimulus	cytoplasm;cytosol	catalytic activity;DNA binding;protein binding
High	P48681	Nestin OS=Homo sapiens OX=9606 GN=NES PE=1 SV=2	0	10.089	2	2	2	2	1621	177.3	4.36	1.548	1.204	0.853	0.63	0.27	-0.23		0.293703	0.391762	0.191025	0.549009	0.501331	0.296974	42.8	32.55	14.4	96.5	464.6	58	57.1	54.9	52.7	36.9	47.5	55.3	61.7	213.6	35.8	24.3	16.1	23.4	13.8	43.6	40.7	61.7	cell organization and biogenesis;cell proliferation;development;regulation of biological process	cytoplasm;cytoskeleton	protein binding;structural molecule activity
High	P52655	Transcription initiation factor IIA subunit 1 OS=Homo sapiens OX=9606 GN=GTF2A1 PE=1 SV=1	0.004	3.436	3	1	1	1	376	41.5	4.55	1.816	2.318	1.674	0.86	1.21	0.74		0.209849	0.0117457	0.23366	0.467142	0.0634142	0.340831	50.57	7.39	50.74	105.1	40.7	76	50.1	16.7	41.8	51.1	22.7	17.6	25	18.7	46.9	21.3	4.9	18.6	19.2	20.9	12.9	25	metabolic process;regulation of biological process	cytoplasm;cytosol;nucleus	DNA binding;protein binding
High	P23193	Transcription elongation factor A protein 1 OS=Homo sapiens OX=9606 GN=TCEA1 PE=1 SV=2	0	8.022	14	2	3	2	301	33.9	8.38	1.736	0.957	0.5	0.8	-0.06	-1		0.139432	0.278943	0.128077	0.404214	0.39239	0.233022	17.42	1.79	21.34	116.5	35.8	45.2	43.3	20.6	23.3	40.1	45.2	47.3	46.6	16.5	27.9	18.4	6.1	10.4	15	41.6	34.8	46.6	metabolic process;regulation of biological process;response to stimulus	nucleus	DNA binding;metal ion binding;protein binding
High	O15397	Importin-8 OS=Homo sapiens OX=9606 GN=IPO8 PE=1 SV=2	0	5.694	1	1	1	1	1037	119.9	5.16	1.547	0.836	0.649	0.63	-0.26	-0.62		0.267115	0.233246	0.146656	0.52476	0.343334	0.252051	1.98	15.52	42.38	102.5	28.8	32.9	27.3	18.6	21	29.7	32.7	38	32.4	13.2	20.3	11.6	5.5	9.3	11.1	30	28	32.4	regulation of biological process;response to stimulus;transport	cytoplasm;cytosol;nucleus	protein binding;transporter activity
High	Q92614	Unconventional myosin-XVIIIa OS=Homo sapiens OX=9606 GN=MYO18A PE=1 SV=3	0	59.034	11	18	21	18	2054	233	6.3	1.003	0.397	0.454	0	-1.33	-1.14	0.325198	0.472936	0.0126645	0.00712807	0.677862	0.0651135	0.072052	1.92	12.34	13.81	76.9	404	355.1	378.2	397.8	354.2	468.8	1033.1	794.9	895.5	185.7	219.2	160.8	116.8	157.6	175.7	949.6	584.5	895.5	cell differentiation;cell organization and biogenesis;cellular component movement;metabolic process;regulation of biological process;transport	cell surface;cytoplasm;cytoskeleton;Golgi;membrane	catalytic activity;DNA binding;motor activity;nucleotide binding;protein binding;RNA binding;structural molecule activity;transporter activity
High	Q86TB9	Protein PAT1 homolog 1 OS=Homo sapiens OX=9606 GN=PATL1 PE=1 SV=2	0	60.004	21	12	16	12	770	86.8	6.67	1.694	2.899	1.711	0.76	1.54	0.77	1.16302	0.0687033	0.0424211	0.0242514	0.319508	0.111261	0.0964073	2.5	9.97	7.35	126.8	412.6	561.9	348.5	243.5	326.2	288.9	206.8	142.3	181.6	189.7	346.8	148.1	71.5	145.1	108.3	190.1	104.7	181.6	cell organization and biogenesis;metabolic process	cytoplasm;cytosol;nucleus	protein binding;RNA binding
High	P98194	Calcium-transporting ATPase type 2C member 1 OS=Homo sapiens OX=9606 GN=ATP2C1 PE=1 SV=3	0	10.73	4	3	3	3	919	100.5	6.74	1.111	0.482	0.456	0.15	-1.05	-1.13	0.147477	0.71207	0.010954	0.0140356	0.824624	0.0620494	0.0812993	24.42	2.66	7.58	74.3	43.9	36.2	35.8	33.9	32.6	43.5	75.7	74.5	75.1	20.2	22.3	15.2	10	14.5	16.3	69.6	54.8	75.1	cell organization and biogenesis;cellular homeostasis;regulation of biological process;response to stimulus;transport	Golgi;membrane	catalytic activity;metal ion binding;nucleotide binding;signal transducer activity;transporter activity
High	O14641	Segment polarity protein dishevelled homolog DVL-2 OS=Homo sapiens OX=9606 GN=DVL2 PE=1 SV=1	0	72.335	31	15	26	11	736	78.9	6.02	1.729	2.086	1.351	0.79	1.06	0.43	0.672212	0.21271	0.0788468	0.0844588	0.467608	0.163217	0.180525	14.55	23.95	5.54	121	1627.9	1922.8	1360.2	857.2	1111.9	1412.7	1046	780.4	793.6	748.4	1186.8	578.2	251.7	494.8	529.5	961.4	573.8	793.6	cell organization and biogenesis;development;metabolic process;regulation of biological process;response to stimulus	cytoplasm;cytosol;membrane;nucleus	protein binding
High	O94972	E3 ubiquitin-protein ligase TRIM37 OS=Homo sapiens OX=9606 GN=TRIM37 PE=1 SV=2	0	7.098	4	3	3	3	964	107.8	5.15	1.839	2.206	1.189	0.88	1.14	0.25	0.942821	0.114072	0.115882	0.122691	0.377433	0.21116	0.226688	1.26	0.39	1.66	135.7	367.7	332.7	259.1	200	179.4	230.6	224	166.3	150.9	169.1	205.4	110.1	58.7	79.8	86.5	205.9	122.3	150.9	cell organization and biogenesis;metabolic process;regulation of biological process	cytoplasm;cytosol	catalytic activity;metal ion binding;protein binding
High	Q6BDS2	UHRF1-binding protein 1 OS=Homo sapiens OX=9606 GN=UHRF1BP1 PE=1 SV=1	0	32.238	8	9	11	8	1440	159.4	6.14	1.156	0.547	0.457	0.21	-0.87	-1.13	0.513909	0.306261	0.0145305	0.0015174	0.556638	0.0681791	0.071627	10.27	5.07	4.86	83	321.4	358.6	329.1	259.9	310.1	343.9	752.3	587.2	632.7	147.8	221.3	139.9	76.3	138	128.9	691.5	431.8	632.7			protein binding
High	O60610	Protein diaphanous homolog 1 OS=Homo sapiens OX=9606 GN=DIAPH1 PE=1 SV=2	0	120.159	26	27	41	27	1272	141.3	5.41	1.235	0.523	0.457	0.3	-0.93	-1.13	0.855877	0.139355	0.00924716	0.00229369	0.404214	0.0587642	0.071627	11.69	6.77	8.01	94.3	1627	1468.2	1767.9	1221.1	1188.8	1706	3532.1	2672.4	2805	748	906.2	751.5	358.5	529	639.5	3246.5	1965	2805	cell organization and biogenesis;regulation of biological process;response to stimulus;transport	cytoplasm;cytoskeleton;cytosol;membrane	catalytic activity;motor activity;protein binding;RNA binding
High	Q9H3P7	Golgi resident protein GCP60 OS=Homo sapiens OX=9606 GN=ACBD3 PE=1 SV=4	0	20.419	11	5	7	5	528	60.6	5.06	0.93	0.42	0.457	-0.1	-1.25	-1.13	0.0349063	0.92277	0.0054847	0.0265089	0.957413	0.0495438	0.100807	6.17	1.96	4.01	72	377.4	338.2	376.3	422.7	288.7	404.7	884.8	899.2	985	173.5	208.8	160	124.1	128.5	151.7	813.2	661.2	985	metabolic process;transport	Golgi;membrane;mitochondrion	protein binding
High	O94868	F-BAR and double SH3 domains protein 2 OS=Homo sapiens OX=9606 GN=FCHSD2 PE=1 SV=3	0	12.77	10	6	6	6	740	84.2	5.77	1.156	0.529	0.458	0.21	-0.92	-1.13	0.237845	0.578302	0.027365	0.00412262	0.741144	0.0880018	0.071627	38.05	18.35	11.28	83.9	168.5	199.4	160.6	145.8	137.3	194.8	393.3	318.6	330.4	77.5	123.1	68.3	42.8	61.1	73	361.5	234.3	330.4	cell communication;cell organization and biogenesis;regulation of biological process	endosome	protein binding
High	Q8NHQ8	Ras association domain-containing protein 8 OS=Homo sapiens OX=9606 GN=RASSF8 PE=1 SV=2	0	16.711	15	5	5	5	419	48.3	6.49	1.001	0.556	0.46	0	-0.85	-1.12	0.249055	0.563566	0.047354	0.0217056	0.729814	0.118922	0.0923753	13.31	29.27	8.4	84.6	84.8	95.2	113.6	93	95.2	75.3	163.8	152.3	218.6	39	58.8	48.3	27.3	42.3	28.2	150.6	112	218.6	cell organization and biogenesis;regulation of biological process;response to stimulus
High	Q8IWC1	MAP7 domain-containing protein 3 OS=Homo sapiens OX=9606 GN=MAP7D3 PE=1 SV=2	0	34.785	17	13	16	13	876	98.4	9.32	1.786	1.738	0.955	0.84	0.8	-0.07	1.70588	0.0196841	0.00098783	0.69383	0.252898	0.0411692	0.762181	3.77	2.79	0.91	133.3	886.5	1164.6	1077.2	496.3	635.9	742.6	594.9	519.8	670	407.6	718.8	457.9	145.7	282.9	278.4	546.8	382.2	670	cell organization and biogenesis	cytoplasm;cytoskeleton;membrane	protein binding;structural molecule activity
High	Q9H246	Uncharacterized protein C1orf21 OS=Homo sapiens OX=9606 GN=C1orf21 PE=1 SV=1	0	7.634	11	1	2	1	121	13.9	5.22	1.539	0.707	0.464	0.62	-0.5	-1.11		0.125541	0.068616	0.0398043	0.389816	0.14918	0.120227	24.94	22.58	28.58	89.9	24.4	22	26.3	13.6	14.3	24	37.2	29.2	36.7	11.2	13.6	11.2	4	6.4	9	34.2	21.5	36.7			protein binding
High	P16435	NADPH--cytochrome P450 reductase OS=Homo sapiens OX=9606 GN=POR PE=1 SV=2	0	13.818	10	4	4	4	677	76.6	5.58	1.595	0.384	0.235	0.67	-1.38	-2.09	1.39541	0.0402337	0.00220431	0.00246262	0.275355	0.0437474	0.071627	23.59	3.78	2.39	77.8	41.5	38.4	44.6	22.2	28.6	28	119.1	96.1	99.9	19.1	23.7	19	6.5	12.7	10.5	109.5	70.6	99.9	metabolic process;regulation of biological process;response to stimulus	endoplasmic reticulum;membrane;mitochondrion	catalytic activity;nucleotide binding;protein binding
High	Q9UNK0	Syntaxin-8 OS=Homo sapiens OX=9606 GN=STX8 PE=1 SV=2	0	8.455	23	3	3	3	236	26.9	4.98	0.961	0.414	0.461	-0.06	-1.27	-1.12	0.441336	0.361963	0.00179811	0.0274691	0.598657	0.0430817	0.102748	4.03	9.49	14.78	76.2	58.6	58.4	57.5	93.8	60.8	58.2	138.9	150.6	132	26.9	36.1	24.4	27.5	27.1	21.8	127.7	110.8	132	cell organization and biogenesis;regulation of biological process;transport	cytosol;endoplasmic reticulum;endosome;membrane	protein binding
High	Q15334	Lethal(2) giant larvae protein homolog 1 OS=Homo sapiens OX=9606 GN=LLGL1 PE=1 SV=3	0	116.411	30	24	36	24	1064	115.3	6.29	0.633	0.337	0.461	-0.66	-1.57	-1.12	1.05595	0.0879127	0.00425914	0.0102529	0.34747	0.0463289	0.0764739	7.44	7.26	19.94	70.4	704.8	544.7	726.4	806.6	903.2	1146.8	2153.3	1986.9	1959.4	324	336.2	308.8	236.8	401.9	429.9	1979.2	1461	1959.4	cell organization and biogenesis;regulation of biological process;transport	cytoplasm;cytoskeleton;endosome;Golgi;membrane	enzyme regulator activity;protein binding;structural molecule activity
High	P49959	Double-strand break repair protein MRE11 OS=Homo sapiens OX=9606 GN=MRE11 PE=1 SV=3	0	247.479	53	35	85	35	708	80.5	5.9	1.723	1.8	1.237	0.78	0.85	0.31	0.984609	0.103607	0.0161621	0.474418	0.366658	0.0698235	0.576328	32.81	14.17	17	113.6	4631.2	5974	4553.8	2201.2	3467.7	3857.4	2796.7	2572.5	2802.4	2129.3	3687.4	1935.8	646.3	1543	1446	2570.6	1891.6	2802.4	cell organization and biogenesis;cell proliferation;metabolic process;regulation of biological process;response to stimulus	chromosome;cytoplasm;cytosol;nucleus	catalytic activity;DNA binding;metal ion binding;protein binding
High	Q8NF37	Lysophosphatidylcholine acyltransferase 1 OS=Homo sapiens OX=9606 GN=LPCAT1 PE=1 SV=2	0	13.152	9	4	4	4	534	59.1	6.02	1.074	0.529	0.462	0.1	-0.92	-1.11	0.595934	0.253552	0.0107155	0.033055	0.512176	0.0618087	0.111387	0.06	9.62	28.58	91.3	151.8	88.5	125.3	141.4	57.3	116.7	203.8	305.7	167.3	69.8	54.6	53.3	41.5	25.5	43.8	187.3	224.8	167.3	metabolic process;regulation of biological process;transport	endoplasmic reticulum;Golgi;membrane	catalytic activity;metal ion binding
High	Q7KZI7	Serine/threonine-protein kinase MARK2 OS=Homo sapiens OX=9606 GN=MARK2 PE=1 SV=2	0	45.427	17	11	12	9	788	87.9	9.72	1.016	0.461	0.462	0.02	-1.12	-1.12	0.174281	0.669451	0.00320198	0.0174543	0.797911	0.0454644	0.0868063	9.58	11.19	13.79	80.2	278.3	210.3	258.4	257.4	207.1	327.4	560.1	557.5	490.3	127.9	129.8	109.9	75.6	92.1	122.7	514.8	409.9	490.3	cell differentiation;cell organization and biogenesis;cellular component movement;development;metabolic process;regulation of biological process;response to stimulus	cytoplasm;cytoskeleton;membrane;mitochondrion	catalytic activity;enzyme regulator activity;metal ion binding;nucleotide binding;protein binding;RNA binding
High	Q9HC07	Transmembrane protein 165 OS=Homo sapiens OX=9606 GN=TMEM165 PE=1 SV=1	0	25.788	20	4	6	4	324	34.9	7.02	1.047	0.485	0.463	0.07	-1.04	-1.11	0.135753	0.731555	0.0212458	0.00170583	0.840329	0.0779576	0.071627	30.27	21.9	1.16	79.8	106.5	102.9	101.4	127.8	76.1	96.8	209.1	273.9	180.9	49	63.5	43.1	37.5	33.9	36.3	192.2	201.4	180.9	cellular homeostasis;metabolic process;transport	endosome;Golgi;membrane;vacuole
High	P02786	Transferrin receptor protein 1 OS=Homo sapiens OX=9606 GN=TFRC PE=1 SV=2	0	30.085	13	9	10	9	760	84.8	6.61	0.986	0.456	0.463	-0.02	-1.13	-1.11	0.116643	0.764463	0.013212	0.0349053	0.863472	0.0661671	0.1145	12.46	19.87	35.3	82.3	227.5	156.8	194.3	255.3	145.7	197.1	425.7	416	389.6	104.6	96.8	82.6	75	64.8	73.9	391.2	305.9	389.6	cell differentiation;cell organization and biogenesis;cellular homeostasis;metabolic process;regulation of biological process;response to stimulus;transport	cell surface;endosome;extracellular;membrane	protein binding;receptor activity;RNA binding;transporter activity
High	O96013	Serine/threonine-protein kinase PAK 4 OS=Homo sapiens OX=9606 GN=PAK4 PE=1 SV=1	0	41.226	25	11	14	11	591	64	9.73	1.08	0.394	0.463	0.11	-1.35	-1.11	0.0867758	0.818887	0.0127069	0.00993171	0.896562	0.0651135	0.0758848	2.92	16.02	0.07	74.6	428.2	390.5	395.7	396.5	354.6	515.5	1114	857.3	992.2	196.9	241	168.2	116.4	157.8	193.3	1024	630.4	992.2	cell death;cell growth;cell organization and biogenesis;cell proliferation;cellular component movement;metabolic process;regulation of biological process;response to stimulus	cytoplasm;Golgi	catalytic activity;nucleotide binding;protein binding
High	Q86YS7	C2 domain-containing protein 5 OS=Homo sapiens OX=9606 GN=C2CD5 PE=1 SV=1	0	59.221	16	15	20	15	1000	110.4	5.69	0.857	0.391	0.463	-0.22	-1.36	-1.11	1.29902	0.0502324	0.00539356	0.00965017	0.295396	0.0491129	0.0758848	6.54	8.61	10.56	73.7	445.6	375.4	473.1	568	437.9	527.6	1140.5	1140.6	1151	204.9	231.7	201.1	166.8	194.9	197.8	1048.3	838.7	1151	cell organization and biogenesis;regulation of biological process;response to stimulus;transport	cytoplasm;cytosol;membrane	metal ion binding;protein binding
High	Q6NSJ5	Volume-regulated anion channel subunit LRRC8E OS=Homo sapiens OX=9606 GN=LRRC8E PE=1 SV=2	0	10.709	7	5	5	5	796	90.2	6.96	1.031	0.478	0.464	0.04	-1.07	-1.11	0.338153	0.459036	0.00727306	0.00159193	0.667902	0.0554629	0.071627	10.14	1.48	6.7	80.1	294.2	379.6	331.7	285.5	297	345.5	701	615.8	669.5	135.3	234.3	141	83.8	132.2	129.5	644.4	452.8	669.5	regulation of biological process;response to stimulus;transport	cytoplasm;endoplasmic reticulum;membrane	protein binding;transporter activity
High	Q96TA1	Protein Niban 2 OS=Homo sapiens OX=9606 GN=NIBAN2 PE=1 SV=3	0	88.948	32	18	30	18	746	84.1	6.19	0.745	0.342	0.465	-0.42	-1.55	-1.1	0.673276	0.21219	0.0112529	0.0119964	0.467608	0.0626128	0.0774846	37.6	2.2	4.2	82.2	1110.7	866.3	1089.7	1112.9	1162.9	1842.9	3187.9	2393.4	2571.9	510.7	534.7	463.2	326.8	517.5	690.8	2930.2	1759.9	2571.9	cell differentiation;cellular component movement;metabolic process;regulation of biological process;transport	cytoplasm;cytosol;membrane;nucleus	protein binding
High	Q96M27	Protein PRRC1 OS=Homo sapiens OX=9606 GN=PRRC1 PE=1 SV=1	0	5.935	7	3	3	3	445	46.7	5.83	1.623	1.968	1.212	0.7	0.98	0.28	0.245997	0.567549	0.184138	0.191477	0.731828	0.28943	0.297228	30.97	6.55	20.2	116	147.5	177.9	99.4	90.9	90.7	156	99.4	75	86.6	67.8	109.8	42.2	26.7	40.4	58.5	91.4	55.1	86.6		Golgi	protein binding
High	Q9Y265	RuvB-like 1 OS=Homo sapiens OX=9606 GN=RUVBL1 PE=1 SV=1	0	106.481	56	18	31	18	456	50.2	6.42	1.722	3.352	3.036	0.78	1.75	1.6	0.536146	0.290974	0.0148016	0.0295795	0.546045	0.0683696	0.105948	0.27	11.49	23.68	107.9	2466.6	4134.6	2384	1432.8	2397.3	2714.6	771	735.9	789.6	1134.1	2552	1013.4	420.7	1066.7	1017.6	708.6	541.1	789.6	cell division;cell organization and biogenesis;metabolic process;regulation of biological process;response to stimulus	cytoplasm;cytoskeleton;cytosol;membrane;nucleus	catalytic activity;nucleotide binding;protein binding
High	Q92997	Segment polarity protein dishevelled homolog DVL-3 OS=Homo sapiens OX=9606 GN=DVL3 PE=1 SV=2	0	35.692	17	9	18	4	716	78	6.65	1.719	1.657	1.068	0.78	0.73	0.09	0.752285	0.176895	0.126531	0.817981	0.437121	0.223334	0.859171	27.21	16.07	0.44	112.9	542.5	715.3	500.5	266.6	416	489.6	457.1	327.5	389.6	249.4	441.5	212.7	78.3	185.1	183.5	420.2	240.8	389.6	development;regulation of biological process;response to stimulus	cytoplasm;cytosol	protein binding
High	Q5T0N5	Formin-binding protein 1-like OS=Homo sapiens OX=9606 GN=FNBP1L PE=1 SV=3	0	25.136	14	7	7	7	605	70	6.64	1.005	0.505	0.467	0.01	-0.99	-1.1	0.277985	0.527248	0.0141956	0.0115405	0.710524	0.0676452	0.0769372	11.02	11.1	20.58	94.2	208.3	172.5	204.9	139.7	171.6	220.2	405.9	341.8	367.3	95.8	106.5	87.1	41	76.4	82.6	373.1	251.3	367.3	cell organization and biogenesis;cellular component movement;metabolic process;regulation of biological process;transport	cytoplasm;cytoskeleton;cytosol;membrane	protein binding
High	P35670	Copper-transporting ATPase 2 OS=Homo sapiens OX=9606 GN=ATP7B PE=1 SV=4	0	28.583	7	9	12	7	1465	157.2	6.7	0.923	0.393	0.468	-0.12	-1.35	-1.09	0.635451	0.231499	0.00427238	0.0201651	0.487766	0.0463289	0.0897448	5.56	13.53	19.45	72.4	274.6	216.9	302.2	376.7	226.1	327.3	699.1	699.1	621.3	126.3	133.9	128.4	110.6	100.6	122.7	642.5	514.1	621.3	cellular homeostasis;response to stimulus;transport	cytoplasm;endosome;Golgi;membrane;mitochondrion	catalytic activity;metal ion binding;nucleotide binding;protein binding;transporter activity
High	Q14789	Golgin subfamily B member 1 OS=Homo sapiens OX=9606 GN=GOLGB1 PE=1 SV=2	0	948.841	57	171	313	171	3259	375.8	5	1.19	0.578	0.469	0.25	-0.79	-1.09	0.261996	0.547021	0.0215756	0.0780683	0.720288	0.0782535	0.172064	5.42	20.37	15.05	90.5	13526.7	11564.8	12634	15599.9	9716.8	10240.9	21841.1	20171	22826.4	6219.2	7138.2	5370.5	4580.3	4323.8	3838.8	20075.4	14831.9	22826.4	cell organization and biogenesis;metabolic process;regulation of biological process;transport	Golgi;membrane	catalytic activity;DNA binding;motor activity;protein binding;RNA binding;transporter activity
High	O95248	Myotubularin-related protein 5 OS=Homo sapiens OX=9606 GN=SBF1 PE=1 SV=4	0	77.217	18	23	24	22	1868	208.3	6.9	0.875	0.392	0.47	-0.19	-1.35	-1.09	1.05715	0.0876693	0.00258376	0.0111815	0.34747	0.0442361	0.0768401	6.61	7.19	10.61	74.5	451.3	365.6	475.4	515.8	399.2	615	1214.1	1096.7	1047.8	207.5	225.7	202.1	151.4	177.6	230.5	1116	806.4	1047.8
High	Q92797	Symplekin OS=Homo sapiens OX=9606 GN=SYMPK PE=1 SV=2	0	92.199	23	22	30	22	1274	141.1	6.13	3.336	1.057	0.34	1.74	0.08	-1.56	1.21717	0.0606501	0.648509	0.00246458	0.304434	0.727643	0.071627	11.26	17.03	5.52	143.9	2088.7	1026.3	1922.3	626.2	635.5	535.6	1818.7	1772.6	1868.7	960.3	633.5	817.2	183.9	282.8	200.8	1671.7	1303.4	1868.7	metabolic process;regulation of biological process;transport	cytoplasm;cytoskeleton;cytosol;membrane;nucleus	protein binding
High	Q15738	Sterol-4-alpha-carboxylate 3-dehydrogenase, decarboxylating OS=Homo sapiens OX=9606 GN=NSDHL PE=1 SV=2	0	9.232	15	4	4	4	373	41.9	8.06	0.651	0.524	0.471	-0.62	-0.93	-1.09	0.125608	0.748844	0.147836	0.0904434	0.852183	0.250586	0.186569	4.84	51.35	12.54	95.5	39	22.1	44	61.9	34	25.8	54.9	142.6	42.2	17.9	13.7	18.7	18.2	15.1	9.7	50.4	104.9	42.2	metabolic process;regulation of biological process;response to stimulus	endoplasmic reticulum;membrane	catalytic activity
High	P41091	Eukaryotic translation initiation factor 2 subunit 3 OS=Homo sapiens OX=9606 GN=EIF2S3 PE=1 SV=3	0	65.922	36	13	22	13	472	51.1	8.4	1.718	2.772	1.775	0.78	1.47	0.83	0.467941	0.340455	0.0463282	0.0190081	0.585476	0.117175	0.0879932	29.11	46.8	13.44	139.8	1567.3	2150.9	1263.1	912.4	1046.6	1551.6	720.7	565.4	589.7	720.6	1327.6	536.9	267.9	465.7	581.6	662.4	415.7	589.7	metabolic process;transport	cytoplasm;cytosol;nucleus	catalytic activity;nucleotide binding;protein binding;RNA binding
High	Q8IWI9	MAX gene-associated protein OS=Homo sapiens OX=9606 GN=MGA PE=1 SV=4	0	199.814	21	48	71	48	3065	336	6.9	1.77	1.605	0.88	0.82	0.68	-0.18	1.55041	0.0281576	0.0237057	0.118665	0.265909	0.081796	0.223135	21.55	2.73	6.89	133	3869	4313.8	4370	1811.3	2851.2	2468.5	2673.4	2410.5	3238.4	1778.8	2662.7	1857.6	531.8	1268.7	925.3	2457.3	1772.5	3238.4
High	P30825	High affinity cationic amino acid transporter 1 OS=Homo sapiens OX=9606 GN=SLC7A1 PE=1 SV=1	0	9.115	5	3	3	2	629	67.6	5.43	0.522	0.301	0.472	-0.94	-1.73	-1.08	0.790397	0.162033	0.0158258	0.0171519	0.427084	0.0697212	0.0864133	2.11	33.34	16.39	58.9	60.4	44.3	85.6	117.5	85	88.7	208.8	200.5	180.2	27.8	27.4	36.4	34.5	37.8	33.2	192	147.4	180.2	transport	membrane	protein binding;transporter activity
High	Q14699	Raftlin OS=Homo sapiens OX=9606 GN=RFTN1 PE=1 SV=4	0	41.994	26	11	14	11	578	63.1	5.67	0.682	0.345	0.475	-0.55	-1.53	-1.07	1.25123	0.0560744	0.00458264	0.0110402	0.300399	0.046591	0.0764739	18.95	17.03	9.8	62.7	374.8	335.3	478.6	620.1	491.9	582.5	1226.4	1085.2	1104.2	172.3	207	203.4	182.1	218.9	218.3	1127.3	798	1104.2	cell organization and biogenesis;regulation of biological process;response to stimulus;transport	cytoplasm;endosome;membrane	RNA binding
High	Q5T3I0	G patch domain-containing protein 4 OS=Homo sapiens OX=9606 GN=GPATCH4 PE=1 SV=2	0	20.237	9	3	5	3	446	50.4	9.63	2.058	0.746	0.362	1.04	-0.42	-1.46	3.22194	0.000599876	0.0669416	0.00370827	0.152818	0.147002	0.071627	0.89	19.69	12.98	106	181	181.1	239.1	87.9	88.5	110.4	278	242.6	276.7	83.2	111.8	101.6	25.8	39.4	41.4	255.5	178.4	276.7			protein binding;RNA binding
High	Q96I27	Zinc finger protein 625 OS=Homo sapiens OX=9606 GN=ZNF625 PE=1 SV=1	0	7.685	19	2	2	1	306	34.7	8.98	1.522	0.811	0.533	0.61	-0.3	-0.91		0.18119	0.395762	0.230466	0.440067	0.504042	0.33756	43.27	2.21	46.12	84.1	51	66.4	53.7	26	43.7	52	48.8	63.8	81.9	23.5	41	22.8	7.6	19.4	19.5	44.8	46.9	81.9	metabolic process;regulation of biological process	nucleus	DNA binding;metal ion binding;protein binding
High	Q96PY6	Serine/threonine-protein kinase Nek1 OS=Homo sapiens OX=9606 GN=NEK1 PE=1 SV=2	0	57.924	15	16	18	16	1258	142.7	5.94	1.717	1.947	1.151	0.78	0.96	0.2	1.11575	0.0766041	0.02203	0.078287	0.330885	0.0788279	0.172319	7.72	2.26	9.45	118.2	1255.9	1541.8	1190.7	695.3	898	992.4	790.9	644.9	779.9	577.4	951.7	506.2	204.1	399.6	372	727	474.2	779.9	cell division;cell organization and biogenesis;metabolic process;regulation of biological process;response to stimulus	cytoplasm;cytoskeleton;nucleus	catalytic activity;metal ion binding;nucleotide binding;protein binding
High	Q99871	HAUS augmin-like complex subunit 7 OS=Homo sapiens OX=9606 GN=HAUS7 PE=1 SV=3	0	47.706	42	12	15	12	368	40.8	4.83	1.716	1.697	1.087	0.78	0.76	0.12	0.984696	0.103587	0.0326597	0.291231	0.366658	0.0966705	0.398882	15.09	21.31	13.36	110.2	337.6	473.4	340	196.7	250.3	296.5	234	198.9	230.4	155.2	292.2	144.5	57.7	111.4	111.2	215.1	146.3	230.4	cell division;cell organization and biogenesis;regulation of biological process	cytoplasm;cytoskeleton;cytosol	protein binding
High	Q8WUP2	Filamin-binding LIM protein 1 OS=Homo sapiens OX=9606 GN=FBLIM1 PE=1 SV=2	0	6.052	5	1	1	1	373	40.6	6.02	1.521	1.663	1.173	0.61	0.73	0.23		0.13402	0.0412382	0.10165	0.397911	0.109716	0.200135	6.43	10.78	7.37	122.7	71.5	71.6	54.9	47	45.1	51.8	42	40.1	43.1	32.9	44.2	23.3	13.8	20.1	19.4	38.6	29.5	43.1	cell organization and biogenesis;regulation of biological process	cytoplasm;cytoskeleton;cytosol	metal ion binding;protein binding
High	Q92538	Golgi-specific brefeldin A-resistance guanine nucleotide exchange factor 1 OS=Homo sapiens OX=9606 GN=GBF1 PE=1 SV=2	0	41.689	7	11	13	11	1859	206.3	5.73	1.23	0.586	0.476	0.3	-0.77	-1.07	0.796988	0.159592	0.00222803	0.0044626	0.424224	0.0437474	0.071627	5.82	4.93	0.69	84.5	469.3	471.2	538.1	462	383	420.8	887.7	845.2	804.2	215.8	290.9	228.7	135.7	170.4	157.7	815.9	621.5	804.2	cell organization and biogenesis;cellular component movement;metabolic process;regulation of biological process;response to stimulus;transport	cytoplasm;cytosol;Golgi;membrane;mitochondrion;organelle lumen	protein binding
Medium	Q9NW82	WD repeat-containing protein 70 OS=Homo sapiens OX=9606 GN=WDR70 PE=1 SV=1	0.011	2.344	2	1	1	1	654	73.2	6.33	1.521	0.647	0.426	0.6	-0.63	-1.23		0.0481853	0.14911	0.00469838	0.289361	0.251465	0.071627	6.54	34.19	5.62	101.6	46.5	38.7	39.4	22.1	26.6	25.9	60.8	49.9	73.5	21.4	23.9	16.7	6.5	11.8	9.7	55.9	36.7	73.5			protein binding
Medium	Q8IU60	m7GpppN-mRNA hydrolase OS=Homo sapiens OX=9606 GN=DCP2 PE=1 SV=3	0.01	2.457	3	1	1	1	420	48.4	8	1.52	1.362	0.896	0.6	0.45	-0.16		0.042374	0.0416739	0.0448186	0.278772	0.1104	0.128167	15.22	12.32	3.17	118.7	64.8	70.4	60.5	42.6	37.2	44.3	48.4	47.6	44.4	29.8	43.5	25.7	12.5	16.5	16.6	44.5	35	44.4	metabolic process;regulation of biological process	cytosol	catalytic activity;metal ion binding;protein binding;RNA binding
[truncated: 3,029 more rows]
[truncated: 10 more columns]

## Sheet: TMT Info
Sample	Replicate	TMT Channel
Gaq-WT	A	126
Gaq-QL	A	127N
Gaq-CS	A	128N
TurboID-CaaX	A	129N
Gaq-WT	B	130N
Gaq-QL	B	131N
Gaq-CS	B	132N
TurboID-CaaX	B	127C
Gaq-WT	C	128C
Gaq-QL	C	129C
Gaq-CS	C	130C
TurboID-CaaX	C	131C
