# Supplementary material for: G protein Gαq subunits engage targets in the nucleus involved in chromatin remodeling and gene expression
Source: J Biol Chem. 2026 Feb 25;302(4):111322. doi: 10.1016/j.jbc.2026.111322 (PMC13129537; doi:10.1016/j.jbc.2026.111322)
Supplement: Table S2 [file mmc3.xlsx]

## Sheet: GqQL-WT enrichment table
# background genes	# genes	category	chart color	description	FDR value	genes	network.SUID	nodes.SUID	p-value	term name	transferred FDR value
1483	80	UniProt Keywords		Nucleus	5.29e-11	CDK13|L3MBTL2|MGA|NUFIP2|PRPF19|ASF1A|NR3C1|RIF1|YEATS4|ZC3H14|JUND|RPA1|MED4|INTS13|PPP2R3C|SMARCD3|PIAS4|BRD4|GMEB2|TMPO|NCOR1|AKAP8|PRCC|CEP164|USP15|KPNB1|ZNF281|ABRAXAS2|SPRED1|JUNB|HCFC1|CCAR2|PRPF3|FUBP3|ARID1A|CSTF2T|ARID2|PSME3IP1|PLCB1|TRIM24|LIN54|SMARCA4|UBE2I|NF1|WDR5|ZNF318|RNF2|CEP350|MED23|TACC2|TTF2|BCAS2|TFDP1|PUS1|BCOR|RPS6KA3|EP400|PPP6R3|JMJD1C|BACH1|DIAPH3|PRR12|PHF21A|HNRNP…	132	167|177|189|199|203|217|225|195|219|251|233|211|257|261|265|273|247|173|235|291|241|163|209|301|305|253|357|379|307|255|197|285|213|279|239|373|275|207|315|237|181|223|179|227|193|175|191|269|259|249|169|215|187|333|299|325|221|375|231|371|295|367|345|205|229|335|283|263|183|377|185|337|369|245|171|341|287|355|277|347	1.1e-13	KW-0539	1.02765
1397	76	GO Cellular Component		Nucleoplasm	1.17e-09	CDK13|L3MBTL2|MGA|NUFIP2|PRPF19|ASF1A|NR3C1|KALRN|RIF1|YEATS4|ZC3H14|JUND|RPA1|MED4|INTS13|PPP2R3C|SMARCD3|PIAS4|BRD4|GMEB2|NCOR1|AKAP8|PRCC|CEP164|USP15|KPNB1|ZNF281|SPRED1|JUNB|HCFC1|CCAR2|PRPF3|ARID1A|CSTF2T|ARID2|PLCB1|TRIM24|LIN54|SMARCA4|UBE2I|WDR5|ZNF318|RNF2|MED23|TACC2|RPRD2|TTF2|BCAS2|PALM2AKAP2|TFDP1|PUS1|BCOR|RPS6KA3|EP400|PPP6R3|QRICH1|TNRC6A|JMJD1C|BACH1|PHF21A|HNRNPF|ECD|NOP14|MBD3…	132	167|177|189|199|203|217|225|243|195|219|251|233|211|257|261|265|273|247|173|235|241|163|209|301|305|253|357|307|255|197|285|213|239|373|275|315|237|181|223|179|193|175|191|259|249|323|169|215|161|187|333|299|325|221|375|321|297|231|371|345|205|229|335|283|263|363|183|377|185|337|245|171|341|287|277|347	9.59e-13	GO:0005654	0.893181
1527	78	GO Cellular Component		Nuclear lumen	5.89e-09	AKAP11|CDK13|L3MBTL2|MGA|NUFIP2|PRPF19|ASF1A|NR3C1|KALRN|RIF1|YEATS4|ZC3H14|JUND|RPA1|MED4|INTS13|PPP2R3C|SMARCD3|PIAS4|BRD4|GMEB2|NCOR1|AKAP8|PRCC|CEP164|USP15|KPNB1|ZNF281|SPRED1|JUNB|HCFC1|CCAR2|PRPF3|ARID1A|CSTF2T|ARID2|PLCB1|TRIM24|LIN54|SMARCA4|UBE2I|NF1|WDR5|ZNF318|RNF2|MED23|TACC2|RPRD2|TTF2|BCAS2|PALM2AKAP2|TFDP1|PUS1|BCOR|RPS6KA3|EP400|PPP6R3|QRICH1|TNRC6A|JMJD1C|BACH1|PHF21A|HNRNPF|ECD…	132	159|167|177|189|199|203|217|225|243|195|219|251|233|211|257|261|265|273|247|173|235|241|163|209|301|305|253|357|307|255|197|285|213|239|373|275|315|237|181|223|179|227|193|175|191|259|249|323|169|215|161|187|333|299|325|221|375|321|297|231|371|345|205|229|335|283|263|363|183|377|185|337|245|171|341|287|277|347	9.68e-12	GO:0031981	0.822988
498	40	UniProt Keywords		Transcription regulation	7.39e-08	L3MBTL2|MGA|ASF1A|NR3C1|YEATS4|JUND|MED4|SMARCD3|PIAS4|BRD4|GMEB2|NCOR1|AKAP8|ZNF281|JUNB|CCAR2|FUBP3|ARID1A|ARID2|TRIM24|LIN54|SMARCA4|WDR5|ZNF318|RNF2|MED23|TTF2|TFDP1|BCOR|JMJD1C|BACH1|PHF21A|ECD|MBD3|HDAC2|SALL3|YAP1|SALL2|ARID1B|ZFHX3	132	177|189|217|225|219|233|257|273|247|173|235|241|163|357|255|285|279|239|275|237|181|223|193|175|191|259|169|187|299|231|371|345|229|283|185|369|287|355|277|347	3.06e-10	KW-0805	0.713136
515	41	GO Cellular Component		Nuclear protein-containing complex	8.63e-08	CDK13|MGA|PRPF19|YEATS4|JUND|RPA1|MED4|INTS13|SMARCD3|NCOR1|KPNB1|ABRAXAS2|JUNB|HCFC1|PRPF3|ARID1A|CSTF2T|ARID2|LIN54|SMARCA4|UBE2I|WDR5|RNF2|MED23|RPRD2|TTF2|BCAS2|TFDP1|BCOR|EP400|JMJD1C|BACH1|UBAP2L|PHF21A|HNRNPF|NOP14|MBD3|INTS12|HDAC2|YAP1|ARID1B	132	167|189|203|219|233|211|257|261|273|241|253|379|255|197|213|239|373|275|181|223|179|193|191|259|323|169|215|187|299|221|231|371|201|345|205|335|283|263|185|287|277	2.13e-10	GO:0140513	0.706399
274	28	GO Cellular Component		Chromatin	7.64e-07	MGA|ASF1A|NR3C1|RIF1|YEATS4|JUND|SMARCD3|BRD4|GMEB2|TMPO|NCOR1|JUNB|CCAR2|ARID1A|ARID2|PLCB1|TRIM24|SMARCA4|RNF2|TFDP1|EP400|JMJD1C|BACH1|MBD3|EHMT1|HDAC2|ARID1B|ZFHX3	132	189|217|225|195|219|233|273|173|235|291|241|255|285|239|275|315|237|223|191|187|221|231|371|283|183|185|277|347	2.51e-09	GO:0000785	0.611691
128	19	UniProt Keywords		Chromatin regulator	7.78e-07	L3MBTL2|ASF1A|NR3C1|YEATS4|SMARCD3|BRD4|NCOR1|HCFC1|ARID1A|ARID2|SMARCA4|WDR5|BCOR|EP400|JMJD1C|PHF21A|EHMT1|HDAC2|ARID1B	132	177|217|225|219|273|173|241|197|239|275|223|193|299|221|231|345|183|185|277	6.45e-09	KW-0156	0.610902
2180	90	GO Cellular Component		Nucleus	9.51e-07	AKAP11|CDK13|L3MBTL2|MGA|NUFIP2|PRPF19|ASF1A|NR3C1|KALRN|RIF1|YEATS4|ZC3H14|JUND|RPA1|MED4|INTS13|PPP2R3C|SMARCD3|PIAS4|BRD4|GMEB2|TMPO|NCOR1|AKAP8|PRCC|CEP164|USP15|KPNB1|ZNF281|ABRAXAS2|SPRED1|JUNB|HCFC1|CCAR2|PRPF3|FUBP3|ARID1A|CSTF2T|ARID2|PSME3IP1|PLCB1|TRIM24|LIN54|SMARCA4|UBE2I|NF1|WDR5|ZNF318|FGFR1OP|RNF2|CEP350|MED23|TACC2|RPRD2|TTF2|BCAS2|PALM2AKAP2|TFDP1|PUS1|BCOR|RPS6KA3|EP400|PPP6R3|…	132	159|167|177|189|199|203|217|225|243|195|219|251|233|211|257|261|265|273|247|173|235|291|241|163|209|301|305|253|357|379|307|255|197|285|213|279|239|373|275|207|315|237|181|223|179|227|193|175|271|191|269|259|249|323|169|215|161|187|333|299|325|221|375|321|297|231|371|295|201|367|345|205|229|335|283|263|363|183|377|185|337|369|313|245|171|341|287|355|277|347	3.91e-09	GO:0005634	0.602182
1622	77	COMPARTMENTS		Nucleus	1.28e-06	AKAP11|CDK13|L3MBTL2|MGA|NUFIP2|PRPF19|ASF1A|NR3C1|RIF1|YEATS4|ZC3H14|JUND|RPA1|MED4|INTS13|SMARCD3|PIAS4|BRD4|GMEB2|TMPO|NCOR1|AKAP8|PRCC|CEP164|USP15|KPNB1|ZNF281|ABRAXAS2|JUNB|HCFC1|CCAR2|PRPF3|FUBP3|ARID1A|CSTF2T|ARID2|PSME3IP1|PLCB1|TRIM24|SMARCA4|UBE2I|WDR5|ZNF318|FGFR1OP|RNF2|MED23|TACC2|RPRD2|TTF2|BCAS2|TFDP1|PUS1|BCOR|RPS6KA3|EP400|PPP6R3|QRICH1|TNRC6A|BACH1|DIAPH3|UBAP2L|PHF21A|HNRNPF|E…	132	159|167|177|189|199|203|217|225|195|219|251|233|211|257|261|273|247|173|235|291|241|163|209|301|305|253|357|379|255|197|285|213|279|239|373|275|207|315|237|223|179|193|175|271|191|259|249|323|169|215|187|333|299|325|221|375|321|297|371|295|201|345|205|229|335|283|263|183|377|185|337|245|171|341|287|277|347	9.32e-10	GOCC:0005634	0.589279
771	51	GO Biological Process		Regulation of transcription, DNA-templated	1.51e-06	CDK13|L3MBTL2|MGA|NR3C1|RIF1|YEATS4|JUND|MED4|INTS13|SMARCD3|PIAS4|BRD4|GMEB2|NCOR1|ZNF281|JUNB|HCFC1|CCAR2|FUBP3|ARID1A|ARID2|PLCB1|TRIM24|LIN54|SMARCA4|UBE2I|WDR5|ZNF318|RNF2|MED23|TFDP1|CKAP2|BCOR|RPS6KA3|EP400|PRKAR1A|QRICH1|JMJD1C|BACH1|PHF21A|ECD|MBD3|INTS12|EHMT1|HDAC2|RPS6KA1|SALL3|YAP1|SALL2|ARID1B|ZFHX3	132	167|177|189|225|195|219|233|257|261|273|247|173|235|241|357|255|197|285|279|239|275|315|237|181|223|179|193|175|191|259|187|293|299|325|221|165|321|231|371|345|229|283|263|183|185|337|369|287|355|277|347	2.66e-10	GO:0006355	0.582102
529	41	GO Biological Process		Regulation of transcription by RNA polymerase II	1.51e-06	CDK13|MGA|NR3C1|RIF1|YEATS4|JUND|MED4|SMARCD3|PIAS4|BRD4|GMEB2|NCOR1|ZNF281|JUNB|HCFC1|FUBP3|ARID1A|ARID2|SMARCA4|UBE2I|WDR5|RNF2|MED23|TFDP1|CKAP2|BCOR|RPS6KA3|PRKAR1A|JMJD1C|BACH1|PHF21A|ECD|MBD3|EHMT1|HDAC2|RPS6KA1|SALL3|YAP1|SALL2|ARID1B|ZFHX3	132	167|189|225|195|219|233|257|273|247|173|235|241|357|255|197|279|239|275|223|179|193|191|259|187|293|299|325|165|231|371|345|229|283|183|185|337|369|287|355|277|347	4.7e-10	GO:0006357	0.582102
568	42	GO Biological Process		Positive regulation of nucleobase-containing compound metabolic process	1.51e-06	CDK13|MGA|PRPF19|NR3C1|RIF1|YEATS4|JUND|MED4|SMARCD3|PIAS4|BRD4|GMEB2|ZNF281|JUNB|HCFC1|CCAR2|FUBP3|ARID1A|ARID2|PLCB1|TRIM24|SMARCA4|WDR5|ZNF318|MED23|TFDP1|CKAP2|RPS6KA3|EP400|QRICH1|TNRC6A|BACH1|GIGYF2|ECD|MBD3|HDAC2|RPS6KA1|MAPKAPK5|YAP1|SALL2|ARID1B|ZFHX3	132	167|189|203|225|195|219|233|257|273|247|173|235|357|255|197|285|279|239|275|315|237|223|193|175|259|187|293|325|221|321|297|371|319|229|283|185|337|245|287|355|277|347	1.05e-09	GO:0045935	0.582102
902	56	GO Biological Process		Regulation of RNA metabolic process	1.51e-06	CDK13|L3MBTL2|MGA|PRPF19|NR3C1|RIF1|YEATS4|ZC3H14|JUND|MED4|INTS13|SMARCD3|PIAS4|BRD4|GMEB2|NCOR1|ZNF281|JUNB|HCFC1|CCAR2|FUBP3|ARID1A|ARID2|PLCB1|TRIM24|LIN54|SMARCA4|UBE2I|WDR5|ZNF318|RNF2|MED23|TFDP1|CKAP2|BCOR|RPS6KA3|EP400|PRKAR1A|QRICH1|TNRC6A|JMJD1C|BACH1|GIGYF2|PHF21A|HNRNPF|ECD|MBD3|INTS12|EHMT1|HDAC2|RPS6KA1|SALL3|YAP1|SALL2|ARID1B|ZFHX3	132	167|177|189|203|225|195|219|251|233|257|261|273|247|173|235|241|357|255|197|285|279|239|275|315|237|181|223|179|193|175|191|259|187|293|299|325|221|165|321|297|231|371|319|345|205|229|283|263|183|185|337|369|287|355|277|347	1.92e-10	GO:0051252	0.582102
1005	57	GO Biological Process		Regulation of nucleobase-containing compound metabolic process	4.32e-06	CDK13|L3MBTL2|MGA|PRPF19|NR3C1|RIF1|YEATS4|ZC3H14|JUND|MED4|INTS13|SMARCD3|PIAS4|BRD4|GMEB2|NCOR1|ZNF281|JUNB|HCFC1|CCAR2|FUBP3|ARID1A|ARID2|PLCB1|TRIM24|LIN54|SMARCA4|UBE2I|WDR5|ZNF318|RNF2|MED23|TFDP1|CKAP2|BCOR|RPS6KA3|EP400|PRKAR1A|QRICH1|TNRC6A|JMJD1C|BACH1|GIGYF2|PHF21A|HNRNPF|ECD|MBD3|INTS12|EHMT1|HDAC2|RPS6KA1|SALL3|MAPKAPK5|YAP1|SALL2|ARID1B|ZFHX3	132	167|177|189|203|225|195|219|251|233|257|261|273|247|173|235|241|357|255|197|285|279|239|275|315|237|181|223|179|193|175|191|259|187|293|299|325|221|165|321|297|231|371|319|345|205|229|283|263|183|185|337|369|245|287|355|277|347	3.84e-09	GO:0019219	0.536452
499	38	GO Biological Process		Positive regulation of RNA metabolic process	4.35e-06	CDK13|MGA|PRPF19|NR3C1|YEATS4|JUND|MED4|SMARCD3|BRD4|GMEB2|ZNF281|JUNB|HCFC1|CCAR2|FUBP3|ARID1A|PLCB1|TRIM24|SMARCA4|WDR5|ZNF318|MED23|TFDP1|CKAP2|RPS6KA3|EP400|QRICH1|TNRC6A|BACH1|GIGYF2|ECD|MBD3|HDAC2|RPS6KA1|YAP1|SALL2|ARID1B|ZFHX3	132	167|189|203|225|219|233|257|273|173|235|357|255|197|285|279|239|315|237|223|193|175|259|187|293|325|221|321|297|371|319|229|283|185|337|287|355|277|347	4.42e-09	GO:0051254	0.536151
437	35	GO Biological Process		Positive regulation of transcription, DNA-templated	5.9e-06	CDK13|MGA|NR3C1|YEATS4|JUND|MED4|SMARCD3|BRD4|GMEB2|ZNF281|JUNB|HCFC1|CCAR2|FUBP3|ARID1A|PLCB1|TRIM24|SMARCA4|WDR5|ZNF318|MED23|TFDP1|CKAP2|RPS6KA3|EP400|QRICH1|BACH1|ECD|MBD3|HDAC2|RPS6KA1|YAP1|SALL2|ARID1B|ZFHX3	132	167|189|225|219|233|257|273|173|235|357|255|197|285|279|239|315|237|223|193|175|259|187|293|325|221|321|371|229|283|185|337|287|355|277|347	6.74e-09	GO:0045893	0.522915
497	37	COMPARTMENTS		Nucleoplasm	9.55e-06	CDK13|MGA|PRPF19|ASF1A|NR3C1|YEATS4|ZC3H14|JUND|RPA1|MED4|PIAS4|BRD4|NCOR1|HCFC1|PRPF3|ARID1A|CSTF2T|PLCB1|TRIM24|SMARCA4|UBE2I|WDR5|RNF2|MED23|RPRD2|TTF2|BCAS2|EP400|PHF21A|HNRNPF|MBD3|EHMT1|HDAC2|DDX42|YAP1|ARID1B|ZFHX3	132	167|189|203|217|225|219|251|233|211|257|247|173|241|197|213|239|373|315|237|223|179|193|191|259|323|169|215|221|345|205|283|183|185|171|287|277|347	1.39e-08	GOCC:0005654	0.502
982	55	GO Biological Process		Regulation of macromolecule biosynthetic process	9.87e-06	CDK13|L3MBTL2|MGA|NR3C1|RIF1|YEATS4|JUND|MED4|INTS13|SMARCD3|PIAS4|BRD4|GMEB2|NCOR1|ZNF281|JUNB|HCFC1|CCAR2|FUBP3|ARID1A|ARID2|PLCB1|TRIM24|LIN54|SMARCA4|UBE2I|WDR5|ZNF318|RNF2|MED23|TFDP1|CKAP2|BCOR|RPS6KA3|EP400|PRKAR1A|QRICH1|TNRC6A|JMJD1C|BACH1|EIF4G3|GIGYF2|PHF21A|ECD|MBD3|INTS12|EHMT1|HDAC2|RPS6KA1|SALL3|MAPKAPK5|YAP1|SALL2|ARID1B|ZFHX3	132	167|177|189|225|195|219|233|257|261|273|247|173|235|241|357|255|197|285|279|239|275|315|237|181|223|179|193|175|191|259|187|293|299|325|221|165|321|297|231|371|359|319|345|229|283|263|183|185|337|369|245|287|355|277|347	1.5e-08	GO:0010556	0.500568
1015	56	GO Biological Process		Regulation of cellular biosynthetic process	1.02e-05	CDK13|L3MBTL2|MGA|NR3C1|SOGA1|RIF1|YEATS4|JUND|MED4|INTS13|SMARCD3|PIAS4|BRD4|GMEB2|NCOR1|ZNF281|JUNB|HCFC1|CCAR2|FUBP3|ARID1A|ARID2|PLCB1|TRIM24|LIN54|SMARCA4|UBE2I|WDR5|ZNF318|RNF2|MED23|TFDP1|CKAP2|BCOR|RPS6KA3|EP400|PRKAR1A|QRICH1|TNRC6A|JMJD1C|BACH1|EIF4G3|GIGYF2|PHF21A|ECD|MBD3|INTS12|EHMT1|HDAC2|RPS6KA1|SALL3|MAPKAPK5|YAP1|SALL2|ARID1B|ZFHX3	132	167|177|189|225|349|195|219|233|257|261|273|247|173|235|241|357|255|197|285|279|239|275|315|237|181|223|179|193|175|191|259|187|293|299|325|221|165|321|297|231|371|359|319|345|229|283|263|183|185|337|369|245|287|355|277|347	1.69e-08	GO:0031326	0.49914
1008	53	UniProt Keywords		Ubl conjugation	2.9e-05	CDK13|L3MBTL2|MGA|NUFIP2|NR3C1|YEATS4|ZC3H14|RPA1|INTS13|PIAS4|BRD4|GMEB2|NCOR1|AKAP8|USP15|ZNF281|JUNB|HCFC1|CCAR2|PRPF3|FUBP3|ARID2|TRIM24|LIN54|SMARCA4|UBE2I|SPRED2|PRRC2B|WDR5|MAP4|ZNF318|RNF2|TTF2|PALM2AKAP2|TFDP1|BCOR|KIF7|QRICH1|JMJD1C|BACH1|DIAPH3|GIGYF2|PHF21A|HNRNPF|MBD3|INTS12|EHMT1|CDKN2AIP|HDAC2|DDX42|YAP1|SALL2|ZFHX3	132	167|177|189|199|225|219|251|211|261|247|173|235|241|163|305|357|255|197|285|213|279|275|237|181|223|179|309|329|193|281|175|191|169|161|187|299|339|321|231|371|295|319|345|205|283|263|183|377|185|171|287|355|347	3e-07	KW-0832	0.45376
812	46	UniProt Keywords		Isopeptide bond	3.3e-05	CDK13|L3MBTL2|MGA|NUFIP2|NR3C1|YEATS4|ZC3H14|RPA1|INTS13|PIAS4|BRD4|GMEB2|NCOR1|AKAP8|ZNF281|JUNB|HCFC1|CCAR2|PRPF3|FUBP3|ARID2|TRIM24|LIN54|SMARCA4|UBE2I|PRRC2B|WDR5|MAP4|ZNF318|RNF2|TTF2|PALM2AKAP2|BCOR|QRICH1|JMJD1C|GIGYF2|PHF21A|HNRNPF|MBD3|INTS12|EHMT1|CDKN2AIP|HDAC2|DDX42|SALL2|ZFHX3	132	167|177|189|199|225|219|251|211|261|247|173|235|241|163|357|255|197|285|213|279|275|237|181|223|179|329|193|281|175|191|169|161|299|321|231|319|345|205|283|263|183|377|185|171|355|347	4.1e-07	KW-1017	0.448149
222	23	GO Biological Process		Chromatin organization	3.74e-05	L3MBTL2|ASF1A|NR3C1|RIF1|YEATS4|SMARCD3|BRD4|NCOR1|HCFC1|ARID1A|ARID2|LIN54|SMARCA4|WDR5|TTF2|BCOR|EP400|JMJD1C|PHF21A|MBD3|EHMT1|HDAC2|ARID1B	132	177|217|225|195|219|273|173|241|197|239|275|181|223|193|169|299|221|231|345|283|183|185|277	7.11e-08	GO:0006325	0.442713
1186	60	GO Biological Process		Regulation of gene expression	4.18e-05	CDK13|L3MBTL2|MGA|PRPF19|NR3C1|RIF1|YEATS4|ZC3H14|JUND|MED4|INTS13|SMARCD3|PIAS4|BRD4|GMEB2|NCOR1|AKAP8|ZNF281|JUNB|HCFC1|CCAR2|FUBP3|ARID1A|ARID2|PLCB1|TRIM24|LIN54|SMARCA4|UBE2I|NF1|WDR5|ZNF318|RNF2|MED23|TFDP1|CKAP2|BCOR|RPS6KA3|EP400|PRKAR1A|QRICH1|TNRC6A|JMJD1C|BACH1|EIF4G3|GIGYF2|PHF21A|HNRNPF|ECD|MBD3|INTS12|EHMT1|HDAC2|RPS6KA1|SALL3|MAPKAPK5|YAP1|SALL2|ARID1B|ZFHX3	132	167|177|189|203|225|195|219|251|233|257|261|273|247|173|235|241|163|357|255|197|285|279|239|275|315|237|181|223|179|227|193|175|191|259|187|293|299|325|221|165|321|297|231|371|359|319|345|205|229|283|263|183|185|337|369|245|287|355|277|347	8.49e-08	GO:0010468	0.437882
734	44	COMPARTMENTS		Nuclear lumen	8.19e-05	CDK13|MGA|PRPF19|ASF1A|NR3C1|YEATS4|ZC3H14|JUND|RPA1|MED4|SMARCD3|PIAS4|BRD4|NCOR1|AKAP8|HCFC1|PRPF3|ARID1A|CSTF2T|ARID2|PLCB1|TRIM24|SMARCA4|UBE2I|WDR5|RNF2|MED23|RPRD2|TTF2|BCAS2|RPS6KA3|EP400|PHF21A|HNRNPF|NOP14|MBD3|EHMT1|CDKN2AIP|HDAC2|DDX42|KIF18B|YAP1|ARID1B|ZFHX3	132	167|189|203|217|225|219|251|233|211|257|273|247|173|241|163|197|213|239|373|275|315|237|223|179|193|191|259|323|169|215|325|221|345|205|335|283|183|377|185|171|341|287|277|347	1.79e-07	GOCC:0031981	0.408672
526	36	GO Biological Process		Positive regulation of macromolecule biosynthetic process	8.72e-05	CDK13|MGA|NR3C1|YEATS4|JUND|MED4|SMARCD3|BRD4|GMEB2|ZNF281|JUNB|HCFC1|CCAR2|FUBP3|ARID1A|PLCB1|TRIM24|SMARCA4|WDR5|ZNF318|MED23|TFDP1|CKAP2|RPS6KA3|EP400|QRICH1|BACH1|ECD|MBD3|HDAC2|RPS6KA1|MAPKAPK5|YAP1|SALL2|ARID1B|ZFHX3	132	167|189|225|219|233|257|273|173|235|357|255|197|285|279|239|315|237|223|193|175|259|187|293|325|221|321|371|229|283|185|337|245|287|355|277|347	1.88e-07	GO:0010557	0.405948
1503	68	GO Biological Process		Regulation of primary metabolic process	0.00017	CDK13|L3MBTL2|MGA|PRPF19|NR3C1|SOGA1|RIF1|YEATS4|ZC3H14|JUND|MED4|INTS13|PPP2R3C|SMARCD3|PIAS4|BRD4|GMEB2|NCOR1|AKAP8|ZNF281|SPRED1|SPRY3|JUNB|HCFC1|CCAR2|FUBP3|ARID1A|ARID2|PSME3IP1|PLCB1|TRIM24|LIN54|SMARCA4|UBE2I|SPRED2|NF1|WDR5|ZNF318|FGFR1OP|RNF2|MED23|TFDP1|CKAP2|BCOR|RPS6KA3|EP400|PRKAR1A|PPP6R3|QRICH1|TNRC6A|JMJD1C|BACH1|EIF4G3|GIGYF2|PHF21A|HNRNPF|ECD|MBD3|INTS12|EHMT1|HDAC2|RPS6KA1|SALL…	132	167|177|189|203|225|349|195|219|251|233|257|261|265|273|247|173|235|241|163|357|307|365|255|197|285|279|239|275|207|315|237|181|223|179|309|227|193|175|271|191|259|187|293|299|325|221|165|375|321|297|231|371|359|319|345|205|229|283|263|183|185|337|369|245|287|355|277|347	3.96e-07	GO:0080090	0.376955
548	36	GO Biological Process		Positive regulation of cellular biosynthetic process	0.0002	CDK13|MGA|NR3C1|YEATS4|JUND|MED4|SMARCD3|BRD4|GMEB2|ZNF281|JUNB|HCFC1|CCAR2|FUBP3|ARID1A|PLCB1|TRIM24|SMARCA4|WDR5|ZNF318|MED23|TFDP1|CKAP2|RPS6KA3|EP400|QRICH1|BACH1|ECD|MBD3|HDAC2|RPS6KA1|MAPKAPK5|YAP1|SALL2|ARID1B|ZFHX3	132	167|189|225|219|233|257|273|173|235|357|255|197|285|279|239|315|237|223|193|175|259|187|293|325|221|321|371|229|283|185|337|245|287|355|277|347	5.01e-07	GO:0031328	0.369897
1475	67	GO Biological Process		Regulation of nitrogen compound metabolic process	0.0002	CDK13|L3MBTL2|MGA|PRPF19|NR3C1|RIF1|YEATS4|ZC3H14|JUND|MED4|INTS13|PPP2R3C|SMARCD3|PIAS4|BRD4|GMEB2|NCOR1|AKAP8|ZNF281|SPRED1|SPRY3|JUNB|HCFC1|CCAR2|FUBP3|ARID1A|ARID2|PSME3IP1|PLCB1|TRIM24|LIN54|SMARCA4|UBE2I|SPRED2|NF1|WDR5|ZNF318|FGFR1OP|RNF2|MED23|TFDP1|CKAP2|BCOR|RPS6KA3|EP400|PRKAR1A|PPP6R3|QRICH1|TNRC6A|JMJD1C|BACH1|EIF4G3|GIGYF2|PHF21A|HNRNPF|ECD|MBD3|INTS12|EHMT1|HDAC2|RPS6KA1|SALL3|MAPK…	132	167|177|189|203|225|195|219|251|233|257|261|265|273|247|173|235|241|163|357|307|365|255|197|285|279|239|275|207|315|237|181|223|179|309|227|193|175|271|191|259|187|293|299|325|221|165|375|321|297|231|371|359|319|345|205|229|283|263|183|185|337|369|245|287|355|277|347	4.74e-07	GO:0051171	0.369897
480	32	GO Cellular Component		Chromosome	0.00028	MGA|PRPF19|ASF1A|NR3C1|RIF1|YEATS4|JUND|RPA1|SMARCD3|BRD4|GMEB2|TMPO|NCOR1|AKAP8|JUNB|CCAR2|ARID1A|ARID2|PLCB1|TRIM24|SMARCA4|UBE2I|RNF2|TFDP1|EP400|JMJD1C|BACH1|MBD3|EHMT1|HDAC2|ARID1B|ZFHX3	132	189|203|217|225|195|219|233|211|273|173|235|291|241|163|255|285|239|275|315|237|223|179|191|187|221|231|371|283|183|185|277|347	2.05e-06	GO:0005694	0.355284
67	12	GO Biological Process		Positive regulation of response to DNA damage stimulus	0.00031	RIF1|YEATS4|SMARCD3|PIAS4|SPRED1|CCAR2|ARID1A|ARID2|SMARCA4|SPRED2|EP400|ARID1B	132	195|219|273|247|307|285|239|275|223|309|221|277	8.64e-07	GO:2001022	0.350864
1475	66	GO Biological Process		Regulation of cellular metabolic process	0.00042	CDK13|L3MBTL2|MGA|PRPF19|NR3C1|SOGA1|RIF1|YEATS4|ZC3H14|JUND|MED4|INTS13|PPP2R3C|SMARCD3|PIAS4|BRD4|GMEB2|NCOR1|ZNF281|SPRED1|SPRY3|JUNB|HCFC1|CCAR2|FUBP3|ARID1A|ARID2|PLCB1|TRIM24|LIN54|SMARCA4|UBE2I|SPRED2|NF1|WDR5|ZNF318|FGFR1OP|RNF2|MED23|TFDP1|CKAP2|BCOR|RPS6KA3|EP400|PRKAR1A|PPP6R3|QRICH1|TNRC6A|JMJD1C|BACH1|EIF4G3|GIGYF2|PHF21A|HNRNPF|ECD|MBD3|INTS12|EHMT1|HDAC2|RPS6KA1|SALL3|MAPKAPK5|YAP1…	132	167|177|189|203|225|349|195|219|251|233|257|261|265|273|247|173|235|241|357|307|365|255|197|285|279|239|275|315|237|181|223|179|309|227|193|175|271|191|259|187|293|299|325|221|165|375|321|297|231|371|359|319|345|205|229|283|263|183|185|337|369|245|287|355|277|347	1.22e-06	GO:0031323	0.337675
359	26	UniProt Keywords		DNA-binding	0.00042	MGA|NR3C1|JUND|RPA1|PIAS4|GMEB2|TMPO|NCOR1|AKAP8|ZNF281|JUNB|FUBP3|ARID1A|ARID2|TRIM24|LIN54|TTF2|TFDP1|EP400|BACH1|PHF21A|MBD3|SALL3|SALL2|ARID1B|ZFHX3	132	189|225|233|211|247|235|291|241|163|357|255|279|239|275|237|181|169|187|221|371|345|283|369|355|277|347	6.03e-06	KW-0238	0.337675
3087	103	UniProt Keywords		Phosphoprotein	0.00049	AKAP11|CDK13|L3MBTL2|MGA|NUFIP2|ASF1A|NR3C1|SOGA1|KALRN|RIF1|ZC3H14|JUND|RPA1|MED4|INTS13|SMARCD3|BRD4|STRN|GMEB2|TMPO|NCOR1|AKAP8|CTTNBP2NL|PRCC|CEP164|USP15|KPNB1|ZNF281|ABRAXAS2|SPRED1|JUNB|HCFC1|CCAR2|GRK2|GAK|PRPF3|MAP7D3|FUBP3|ARID1A|CSTF2T|ARID2|PSME3IP1|PLCB1|TRIO|TRIM24|LIN54|SMARCA4|UBE2I|SPRED2|PRRC2B|NF1|MAP4|ZNF318|CEP170|ENAH|FGFR1OP|RNF2|CEP350|TACC2|RPRD2|TTF2|BCAS2|PALM2AKAP2|TFD…	132	159|167|177|189|199|217|225|349|243|195|251|233|211|257|261|273|173|267|235|291|241|163|289|209|301|305|253|357|379|307|255|197|285|311|317|213|361|279|239|373|275|207|315|351|237|181|223|179|309|329|227|281|175|303|331|271|191|269|249|323|169|215|161|187|333|293|299|327|325|221|165|375|339|321|297|231|371|295|359|319|201|367|345|205|229|335|283|263|363|183|377|343|185|337|369|313|245|171|341|287…	8.11e-06	KW-0597	0.33098
394	30	Reactome Pathways		RNA Polymerase II Transcription	0.00058	CDK13|L3MBTL2|MGA|NR3C1|YEATS4|RPA1|MED4|INTS13|SMARCD3|NCOR1|JUNB|ARID1A|CSTF2T|ARID2|SMARCA4|UBE2I|WDR5|RNF2|MED23|RPRD2|TFDP1|TNRC6A|MBD3|INTS12|EHMT1|HDAC2|MAPKAPK5|YAP1|ARID1B|ZFHX3	132	167|177|189|225|219|211|257|261|273|241|255|239|373|275|223|179|193|191|259|323|187|297|283|263|183|185|245|287|277|347	3.33e-07	HSA-73857	0.323657
17	7	GO Biological Process		Positive regulation of myoblast differentiation	0.00064	SMARCD3|ARID1A|ARID2|PLCB1|SMARCA4|ARID1B|ZFHX3	132	273|239|275|315|223|277|347	1.96e-06	GO:0045663	0.319382
180	17	UniProt Keywords		Repressor	0.00077	MGA|PIAS4|NCOR1|ZNF281|CCAR2|TRIM24|LIN54|SMARCA4|ZNF318|RNF2|BCOR|KIF7|BACH1|PHF21A|HDAC2|YAP1|ZFHX3	132	189|247|241|357|285|237|181|223|175|191|299|339|371|345|185|287|347	1.44e-05	KW-0678	0.311351
38	9	GO Biological Process		Positive regulation of double-strand break repair	0.00095	RIF1|YEATS4|SMARCD3|PIAS4|ARID1A|ARID2|SMARCA4|EP400|ARID1B	132	195|219|273|247|239|275|223|221|277	3.01e-06	GO:2000781	0.302228
330	26	Reactome Pathways		Generic Transcription Pathway	0.0012	CDK13|L3MBTL2|MGA|NR3C1|YEATS4|RPA1|MED4|SMARCD3|NCOR1|JUNB|ARID1A|ARID2|SMARCA4|UBE2I|WDR5|RNF2|MED23|TFDP1|TNRC6A|MBD3|EHMT1|HDAC2|MAPKAPK5|YAP1|ARID1B|ZFHX3	132	167|177|189|225|219|211|257|273|241|255|239|275|223|179|193|191|259|187|297|283|183|185|245|287|277|347	1.37e-06	HSA-212436	0.292082
322	26	GO Molecular Function		Transcription regulator activity	0.0015	MGA|NR3C1|JUND|MED4|SMARCD3|PIAS4|BRD4|GMEB2|NCOR1|ZNF281|JUNB|HCFC1|CCAR2|ARID1A|TRIM24|SMARCA4|MED23|TFDP1|BCOR|JMJD1C|BACH1|SALL3|YAP1|SALL2|ARID1B|ZFHX3	132	189|225|233|257|273|247|173|235|241|357|255|197|285|239|237|223|259|187|299|231|371|369|287|355|277|347	8.81e-07	GO:0140110	0.282391
113	14	GO Biological Process		Chromatin remodeling	0.0016	ASF1A|YEATS4|SMARCD3|BRD4|HCFC1|ARID1A|ARID2|LIN54|SMARCA4|TTF2|EP400|MBD3|HDAC2|ARID1B	132	217|219|273|173|197|239|275|181|223|169|221|283|185|277	5.37e-06	GO:0006338	0.279588
380	27	GO Biological Process		Chromosome organization	0.0016	L3MBTL2|ASF1A|NR3C1|RIF1|YEATS4|RPA1|SMARCD3|BRD4|NCOR1|AKAP8|KPNB1|HCFC1|ARID1A|ARID2|LIN54|SMARCA4|WDR5|TTF2|BCOR|EP400|JMJD1C|PHF21A|MBD3|EHMT1|HDAC2|KIF18B|ARID1B	132	177|217|225|195|219|211|273|173|241|163|253|197|239|275|181|223|193|169|299|221|231|345|283|183|185|341|277	5.36e-06	GO:0051276	0.279588
106	14	Reactome Pathways		Chromatin modifying enzymes	0.0016	YEATS4|SMARCD3|NCOR1|HCFC1|ARID1A|ARID2|SMARCA4|WDR5|EP400|PHF21A|MBD3|EHMT1|HDAC2|ARID1B	132	219|273|241|197|239|275|223|193|221|345|283|183|185|277	2.72e-06	HSA-3247509	0.279588
1577	67	GO Biological Process		Regulation of macromolecule metabolic process	0.0019	CDK13|L3MBTL2|MGA|PRPF19|NR3C1|RIF1|YEATS4|ZC3H14|JUND|MED4|INTS13|PPP2R3C|SMARCD3|PIAS4|BRD4|GMEB2|NCOR1|AKAP8|ZNF281|SPRED1|SPRY3|JUNB|HCFC1|CCAR2|FUBP3|ARID1A|ARID2|PSME3IP1|PLCB1|TRIM24|LIN54|SMARCA4|UBE2I|SPRED2|NF1|WDR5|ZNF318|FGFR1OP|RNF2|MED23|TFDP1|CKAP2|BCOR|RPS6KA3|EP400|PRKAR1A|PPP6R3|QRICH1|TNRC6A|JMJD1C|BACH1|EIF4G3|GIGYF2|PHF21A|HNRNPF|ECD|MBD3|INTS12|EHMT1|HDAC2|RPS6KA1|SALL3|MAPK…	132	167|177|189|203|225|195|219|251|233|257|261|265|273|247|173|235|241|163|357|307|365|255|197|285|279|239|275|207|315|237|181|223|179|309|227|193|175|271|191|259|187|293|299|325|221|165|375|321|297|231|371|359|319|345|205|229|283|263|183|185|337|369|245|287|355|277|347	6.85e-06	GO:0060255	0.272125
333	24	GO Biological Process		Negative regulation of transcription, DNA-templated	0.0043	L3MBTL2|NR3C1|RIF1|JUND|PIAS4|NCOR1|ZNF281|HCFC1|CCAR2|PLCB1|TRIM24|SMARCA4|UBE2I|ZNF318|RNF2|BCOR|BACH1|PHF21A|MBD3|EHMT1|HDAC2|YAP1|SALL2|ZFHX3	132	177|225|195|233|247|241|357|197|285|315|237|223|179|175|191|299|371|345|283|183|185|287|355|347	1.62e-05	GO:0045892	0.236653
205	19	GO Molecular Function		Transcription factor binding	0.0045	JUND|MED4|SMARCD3|STRN|NCOR1|AKAP8|HCFC1|ARID1A|TRIM24|SMARCA4|UBE2I|TACC2|TFDP1|BCOR|JMJD1C|HNRNPF|EHMT1|HDAC2|YAP1	132	233|257|273|267|241|163|197|239|237|223|179|249|187|299|231|205|183|185|287	5.43e-06	GO:0008134	0.234679
875	44	GO Biological Process		Positive regulation of nitrogen compound metabolic process	0.0049	CDK13|MGA|PRPF19|NR3C1|RIF1|YEATS4|JUND|MED4|PPP2R3C|SMARCD3|PIAS4|BRD4|GMEB2|AKAP8|ZNF281|JUNB|HCFC1|CCAR2|FUBP3|ARID1A|ARID2|PLCB1|TRIM24|SMARCA4|WDR5|ZNF318|MED23|TFDP1|CKAP2|RPS6KA3|EP400|QRICH1|TNRC6A|BACH1|GIGYF2|ECD|MBD3|HDAC2|RPS6KA1|MAPKAPK5|YAP1|SALL2|ARID1B|ZFHX3	132	167|189|203|225|195|219|233|257|265|273|247|173|235|163|357|255|197|285|279|239|275|315|237|223|193|175|259|187|293|325|221|321|297|371|319|229|283|185|337|245|287|355|277|347	2.05e-05	GO:0051173	0.23098
229	19	GO Biological Process		Negative regulation of transcription by RNA polymerase II	0.0055	NR3C1|RIF1|JUND|PIAS4|NCOR1|ZNF281|HCFC1|SMARCA4|UBE2I|RNF2|BCOR|BACH1|PHF21A|MBD3|EHMT1|HDAC2|YAP1|SALL2|ZFHX3	132	225|195|233|247|241|357|197|223|179|191|299|371|345|283|183|185|287|355|347	2.38e-05	GO:0000122	0.225964
37	8	Reactome Pathways		G alpha (q) signalling events	0.0057	KALRN|GRK2|PLCB1|TRIO|PLCB4|RPS6KA3|RPS6KA1|PLCB3	132	243|311|315|351|327|325|337|313	1.96e-05	HSA-416476	0.224413
160	16	GO Molecular Function		DNA-binding transcription factor binding	0.0075	JUND|MED4|SMARCD3|STRN|NCOR1|AKAP8|HCFC1|ARID1A|TRIM24|SMARCA4|TACC2|TFDP1|BCOR|JMJD1C|HDAC2|YAP1	132	233|257|273|267|241|163|197|239|237|223|249|187|299|231|185|287	1.37e-05	GO:0140297	0.212494
536	32	GO Molecular Function		DNA binding	0.0079	MGA|NR3C1|JUND|RPA1|PIAS4|GMEB2|TMPO|NCOR1|AKAP8|ZNF281|JUNB|FUBP3|ARID1A|ARID2|TRIM24|LIN54|SMARCA4|TTF2|TFDP1|BCOR|EP400|QRICH1|JMJD1C|BACH1|PHF21A|MBD3|HDAC2|SALL3|YAP1|SALL2|ARID1B|ZFHX3	132	189|225|233|211|247|235|291|241|163|357|255|279|239|275|237|181|223|169|187|299|221|321|231|371|345|283|185|369|287|355|277|347	1.92e-05	GO:0003677	0.210237
64	10	GO Molecular Function		Nuclear receptor binding	0.0079	JUND|MED4|SMARCD3|STRN|NCOR1|ARID1A|TRIM24|SMARCA4|TACC2|JMJD1C	132	233|257|273|267|241|239|237|223|249|231	2.18e-05	GO:0016922	0.210237
693	37	GO Biological Process		Negative regulation of nitrogen compound metabolic process	0.0084	L3MBTL2|NR3C1|RIF1|ZC3H14|JUND|PIAS4|NCOR1|ZNF281|SPRED1|SPRY3|HCFC1|CCAR2|PSME3IP1|PLCB1|TRIM24|SMARCA4|UBE2I|SPRED2|NF1|WDR5|ZNF318|FGFR1OP|RNF2|BCOR|RPS6KA3|PRKAR1A|TNRC6A|BACH1|GIGYF2|PHF21A|MBD3|EHMT1|HDAC2|RPS6KA1|YAP1|SALL2|ZFHX3	132	177|225|195|251|233|247|241|357|307|365|197|285|207|315|237|223|179|309|227|193|175|271|191|299|325|165|297|371|319|345|283|183|185|337|287|355|347	3.84e-05	GO:0051172	0.207572
870	43	GO Biological Process		Positive regulation of cellular metabolic process	0.0089	CDK13|MGA|PRPF19|NR3C1|RIF1|YEATS4|JUND|MED4|PPP2R3C|SMARCD3|PIAS4|BRD4|GMEB2|ZNF281|JUNB|HCFC1|CCAR2|FUBP3|ARID1A|ARID2|PLCB1|TRIM24|SMARCA4|WDR5|ZNF318|MED23|TFDP1|CKAP2|RPS6KA3|EP400|QRICH1|TNRC6A|BACH1|GIGYF2|ECD|MBD3|HDAC2|RPS6KA1|MAPKAPK5|YAP1|SALL2|ARID1B|ZFHX3	132	167|189|203|225|195|219|233|257|265|273|247|173|235|357|255|197|285|279|239|275|315|237|223|193|175|259|187|293|325|221|321|297|371|319|229|283|185|337|245|287|355|277|347	4.16e-05	GO:0031325	0.205061
286	21	GO Biological Process		Positive regulation of transcription by RNA polymerase II	0.0097	CDK13|NR3C1|JUND|MED4|BRD4|GMEB2|JUNB|HCFC1|FUBP3|SMARCA4|MED23|TFDP1|CKAP2|RPS6KA3|BACH1|ECD|HDAC2|RPS6KA1|YAP1|SALL2|ZFHX3	132	167|225|233|257|173|235|255|197|279|223|259|187|293|325|371|229|185|337|287|355|347	4.7e-05	GO:0045944	0.201323
432	27	GO Biological Process		Negative regulation of cellular biosynthetic process	0.0098	L3MBTL2|NR3C1|SOGA1|RIF1|JUND|PIAS4|NCOR1|ZNF281|HCFC1|CCAR2|PLCB1|TRIM24|SMARCA4|UBE2I|ZNF318|RNF2|BCOR|TNRC6A|BACH1|GIGYF2|PHF21A|MBD3|EHMT1|HDAC2|YAP1|SALL2|ZFHX3	132	177|225|349|195|233|247|241|357|197|285|315|237|223|179|175|191|299|297|371|319|345|283|183|185|287|355|347	4.95e-05	GO:0031327	0.200877
382	25	GO Biological Process		Negative regulation of RNA metabolic process	0.0098	L3MBTL2|NR3C1|RIF1|ZC3H14|JUND|PIAS4|NCOR1|ZNF281|HCFC1|CCAR2|PLCB1|TRIM24|SMARCA4|UBE2I|ZNF318|RNF2|BCOR|BACH1|PHF21A|MBD3|EHMT1|HDAC2|YAP1|SALL2|ZFHX3	132	177|225|195|251|233|247|241|357|197|285|315|237|223|179|175|191|299|371|345|283|183|185|287|355|347	4.93e-05	GO:0051253	0.200877
123	13	GO Biological Process		Regulation of response to DNA damage stimulus	0.0102	RIF1|YEATS4|SMARCD3|PIAS4|BRD4|SPRED1|CCAR2|ARID1A|ARID2|SMARCA4|SPRED2|EP400|ARID1B	132	195|219|273|247|173|307|285|239|275|223|309|221|277	5.58e-05	GO:2001020	0.19914
954	45	GO Biological Process		Positive regulation of macromolecule metabolic process	0.0134	CDK13|MGA|PRPF19|NR3C1|RIF1|YEATS4|JUND|MED4|PPP2R3C|SMARCD3|PIAS4|BRD4|GMEB2|NCOR1|AKAP8|ZNF281|JUNB|HCFC1|CCAR2|FUBP3|ARID1A|ARID2|PLCB1|TRIM24|SMARCA4|WDR5|ZNF318|MED23|TFDP1|CKAP2|RPS6KA3|EP400|QRICH1|TNRC6A|BACH1|GIGYF2|ECD|MBD3|HDAC2|RPS6KA1|MAPKAPK5|YAP1|SALL2|ARID1B|ZFHX3	132	167|189|203|225|195|219|233|257|265|273|247|173|235|241|163|357|255|197|285|279|239|275|315|237|223|193|175|259|187|293|325|221|321|297|371|319|229|283|185|337|245|287|355|277|347	7.8e-05	GO:0010604	0.18729
60	9	GO Biological Process		Regulation of G1/S transition of mitotic cell cycle	0.0134	SMARCD3|ARID1A|ARID2|PLCB1|SMARCA4|TFDP1|GIGYF2|ECD|ARID1B	132	273|239|275|315|223|187|319|229|277	7.64e-05	GO:2000045	0.18729
497	29	GO Biological Process		Cell cycle	0.0136	NR3C1|RIF1|YEATS4|RPA1|INTS13|BRD4|NCOR1|AKAP8|PRCC|CEP164|KPNB1|ABRAXAS2|HCFC1|CCAR2|GAK|PLCB1|LIN54|UBE2I|MAP4|ZNF318|RNF2|TACC2|TFDP1|CKAP2|RPS6KA3|BACH1|GIGYF2|RPS6KA1|KIF18B	132	225|195|219|211|261|173|241|163|209|301|253|379|197|285|317|315|181|179|281|175|191|249|187|293|325|371|319|337|341	8.08e-05	GO:0007049	0.186646
420	26	GO Biological Process		Negative regulation of macromolecule biosynthetic process	0.0136	L3MBTL2|NR3C1|RIF1|JUND|PIAS4|NCOR1|ZNF281|HCFC1|CCAR2|PLCB1|TRIM24|SMARCA4|UBE2I|ZNF318|RNF2|BCOR|TNRC6A|BACH1|GIGYF2|PHF21A|MBD3|EHMT1|HDAC2|YAP1|SALL2|ZFHX3	132	177|225|195|233|247|241|357|197|285|315|237|223|179|175|191|299|297|371|319|345|283|183|185|287|355|347	8.27e-05	GO:0010558	0.186646
21	6	Reactome Pathways		RUNX1 interacts with co-factors whose precise effect on RUNX1 targets is not known	0.0151	SMARCD3|ARID1A|ARID2|SMARCA4|RNF2|ARID1B	132	273|239|275|223|191|277	6.07e-05	HSA-8939243	0.182102
14	5	GO Biological Process		Regulation of nucleotide-excision repair	0.0176	SMARCD3|ARID1A|ARID2|SMARCA4|ARID1B	132	273|239|275|223|277	0.00011	GO:2000819	0.175449
675	35	GO Biological Process		Negative regulation of cellular metabolic process	0.0195	L3MBTL2|NR3C1|SOGA1|RIF1|ZC3H14|JUND|PIAS4|NCOR1|ZNF281|SPRED1|SPRY3|HCFC1|CCAR2|PLCB1|TRIM24|SMARCA4|UBE2I|SPRED2|NF1|WDR5|ZNF318|FGFR1OP|RNF2|BCOR|PRKAR1A|TNRC6A|BACH1|GIGYF2|PHF21A|MBD3|EHMT1|HDAC2|YAP1|SALL2|ZFHX3	132	177|225|349|195|251|233|247|241|357|307|365|197|285|315|237|223|179|309|227|193|175|271|191|299|165|297|371|319|345|283|183|185|287|355|347	0.00012	GO:0031324	0.170997
17	5	GO Cellular Component		SWI/SNF complex	0.0237	SMARCD3|ARID1A|ARID2|SMARCA4|ARID1B	132	273|239|275|223|277	0.00023	GO:0016514	0.162525
342	22	GO Cellular Component		Nuclear body	0.0237	CDK13|NUFIP2|PRPF19|NR3C1|RIF1|ZC3H14|RPA1|INTS13|PIAS4|PRCC|USP15|PRPF3|PLCB1|UBE2I|RNF2|BCAS2|PALM2AKAP2|EP400|EHMT1|DDX42|KIF18B|ZFHX3	132	167|199|203|225|195|251|211|261|247|209|305|213|315|179|191|215|161|221|183|171|341|347	0.00019	GO:0016604	0.162525
54	8	GO Cellular Component		SWI/SNF superfamily-type complex	0.0237	SMARCD3|ARID1A|ARID2|SMARCA4|EP400|MBD3|HDAC2|ARID1B	132	273|239|275|223|221|283|185|277	0.00021	GO:0070603	0.162525
128	12	GO Cellular Component		Transcription regulator complex	0.0248	JUND|MED4|NCOR1|JUNB|LIN54|MED23|TFDP1|BACH1|MBD3|HDAC2|YAP1|ZFHX3	132	233|257|241|255|181|259|187|371|283|185|287|347	0.00031	GO:0005667	0.160555
1676	65	GO Cellular Component		Intracellular non-membrane-bounded organelle	0.0248	AKAP11|MGA|NUFIP2|PRPF19|ASF1A|NR3C1|KALRN|RIF1|YEATS4|ZC3H14|JUND|RPA1|PPP2R3C|SMARCD3|BRD4|GMEB2|TMPO|NCOR1|AKAP8|CTTNBP2NL|CEP164|KPNB1|ABRAXAS2|JUNB|CCAR2|MAP7D3|ARID1A|ARID2|PLCB1|TRIM24|SMARCA4|UBE2I|NF1|WDR5|MAP4|CEP170|ENAH|FGFR1OP|RNF2|CEP350|TACC2|BCAS2|TFDP1|CKAP2|RPS6KA3|EP400|PRKAR1A|KIF7|TNRC6A|JMJD1C|BACH1|DIAPH3|GIGYF2|UBAP2L|NOP14|MBD3|CAMSAP3|EHMT1|CDKN2AIP|KIF13B|HDAC2|MAPKAPK5…	132	159|189|199|203|217|225|243|195|219|251|233|211|265|273|173|235|291|241|163|289|301|253|379|255|285|361|239|275|315|237|223|179|227|193|281|303|331|271|191|269|249|215|187|293|325|221|165|339|297|231|371|295|319|201|335|283|363|183|377|343|185|245|341|277|347	0.00029	GO:0043232	0.160555
9	4	GO Cellular Component		nBAF complex	0.0248	SMARCD3|ARID1A|SMARCA4|ARID1B	132	273|239|223|277	0.00029	GO:0071565	0.160555
10	4	GO Cellular Component		npBAF complex	0.0269	SMARCD3|ARID1A|SMARCA4|ARID1B	132	273|239|223|277	0.0004	GO:0071564	0.157025
775	38	GO Biological Process		Negative regulation of macromolecule metabolic process	0.0271	L3MBTL2|NR3C1|RIF1|ZC3H14|JUND|PIAS4|NCOR1|AKAP8|ZNF281|SPRED1|SPRY3|HCFC1|CCAR2|PSME3IP1|PLCB1|TRIM24|SMARCA4|UBE2I|SPRED2|NF1|WDR5|ZNF318|FGFR1OP|RNF2|BCOR|RPS6KA3|PRKAR1A|TNRC6A|BACH1|GIGYF2|PHF21A|MBD3|EHMT1|HDAC2|RPS6KA1|YAP1|SALL2|ZFHX3	132	177|225|195|251|233|247|241|163|357|307|365|197|285|207|315|237|223|179|309|227|193|175|271|191|299|325|165|297|371|319|345|283|183|185|337|287|355|347	0.00018	GO:0010605	0.156703
65	9	Reactome Pathways		Cellular Senescence	0.0289	ASF1A|RNF2|TFDP1|RPS6KA3|EP400|TNRC6A|EHMT1|RPS6KA1|MAPKAPK5	132	217|191|187|325|221|297|183|337|245	0.00013	HSA-2559583	0.15391
1262	53	GO Biological Process		Negative regulation of cellular process	0.0394	CDK13|L3MBTL2|PRPF19|NR3C1|SOGA1|RIF1|ZC3H14|JUND|PIAS4|BRD4|STRN|NCOR1|CTTNBP2NL|ZNF281|SPRED1|SPRY3|HCFC1|CCAR2|GRK2|GAK|ARID2|PLCB1|TRIO|TRIM24|SMARCA4|UBE2I|SPRED2|NF1|WDR5|MAP4|ZNF318|FGFR1OP|RNF2|TFDP1|CKAP2|BCOR|RPS6KA3|PRKAR1A|KIF7|TNRC6A|BACH1|GIGYF2|PHF21A|MBD3|CAMSAP3|EHMT1|CDKN2AIP|HDAC2|RPS6KA1|MAPKAPK5|YAP1|SALL2|ZFHX3	132	167|177|203|225|349|195|251|233|247|173|267|241|289|357|307|365|197|285|311|317|275|315|351|237|223|179|309|227|193|281|175|271|191|187|293|299|325|165|339|297|371|319|345|283|363|183|377|185|337|245|287|355|347	0.00027	GO:0048523	0.14045
823	39	GO Biological Process		Negative regulation of metabolic process	0.0396	L3MBTL2|NR3C1|SOGA1|RIF1|ZC3H14|JUND|PIAS4|NCOR1|AKAP8|ZNF281|SPRED1|SPRY3|HCFC1|CCAR2|PSME3IP1|PLCB1|TRIM24|SMARCA4|UBE2I|SPRED2|NF1|WDR5|ZNF318|FGFR1OP|RNF2|BCOR|RPS6KA3|PRKAR1A|TNRC6A|BACH1|GIGYF2|PHF21A|MBD3|EHMT1|HDAC2|RPS6KA1|YAP1|SALL2|ZFHX3	132	177|225|349|195|251|233|247|241|163|357|307|365|197|285|207|315|237|223|179|309|227|193|175|271|191|299|325|165|297|371|319|345|283|183|185|337|287|355|347	0.00029	GO:0009892	0.14023
1037	46	GO Biological Process		Positive regulation of metabolic process	0.0396	CDK13|MGA|PRPF19|NR3C1|RIF1|YEATS4|JUND|MED4|PPP2R3C|SMARCD3|PIAS4|BRD4|GMEB2|NCOR1|AKAP8|ZNF281|JUNB|HCFC1|CCAR2|FUBP3|ARID1A|ARID2|PLCB1|TRIM24|SMARCA4|WDR5|ZNF318|MED23|TFDP1|CKAP2|RPS6KA3|EP400|QRICH1|TNRC6A|BACH1|GIGYF2|ECD|MBD3|EHMT1|HDAC2|RPS6KA1|MAPKAPK5|YAP1|SALL2|ARID1B|ZFHX3	132	167|189|203|225|195|219|233|257|265|273|247|173|235|241|163|357|255|197|285|279|239|275|315|237|223|193|175|259|187|293|325|221|321|297|371|319|229|283|183|185|337|245|287|355|277|347	0.00028	GO:0009893	0.14023
42	7	GO Biological Process		Regulation of DNA-templated transcription, elongation	0.0396	CDK13|MED4|INTS13|BRD4|CCAR2|MED23|INTS12	132	167|257|261|173|285|259|263	0.00028	GO:0032784	0.14023
42	7	GO Biological Process		Regulation of lymphocyte differentiation	0.0396	PPP2R3C|SMARCD3|JUNB|ARID1A|ARID2|SMARCA4|ARID1B	132	265|273|255|239|275|223|277	0.00028	GO:0045619	0.14023
18	5	GO Biological Process		Regulation of G0 to G1 transition	0.0396	SMARCD3|ARID1A|ARID2|SMARCA4|ARID1B	132	273|239|275|223|277	0.00029	GO:0070316	0.14023
57	8	GO Biological Process		Regulation of leukocyte differentiation	0.0396	PPP2R3C|SMARCD3|JUNB|ARID1A|ARID2|SMARCA4|NF1|ARID1B	132	265|273|255|239|275|223|227|277	0.00029	GO:1902105	0.14023
30	6	GO Biological Process		Positive regulation of lymphocyte differentiation	0.0424	PPP2R3C|SMARCD3|ARID1A|ARID2|SMARCA4|ARID1B	132	265|273|239|275|223|277	0.00033	GO:0045621	0.137263
28	6	Reactome Pathways		RMTs methylate histone arginines	0.0457	SMARCD3|ARID1A|ARID2|SMARCA4|WDR5|ARID1B	132	273|239|275|223|193|277	0.00024	HSA-3214858	0.134008
76	9	GO Biological Process		protein-DNA complex subunit organization	0.0493	ASF1A|YEATS4|MED4|SMARCD3|ARID1A|ARID2|LIN54|SMARCA4|MED23	132	217|219|257|273|239|275|181|223|259	0.00039	GO:0071824	0.130715
