# Supplementary material for: G protein Gαq subunits engage targets in the nucleus involved in chromatin remodeling and gene expression
Source: J Biol Chem. 2026 Feb 25;302(4):111322. doi: 10.1016/j.jbc.2026.111322 (PMC13129537; doi:10.1016/j.jbc.2026.111322)
Supplement: Table S3 [file mmc4.xlsx]

## Sheet: Nivacin N = 1
Condition	Field	GFP+ Cells	Nuclear Dots	Non-Nuclear Dots	Total Cells (DAPI )
V5 Ab only	1	1	0	0	6
GaqQL	2	1	0	0	10		Total Non-nuclear dots	Ratio
	3						1	0.25
	4	1	0	0	7	Total GFP+	Total Nuclear Dots	Ratio		Total Cells	Transfection %
	5	1	0	1	6	4	0	0		29	0.137931
Flag Ab only	1	0	0	0	5
GaqQL	2	1	0	0	11
	3	2	0	0	11
	4	1	0	0	4
	5	1	0	0	5
	6	3	0	0	12
	7	1	0	0	7
	8	2	0	0	12		Total Non-nuclear dots	Ratio
	9	2	0	0	8		1	0.0625
	10	2	0	0	5	Total GFP+	Total Nuclear Dots	Ratio		Total Cells	Transfection %
	11	1	0	1	9	16	0	0		89	0.179775
Flag + V5 Ab	1	3	1	0	3
GaqQL	2	4	0	0	7
	3	1	0	0	5
	4	1	0	1	6
	5	0	0	0	5
	6	3	1	1	6
	7	4	1	0	11
	8	3	1	0	7
	9	1	0	0	7
	10	2	1	0	6
	11	1	0	1	1
	12	1	1	0	1		Total Non-nuclear dots	Ratio
	13	4	1	0	8		3	0.0967742
	14	2	0	0	8	Total GFP+	Total Nuclear Dots	Ratio		Total Cells	Transfection %
	15	1	0	0	3	31	7	0.225806		84	0.369048
Gq wt

## Sheet: Nivacin N = 2
Condition	Field	GFP+ Cells	Nuclear Dots	Non-Nuclear Dots	Total Cells (DAPI )
V5 only	1	1	0	0	3
	2	1	0	0	1
	3	1	0	0	4
	4	0	0	0	1
	5	2	0	0	2
	6	1	0	0	3
	7	2	0	0	3		Total Non-nuclear dots	Ratio
	8	1	0	0	1		0	0
	9	1	0	0	5	Total GFP+	Total Nuclear Dots	Ratio		Total Cells	Transfection %
	10	1	0	0	3	11	0	0		26	0.423077
Flag Ab only	1	1	0	0	1
	2	1	0	0	1
	3	1	0	0	1
	4	2	0	0	3
	5	1	0	0	1
	6	1	0	0	2		Total Non-nuclear dots	Ratio
	7	2	0	0	4		0	0
	8	1	0	0	2	Total GFP+	Total Nuclear Dots	Ratio		Total Cells	Transfection %
	9	1	0	0	2	11	0	0		17	0.647059
Flag + V5	1	2	1	0	14
GqQL	2	2	0	0	3
	3	1	0	0	3
	4	2	1	0	2
	5	1	0	0	2
	6	1	1	0	3
	7	2	1	0	4
	8	1	0	0	5
	9	1	0	0	4
	10	2	0	1	3
	11	3	0	1	7
	12	2	2	0	4		Total Non-nuclear dots	Ratio
	13	2	1	0	3		3	0.12
	14	1	1	0	1	Total GFP+	Total Nuclear Dots	Ratio		Total Cells	Transfection %
	15	2	0	1	4	25	8	0.32		62	0.403226
Flag+V5	1	1	0	0	3
Gqwt	2	2	0	0	6
	3	1	1	0	9
	4	1	0	0	3
	5	1	0	0	8
	6	3	0	0	15
	7	1	0	0	7
	8	2	0	0	2
	9	1	0	0	3
	10	1	0	1	3		Total Non-nuclear dots	Ratio
	11	1	0	0	4		3	0.176471
	12	1	0	1	2	Total GFP+	Total Nuclear Dots	Ratio		Total Cells	Transfection %
	13	1	0	1	3	17	1	0.0588235		68	0.25

## Sheet: Nivacin N = 3
Condition	Field	GFP+ Cells	Nuclear Dots	Non-Nuclear Dots	Total Cells (DAPI )
V5 only	1	1	0	0	1
	2	1	0	0	5
	3	1	0	0	3
	4	1	0	0	3
	5	1	0	0	3
	6	1	0	0	6
	7	1	0	0	6
	8	2	0	0	2
	9	1	0	0	1
	10	1	0	0	1
	11
	12	1	0	0	2
	13	1	0	0	5		Total Non-nuclear dots	Ratio
	14	1	0	0	1		0	0
	15	2	0	0	4	Total GFP+	Total Nuclear Dots	Ratio		Total Cells	Transfection %
	16					16	0	0		43	0.372093
Flag only	1	1	0	0	8
	2	1	0	0	3
	3	1	0	0	5
	4	1	0	0	3
	5	1	0	0	1
	6	1	0	0	1
	7	1	0	0	1
	8	1	0	0	1
	9	1	0	0	1
	10	1	0	0	1		Total Non-nuclear dots	Ratio
	11	1	0	0	2		0	0
	12	2	0	0	3	Total GFP+	Total Nuclear Dots	Ratio		Total Cells	Transfection %
	13	1	0	0	1	14	0	0		31	0.451613
V5+Flag	1	1	0	0	1
GaqQL	2	1	0	0	3
	3	0	0	0	2
	4	1	1	0	1
	5	1	0	0	1
	6	1	0	0	3
	7	2	1	0	5
	8	2	0	0	7
	9	0	0	0	0
	10	2	1	0	20
	11	3	0	0	20
	12	3	0	1	19
	13	0	0	0	2		Total Non-nuclear dots	Ratio
	14	2	2	0	2		1	0.0454545
	15	1	0	0	1	Total GFP+	Total Nuclear Dots	Nuclear Dots per GFP+		Total Cells	Transfection %
	16	2	1	0	2	22	6	0.272727		89	0.247191
V5+Flag	1	1	0	0	6
GaqWt	2	1	0	0	8
	3	1	0	0	6
	4	2	0	0	7
	5	1	0	0	3
	6	1	0	0	4
	7	1	0	0	3
	8	1	0	0	1
	9	1	0	0	2
	10	1	0	0	5
	11	1	0	0	2
	12	1	0	0	1		Total Non-nuclear dots	Ratio
	13	2	0	0	3		0	0
	14	1	0	0	5	Total GFP+	Total Nuclear Dots	Ratio		Total Cells	Transfection %
	15	1	0	0	5	17	0	0		61	0.278689
