# Supplementary material for: G protein Gαq subunits engage targets in the nucleus involved in chromatin remodeling and gene expression
Source: J Biol Chem. 2026 Feb 25;302(4):111322. doi: 10.1016/j.jbc.2026.111322 (PMC13129537; doi:10.1016/j.jbc.2026.111322)
Supplement: Table S4 [file mmc5.xlsx]

## Sheet: Total biotin labeling enricheme
# background genes	# genes	category	chart color	description	FDR value	genes	network.SUID	nodes.SUID	p-value	term name	transferred FDR value
11512	3456	COMPARTMENTS		Intracellular	3.03e-262	FKBP4|NDUFAF7|USP28|RALA|BAIAP2L1|TMEM132A|DVL2|RPAP3|RHBDD2|OSBPL7|RANBP9|MAP4K5|RB1CC1|AKAP11|BOD1L1|PSMA4|VAMP3|RCN1|RFC2|ARHGEF5|PKP2|SLC2A3|MRPS35|AQR|PSMC4|KIF22|YTHDC2|GOLGA5|KRT14|HSD17B10|TIMM21|GPATCH1|NGFR|STK10|TIGAR|CDK13|STRADB|PLOD1|OXCT1|ZW10|TRIP6|RALGAPA2|UQCRC1|MLF2|TFAP4|SPG21|GOLGA3|GLG1|NAT14|DLD|HAUS4|TGM1|KRT23|AAAS|CBX5|VCL|SIRT1|TECR|SNAP29|SF3A1|SNRPD3|MAPK1|SLC25A1|MIC…	2490	2701|2839|2887|3023|3157|3283|3289|3503|3611|3627|3647|3717|3747|3863|3901|3311|2525|4361|3697|4539|4563|4645|4697|4873|3339|2555|5179|5269|5351|5405|4861|5513|3675|4171|4675|5593|5677|5707|5739|5153|5813|3133|5433|5923|5941|5957|5291|5517|4869|5441|6099|4609|5365|6203|5781|4615|3791|6665|3799|4955|4151|2727|5857|6937|6459|6989|7013|4511|6853|3075|5079|2733|5945|4929|4769|10571|5221|7301|3305|282…	1.32e-265	GOCC:0005622	26.1519
10113	3096	COMPARTMENTS		Organelle	3.37e-202	FKBP4|NDUFAF7|USP28|RALA|BAIAP2L1|TMEM132A|DVL2|RHBDD2|OSBPL7|RANBP9|GPRC5A|RB1CC1|AKAP11|BOD1L1|PSMA4|VAMP3|RCN1|RFC2|ARHGEF5|PKP2|SLC2A3|MRPS35|AQR|PSMC4|KIF22|YTHDC2|GOLGA5|KRT14|HSD17B10|TIMM21|GPATCH1|NGFR|STK10|TIGAR|CDK13|STRADB|PLOD1|OXCT1|ZW10|TRIP6|UQCRC1|TFAP4|SPG21|GOLGA3|EFNB1|GLG1|NAT14|DLD|HAUS4|TGM1|KRT23|AAAS|CBX5|VCL|SIRT1|TECR|SNAP29|SF3A1|SNRPD3|MAPK1|SLC25A1|MICALL1|RTCB|HMGX…	2490	2701|2839|2887|3023|3157|3283|3289|3611|3627|3647|3739|3747|3863|3901|3311|2525|4361|3697|4539|4563|4645|4697|4873|3339|2555|5179|5269|5351|5405|4861|5513|3675|4171|4675|5593|5677|5707|5739|5153|5813|5433|5941|5957|5291|5819|5517|4869|5441|6099|4609|5365|6203|5781|4615|3791|6665|3799|4955|4151|2727|5857|6937|6459|7013|4511|6853|3075|5945|4929|4769|10571|5221|3305|7337|7357|7363|6729|2943|7203|465…	2.93e-205	GOCC:0043226	20.1472
9609	2991	COMPARTMENTS		Intracellular organelle	6.27e-197	FKBP4|NDUFAF7|USP28|RALA|BAIAP2L1|TMEM132A|DVL2|RHBDD2|OSBPL7|RANBP9|RB1CC1|AKAP11|BOD1L1|PSMA4|VAMP3|RCN1|RFC2|ARHGEF5|PKP2|SLC2A3|MRPS35|AQR|PSMC4|KIF22|YTHDC2|GOLGA5|KRT14|HSD17B10|TIMM21|GPATCH1|NGFR|STK10|TIGAR|CDK13|STRADB|PLOD1|OXCT1|ZW10|TRIP6|UQCRC1|TFAP4|SPG21|GOLGA3|GLG1|NAT14|DLD|HAUS4|KRT23|AAAS|CBX5|VCL|SIRT1|TECR|SNAP29|SF3A1|SNRPD3|MAPK1|SLC25A1|MICALL1|RTCB|HMGXB4|MCM5|TAB1|MYH9|…	2490	2701|2839|2887|3023|3157|3283|3289|3611|3627|3647|3747|3863|3901|3311|2525|4361|3697|4539|4563|4645|4697|4873|3339|2555|5179|5269|5351|5405|4861|5513|3675|4171|4675|5593|5677|5707|5739|5153|5813|5433|5941|5957|5291|5517|4869|5441|6099|5365|6203|5781|4615|3791|6665|3799|4955|4151|2727|5857|6937|6459|7013|4511|6853|3075|5945|4929|4769|10571|5221|3305|7337|7357|7363|6729|2943|7203|4653|5335|7471|650…	8.18e-200	GOCC:0043229	19.6203
8195	2607	COMPARTMENTS		Cytoplasm	1.6e-156	FKBP4|NDUFAF7|RALA|BAIAP2L1|TMEM132A|DVL2|RPAP3|RHBDD2|OSBPL7|RANBP9|MAP4K5|RB1CC1|AKAP11|PSMA4|VAMP3|RCN1|ARHGEF5|SLC2A3|MRPS35|PSMC4|KIF22|YTHDC2|GOLGA5|KRT14|HSD17B10|TIMM21|NGFR|STK10|TIGAR|CDK13|STRADB|PLOD1|OXCT1|ZW10|TRIP6|RALGAPA2|UQCRC1|SPG21|GOLGA3|GLG1|DLD|TGM1|KRT23|AAAS|VCL|SIRT1|TECR|SNAP29|SNRPD3|MAPK1|SLC25A1|MICALL1|RTCB|GTPBP1|TAB1|MYH9|EIF3D|ST13|ACO2|ZBED4|PAPOLA|PSMA3|AHSA1|S…	2490	2701|2839|3023|3157|3283|3289|3503|3611|3627|3647|3717|3747|3863|3311|2525|4361|4539|4645|4697|3339|2555|5179|5269|5351|5405|4861|3675|4171|4675|5593|5677|5707|5739|5153|5813|3133|5433|5957|5291|5517|5441|4609|5365|6203|4615|3791|6665|3799|4151|2727|5857|6937|6459|6989|6853|3075|5079|2733|4769|10571|5221|3305|2823|7337|7357|6943|2943|7203|4653|7463|7471|6507|7543|7309|7607|7613|4003|7643|7681|294…	2.78e-159	GOCC:0005737	15.5796
9083	2773	COMPARTMENTS		Membrane-bounded organelle	5.94e-153	FKBP4|NDUFAF7|USP28|RALA|BAIAP2L1|TMEM132A|DVL2|RHBDD2|OSBPL7|RANBP9|GPRC5A|RB1CC1|AKAP11|BOD1L1|PSMA4|VAMP3|RCN1|RFC2|ARHGEF5|PKP2|SLC2A3|MRPS35|AQR|PSMC4|KIF22|YTHDC2|GOLGA5|KRT14|HSD17B10|TIMM21|GPATCH1|NGFR|STK10|TIGAR|CDK13|STRADB|PLOD1|OXCT1|ZW10|TRIP6|UQCRC1|TFAP4|SPG21|GOLGA3|EFNB1|GLG1|NAT14|DLD|TGM1|AAAS|CBX5|VCL|SIRT1|TECR|SNAP29|SF3A1|SNRPD3|MAPK1|SLC25A1|MICALL1|RTCB|HMGXB4|MCM5|TAB1…	2490	2701|2839|2887|3023|3157|3283|3289|3611|3627|3647|3739|3747|3863|3901|3311|2525|4361|3697|4539|4563|4645|4697|4873|3339|2555|5179|5269|5351|5405|4861|5513|3675|4171|4675|5593|5677|5707|5739|5153|5813|5433|5941|5957|5291|5819|5517|4869|5441|4609|6203|5781|4615|3791|6665|3799|4955|4151|2727|5857|6937|6459|7013|4511|6853|3075|5945|4929|4769|10571|5221|3305|7337|7357|7363|6729|2943|7203|4653|5335|747…	1.29e-155	GOCC:0043227	15.2226
8162	2577	COMPARTMENTS		Intracellular membrane-bounded organelle	7.46e-149	FKBP4|NDUFAF7|USP28|RALA|BAIAP2L1|TMEM132A|DVL2|RHBDD2|OSBPL7|RANBP9|RB1CC1|AKAP11|BOD1L1|PSMA4|VAMP3|RCN1|RFC2|ARHGEF5|PKP2|MRPS35|AQR|PSMC4|KIF22|YTHDC2|GOLGA5|KRT14|HSD17B10|TIMM21|GPATCH1|NGFR|TIGAR|CDK13|STRADB|PLOD1|OXCT1|ZW10|TRIP6|UQCRC1|TFAP4|SPG21|GOLGA3|GLG1|NAT14|DLD|AAAS|CBX5|VCL|SIRT1|TECR|SNAP29|SF3A1|SNRPD3|MAPK1|SLC25A1|MICALL1|RTCB|HMGXB4|MCM5|TAB1|MYH9|L3MBTL2|PHF5A|ACO2|ZBED4|…	2490	2701|2839|2887|3023|3157|3283|3289|3611|3627|3647|3747|3863|3901|3311|2525|4361|3697|4539|4563|4697|4873|3339|2555|5179|5269|5351|5405|4861|5513|3675|4675|5593|5677|5707|5739|5153|5813|5433|5941|5957|5291|5517|4869|5441|6203|5781|4615|3791|6665|3799|4955|4151|2727|5857|6937|6459|7013|4511|6853|3075|5945|4929|4769|10571|5221|3305|7337|7357|7363|6729|2943|7203|4653|5335|7471|7543|7607|7613|7643|673…	1.95e-151	GOCC:0043231	14.8127
14060	3611	COMPARTMENTS		Cellular anatomical entity	3.55e-148	FKBP4|NDUFAF7|USP28|SLC7A2|RALA|BAIAP2L1|TMEM132A|DVL2|RPAP3|RHBDD2|OSBPL7|RANBP9|MAP4K5|GPRC5A|RB1CC1|AKAP11|BOD1L1|PSMA4|VAMP3|RCN1|RFC2|ARHGEF5|PKP2|SLC2A3|MRPS35|AQR|PSMC4|KIF22|YTHDC2|GOLGA5|KRT14|HSD17B10|TIMM21|GPATCH1|NGFR|STK10|TIGAR|CDK13|STRADB|PLOD1|OXCT1|ZW10|TRIP6|RALGAPA2|UQCRC1|TFAP4|SPG21|GOLGA3|EFNB1|GLG1|NAT14|DLD|HAUS4|TGM1|KRT23|AAAS|CBX5|VCL|SIRT1|TECR|SNAP29|SF3A1|SNRPD3|MA…	2490	2701|2839|2887|2985|3023|3157|3283|3289|3503|3611|3627|3647|3717|3739|3747|3863|3901|3311|2525|4361|3697|4539|4563|4645|4697|4873|3339|2555|5179|5269|5351|5405|4861|5513|3675|4171|4675|5593|5677|5707|5739|5153|5813|3133|5433|5941|5957|5291|5819|5517|4869|5441|6099|4609|5365|6203|5781|4615|3791|6665|3799|4955|4151|2727|5857|6937|6459|6989|7013|4511|6853|3075|5079|2733|5945|4929|4769|10571|5221|330…	1.08e-150	GOCC:0110165	14.745
3054	1332	COMPARTMENTS		Cytosol	6.44e-132	FKBP4|BAIAP2L1|DVL2|RPAP3|OSBPL7|RANBP9|RB1CC1|AKAP11|PSMA4|VAMP3|PSMC4|KIF22|KRT14|TIGAR|CDK13|ZW10|TRIP6|RALGAPA2|SPG21|GOLGA3|TGM1|KRT23|AAAS|VCL|SIRT1|SNAP29|SNRPD3|MAPK1|RTCB|TAB1|MYH9|EIF3D|ST13|ACO2|PSMA3|AHSA1|EIF5|AURKA|FERMT1|AHCY|TXNL1|USP11|TSC2|STUB1|CSK|RIPK2|PYCR3|GSR|TNFRSF10A|TBCB|PLIN3|CDC37|RPL18A|PIK3R2|WASL|AIMP2|PSMA2|YKT6|CHMP5|EDF1|NUFIP2|RPL19|PFN1|C1QBP|HDAC5|NFKB1|YBX3|…	2490	2701|3157|3289|3503|3627|3647|3747|3863|3311|2525|3339|2555|5351|4675|5593|5153|5813|3133|5957|5291|4609|5365|6203|4615|3791|3799|4151|2727|6459|6853|3075|5079|2733|4769|3305|2823|6943|2943|6507|7309|4003|2945|3067|2801|4181|5567|3637|6577|7983|8093|4329|2813|5069|3203|3281|5037|3333|4331|4127|7327|3657|3997|3059|6841|6621|2783|3123|5803|4663|4239|5089|8265|3155|2745|2903|2831|5029|6537|8915|4221…	2.24e-134	GOCC:0005829	13.1191
5325	1818	COMPARTMENTS		Protein-containing complex	7.37e-107	USP28|RPAP3|RHBDD2|RANBP9|RB1CC1|BOD1L1|PSMA4|VAMP3|RFC2|SLC2A3|MRPS35|AQR|PSMC4|KIF22|HSD17B10|TIMM21|GPATCH1|CDK13|PLOD1|ZW10|UQCRC1|TFAP4|DLD|HAUS4|AAAS|CBX5|VCL|SIRT1|SNAP29|SF3A1|SNRPD3|RTCB|GTPBP1|HMGXB4|MCM5|TAB1|MYH9|EIF3D|PHF5A|ACO2|PSMA3|SPTLC2|EIF5|PNN|AURKA|MYBL2|CHMP4B|PIGU|STAG2|TSC2|STUB1|MGA|VPS18|AGO2|RIPK2|DECR1|PYCR3|GSR|TNFRSF10A|HNRNPL|SF3A2|FBL|TBCB|CDC37|RPL18A|PIK3R2|BET1|…	2490	2887|3503|3611|3647|3747|3901|3311|2525|3697|4645|4697|4873|3339|2555|5405|4861|5513|5593|5707|5153|5433|5941|5441|6099|6203|5781|4615|3791|3799|4955|4151|6459|6989|7013|4511|6853|3075|5079|4929|4769|3305|7337|6943|6729|2943|5335|7543|7607|6737|3067|2801|7223|6685|2759|5567|7963|3637|6577|7983|3989|4957|5229|8093|2813|5069|3203|4333|6401|5037|5735|3333|4331|4485|4127|5695|7277|2799|3657|3997|4343…	2.88e-109	GOCC:0032991	10.6133
3321	1274	COMPARTMENTS		Non-membrane-bounded organelle	7.46e-92	RANBP9|AKAP11|BOD1L1|PSMA4|RFC2|ARHGEF5|PKP2|MRPS35|KIF22|YTHDC2|KRT14|HSD17B10|ZW10|TRIP6|HAUS4|KRT23|AAAS|CBX5|VCL|SIRT1|SNAP29|MAPK1|HMGXB4|MCM5|MYH9|PNN|AURKA|MYBL2|FERMT1|CHMP4B|STAG2|RP2|HSDL1|AGO2|RIPK2|HNRNPL|FBL|PLIN3|RPL18A|WASL|CEP41|PSMA2|CLIP2|CHMP5|SETX|NUFIP2|RPL19|PFN1|DDX5|LRRC59|FRG1|PRPF19|SRSF9|ASF1A|RPS12|RARS1|MLH1|EIF2AK2|MAPRE3|CEBPZ|SLC1A4|ORC2|CAMSAP2|DDX55|TMEM214|CCDC7…	2490	3647|3863|3901|3311|3697|4539|4563|4697|2555|5179|5351|5405|5153|5813|6099|5365|6203|5781|4615|3791|3799|2727|7013|4511|3075|6729|2943|5335|6507|7543|6737|7681|4865|2759|5567|3989|5229|4329|5069|3281|6115|3333|4485|4127|7277|3657|3997|3059|3683|8529|4925|4999|6235|6351|5089|5029|4509|7057|5107|8067|3009|6313|8959|8025|8391|5515|3091|2997|5165|5537|4411|3749|6159|3703|4823|6241|5381|5377|2521|8685…	3.24e-94	GOCC:0043228	9.11273
3309	1270	COMPARTMENTS		Intracellular non-membrane-bounded organelle	1.22e-91	RANBP9|AKAP11|BOD1L1|PSMA4|RFC2|ARHGEF5|PKP2|MRPS35|KIF22|YTHDC2|KRT14|HSD17B10|ZW10|TRIP6|HAUS4|KRT23|AAAS|CBX5|VCL|SIRT1|SNAP29|MAPK1|HMGXB4|MCM5|MYH9|PNN|AURKA|MYBL2|FERMT1|CHMP4B|STAG2|RP2|HSDL1|AGO2|RIPK2|HNRNPL|FBL|PLIN3|RPL18A|WASL|CEP41|PSMA2|CLIP2|CHMP5|SETX|NUFIP2|RPL19|PFN1|DDX5|LRRC59|FRG1|PRPF19|SRSF9|ASF1A|RPS12|RARS1|MLH1|EIF2AK2|MAPRE3|CEBPZ|SLC1A4|ORC2|CAMSAP2|DDX55|TMEM214|CCDC7…	2490	3647|3863|3901|3311|3697|4539|4563|4697|2555|5179|5351|5405|5153|5813|6099|5365|6203|5781|4615|3791|3799|2727|7013|4511|3075|6729|2943|5335|6507|7543|6737|7681|4865|2759|5567|3989|5229|4329|5069|3281|6115|3333|4485|4127|7277|3657|3997|3059|3683|8529|4925|4999|6235|6351|5089|5029|4509|7057|5107|8067|3009|6313|8959|8025|8391|5515|3091|2997|5165|5537|4411|3749|6159|3703|4823|6241|5381|5377|2521|8685…	5.85e-94	GOCC:0043232	9.09136
4787	1622	COMPARTMENTS		Nucleus	3.87e-88	FKBP4|USP28|BAIAP2L1|DVL2|OSBPL7|RANBP9|RB1CC1|AKAP11|BOD1L1|PSMA4|RFC2|ARHGEF5|PKP2|AQR|PSMC4|KRT14|GPATCH1|NGFR|TIGAR|CDK13|STRADB|TRIP6|TFAP4|GOLGA3|NAT14|DLD|AAAS|CBX5|SIRT1|SF3A1|SNRPD3|MAPK1|RTCB|HMGXB4|MCM5|TAB1|MYH9|L3MBTL2|PHF5A|ZBED4|PAPOLA|PSMA3|SIX4|PNN|AURKA|ZFP64|MYBL2|CHMP4B|STAG2|USP11|ZNF263|MPG|TSC2|STUB1|USP31|MAZ|MGA|AGO2|HNRNPL|SF3A2|FBL|WASL|PSMA2|CHMP5|EDF1|SETX|NUFIP2|RPL1…	2490	2701|2887|3157|3289|3627|3647|3747|3863|3901|3311|3697|4539|4563|4873|3339|5351|5513|3675|4675|5593|5677|5813|5941|5291|4869|5441|6203|5781|3791|4955|4151|2727|6459|7013|4511|6853|3075|5945|4929|10571|5221|3305|7363|6729|2943|7203|5335|7543|6737|2945|7707|7743|3067|2801|7791|5177|7223|2759|3989|4957|5229|3281|3333|4127|7327|7277|3657|3997|3059|6841|3683|8529|6621|2783|4925|4999|3123|5803|7923|466…	2.02e-90	GOCC:0005634	8.74123
2905	1061	COMPARTMENTS		Organelle lumen	1.38e-63	NDUFAF7|USP28|TMEM132A|BOD1L1|RCN1|MRPS35|HSD17B10|CDK13|OXCT1|DLD|CBX5|VCL|SIRT1|SF3A1|SNRPD3|MAPK1|HMGXB4|MCM5|PHF5A|ACO2|PNN|AURKA|PYGB|CTSZ|ACOT8|STAG2|STUB1|MGA|AGO2|DECR1|GSR|HNRNPL|FBL|PDAP1|PSMA2|EDF1|SETX|RPL19|C1QBP|DDX5|LRRC59|HDAC5|NFKB1|WFS1|CTSC|PRPF19|PDHX|NUP107|SRSF9|ASF1A|LNPEP|SKP1|NR3C1|LTF|MLH1|EHHADH|MSH2|NDUFS7|HSPE1|ORC2|MSH6|CTSD|CPSF3|DDX55|TARDBP|CAT|MRM2|DDX39A|SRSF6|H…	2490	2839|2887|3283|3901|4361|4697|5405|5593|5739|5441|5781|4615|3791|4955|4151|2727|7013|4511|4929|4769|6729|2943|4653|7471|7613|6737|2801|7223|2759|7963|6577|3989|5229|8243|3333|7327|7277|3997|6841|3683|8529|6621|2783|8597|7505|4999|5881|5803|6235|6351|8817|2903|2831|7589|4509|4721|4513|2881|4009|6313|4521|7507|5203|8025|2997|7243|4411|6745|6243|3703|4823|6241|2521|2731|6751|6461|8685|5415|9035|6345…	7.78e-66	GOCC:0043233	6.28601
2902	1060	COMPARTMENTS		Intracellular organelle lumen	1.38e-63	NDUFAF7|USP28|TMEM132A|BOD1L1|RCN1|MRPS35|HSD17B10|CDK13|OXCT1|DLD|CBX5|VCL|SIRT1|SF3A1|SNRPD3|MAPK1|HMGXB4|MCM5|PHF5A|ACO2|PNN|AURKA|PYGB|CTSZ|ACOT8|STAG2|STUB1|MGA|AGO2|DECR1|GSR|HNRNPL|FBL|PDAP1|PSMA2|EDF1|SETX|RPL19|C1QBP|DDX5|LRRC59|HDAC5|NFKB1|WFS1|CTSC|PRPF19|PDHX|NUP107|SRSF9|ASF1A|LNPEP|SKP1|NR3C1|LTF|MLH1|EHHADH|MSH2|NDUFS7|HSPE1|ORC2|MSH6|CTSD|CPSF3|DDX55|TARDBP|CAT|MRM2|DDX39A|SRSF6|H…	2490	2839|2887|3283|3901|4361|4697|5405|5593|5739|5441|5781|4615|3791|4955|4151|2727|7013|4511|4929|4769|6729|2943|4653|7471|7613|6737|2801|7223|2759|7963|6577|3989|5229|8243|3333|7327|7277|3997|6841|3683|8529|6621|2783|8597|7505|4999|5881|5803|6235|6351|8817|2903|2831|7589|4509|4721|4513|2881|4009|6313|4521|7507|5203|8025|2997|7243|4411|6745|6243|3703|4823|6241|2521|2731|6751|6461|8685|5415|9035|6345…	8.88e-66	GOCC:0070013	6.28601
1850	734	COMPARTMENTS		Nuclear lumen	1.3e-51	USP28|BOD1L1|CDK13|CBX5|SIRT1|SF3A1|SNRPD3|MAPK1|HMGXB4|MCM5|PHF5A|PNN|AURKA|STAG2|STUB1|MGA|AGO2|HNRNPL|FBL|EDF1|SETX|RPL19|DDX5|HDAC5|NFKB1|PRPF19|NUP107|SRSF9|ASF1A|SKP1|NR3C1|MLH1|MSH2|ORC2|MSH6|CPSF3|DDX55|TARDBP|MRM2|DDX39A|SRSF6|H4C6|SYMPK|ARL2|NSRP1|YEATS4|PARP2|ZC3H14|TUBG1|MED17|TSG101|MLLT1|ACTN4|JUND|CEP85|UBE2M|TRIM28|GRWD1|RBM39|FUS|THAP1|SMARCC1|RPA1|H3-3B|BRD8|MED10|CCNB1|TUT4|ORC…	2490	2887|3901|5593|5781|3791|4955|4151|2727|7013|4511|4929|6729|2943|6737|2801|7223|2759|3989|5229|7327|7277|3997|3683|6621|2783|4999|5803|6235|6351|2903|2831|4509|4513|6313|4521|5203|8025|2997|4411|6745|6243|3703|6241|2521|6751|8685|6345|7283|6145|3587|4185|5627|5331|6569|9091|5047|6381|8065|4707|6593|9621|7029|4519|3701|4571|9251|3083|7295|4399|5201|2773|9509|2847|6539|9249|6969|5599|6827|4733|4515…	9.03e-54	GOCC:0031981	5.08861
1146	497	COMPARTMENTS		Nucleoplasm	2.42e-41	USP28|BOD1L1|CDK13|CBX5|SIRT1|SF3A1|SNRPD3|MAPK1|MCM5|PHF5A|PNN|AURKA|STUB1|MGA|AGO2|HNRNPL|FBL|SETX|DDX5|HDAC5|NFKB1|PRPF19|ASF1A|SKP1|NR3C1|MLH1|MSH2|MSH6|CPSF3|TARDBP|DDX39A|SRSF6|H4C6|SYMPK|NSRP1|YEATS4|ZC3H14|MED17|MLLT1|JUND|TRIM28|RBM39|FUS|SMARCC1|RPA1|H3-3B|BRD8|MED10|CCNB1|ORC3|CDK4|TAF5L|EPC2|MED4|SRSF1|TGS1|LRPPRC|TOPBP1|BARD1|PPIG|LMNB1|THOC1|CSNK1A1|CCNT1|RBM25|MCM4|SMAD2|KMT2C|RCOR…	2490	2887|3901|5593|5781|3791|4955|4151|2727|4511|4929|6729|2943|2801|7223|2759|3989|5229|7277|3683|6621|2783|4999|6351|2903|2831|4509|4513|4521|5203|2997|6745|6243|3703|6241|6751|8685|7283|3587|5627|6569|6381|4707|6593|7029|4519|3701|4571|9251|3083|4399|2773|9509|6539|9249|5599|6827|4733|4515|4459|3951|3215|6233|3447|5655|6779|4501|6587|3935|3649|3619|6643|8789|9213|4431|9237|3973|6755|3345|9243|5925…	1.79e-43	GOCC:0005654	4.06162
564	312	COMPARTMENTS		Ribonucleoprotein complex	6.57e-40	MRPS35|AQR|HSD17B10|GPATCH1|CBX5|SF3A1|SNRPD3|PHF5A|PNN|AGO2|HNRNPL|SF3A2|FBL|RPL18A|NUFIP2|RPL19|DDX5|FRG1|PRPF19|RPS12|MTREX|DAZAP1|SF3B6|SEC61A1|MRPS7|NSRP1|FXR2|ZC3H14|DHX29|ACTN4|PPAN|EIF3G|MRPS25|PTCD3|PRPF38A|NAT10|MRPL44|MRPS9|SRSF1|RPL35|MRPL15|PSMA6|ARFGEF1|PIH1D1|DHX8|TEP1|ARVCF|DGCR8|EIF2AK4|PKP1|NOP58|MRPL3|XPO5|PRPF6|CPSF6|SRP14|DHX38|RPS11|RPS27A|MRPS5|LIMD1|NAF1|ZMAT2|RPS3|MRPL10|…	2490	4697|4873|5405|5513|5781|4955|4151|4929|6729|2759|3989|4957|5229|5069|3657|3997|3683|4925|4999|5089|6735|7997|4947|5685|4823|6751|3337|7283|3913|5331|8031|4129|4825|4839|4975|5201|4813|2847|5599|5071|4781|3315|2539|3607|4989|6829|9987|5213|6541|4611|3575|4821|7949|4907|5223|8143|4949|4787|2979|4843|3993|8063|4951|4073|4795|5253|4911|3745|6771|5015|4811|4767|5931|4977|3509|4039|7379|8045|4777|4981…	5.14e-42	GOCC:1990904	3.91824
1575	611	COMPARTMENTS		Cytoskeleton	1.44e-39	RANBP9|AKAP11|ARHGEF5|PKP2|KIF22|KRT14|ZW10|TRIP6|HAUS4|KRT23|AAAS|VCL|SNAP29|MAPK1|MYH9|PNN|AURKA|FERMT1|CHMP4B|STAG2|RP2|HSDL1|RIPK2|WASL|CEP41|CLIP2|CHMP5|PFN1|MAPRE3|SLC1A4|CAMSAP2|TMEM214|CCDC77|PFN2|KALRN|RIF1|HAUS3|SYMPK|KRT13|KRT9|ARL2|HSPB1|PTPN12|KNSTRN|TUBG1|KRT31|SNX4|KRT5|KRT1|KRT6C|KRT6B|ACTN4|CEP85|RBM39|HAUS8|LANCL2|CCNB1|CEP135|DZIP1|APC|KRT85|KRT82|CCT7|RAB11FIP5|DYNC1LI2|ECPAS|…	2490	3647|3863|4539|4563|2555|5351|5153|5813|6099|5365|6203|4615|3799|2727|3075|6729|2943|6507|7543|6737|7681|4865|5567|3281|6115|4485|4127|3059|5107|3009|8959|8391|5515|3091|5537|3749|6159|6241|5381|5377|2521|2779|6423|5129|6145|5359|4341|5403|6187|5379|5399|5331|9091|4707|6149|9641|3083|6133|8937|3483|9461|9457|3549|2543|2567|4139|5681|2627|5151|7547|2645|6147|9107|8327|4733|2585|4515|3215|8519|9657…	1.19e-41	GOCC:0005856	3.88416
2125	733	COMPARTMENTS		Vesicle	3.15e-34	RALA|DVL2|GPRC5A|VAMP3|SLC2A3|GOLGA5|NGFR|STK10|CDK13|PLOD1|SPG21|EFNB1|TGM1|VCL|SNAP29|MAPK1|MICALL1|TAB1|MYH9|CHGA|PYGB|CTSZ|CHMP4B|PGRMC1|CSK|EHD4|VPS18|AGO2|RIPK2|GSR|HNRNPL|FBL|PLIN3|BET1|ITGB8|PDAP1|SNX8|WASL|PLOD3|PSMA2|YKT6|CHMP5|PFN1|GOSR1|DDX5|NFKB1|WFS1|CTSC|TPI1|RAB35|SNX3|LNPEP|LTF|WDFY1|SNX17|CTSD|STBD1|AFTPH|TARDBP|CAT|CLTA|ADGRE5|ATP7B|LRP1|H4C6|CANX|HSPB1|SMO|SNAP23|CLN6|COPB1|RA…	2490	3023|3289|3739|2525|4645|5269|3675|4171|5593|5707|5957|5819|4609|4615|3799|2727|6937|6853|3075|7357|4653|7471|7543|7643|4181|6691|6685|2759|5567|6577|3989|5229|4329|4333|6401|8243|8245|3281|5735|3333|4331|4127|3059|4343|3683|2783|8597|7505|4663|4239|8265|8817|7589|4221|8255|7507|3161|8943|2997|7243|3383|9159|9167|8479|3703|6461|2779|3321|3119|9035|2691|6497|5285|6145|9449|4341|4185|5403|6187|5331…	2.74e-36	GOCC:0031982	3.35017
3156	977	COMPARTMENTS		Endomembrane system	5.42e-32	TMEM132A|RHBDD2|OSBPL7|RB1CC1|VAMP3|RCN1|SLC2A3|GOLGA5|NGFR|STK10|CDK13|PLOD1|ZW10|SPG21|GOLGA3|GLG1|AAAS|CBX5|VCL|SIRT1|TECR|SNAP29|MAPK1|MICALL1|TAB1|MYH9|SPTLC2|CHGA|PYGB|CTSZ|CHMP4B|PIGU|PGRMC1|TSC2|STUB1|CDIPT|EHD4|VPS18|TNFRSF10A|PLIN3|BET1|PDAP1|SNX8|PSMA2|YKT6|CHMP5|SEC61B|GOSR1|CCDC47|LRRC59|HDAC5|NFKB1|WFS1|CTSC|PANX1|NUP107|RAB35|SNX3|LNPEP|NUP155|BNIP1|LTF|WDFY1|EIF2AK2|SNX17|GORASP2|…	2490	3283|3611|3627|3747|2525|4361|4645|5269|3675|4171|5593|5707|5153|5957|5291|5517|6203|5781|4615|3791|6665|3799|2727|6937|6853|3075|7337|7357|4653|7471|7543|7607|7643|3067|2801|5149|6691|6685|7983|4329|4333|8243|8245|3333|4331|4127|5695|4343|3537|8529|6621|2783|8597|7505|8647|5803|4239|8265|8817|6291|4317|7589|4221|7057|8255|5293|4521|4897|7507|8393|3161|8391|8943|2997|7243|3383|9167|8479|5685|3749…	4.95e-34	GOCC:0012505	3.1266
2290	762	COMPARTMENTS		Organelle membrane	1.31e-31	RALA|RHBDD2|RB1CC1|VAMP3|SLC2A3|TIMM21|STK10|TIGAR|PLOD1|UQCRC1|GOLGA3|AAAS|SIRT1|TECR|SNAP29|SLC25A1|MICALL1|SPTLC2|CTSZ|CHMP4B|PIGU|PGRMC1|CDIPT|EHD4|VPS18|BET1|SNX8|WASL|YKT6|CHMP5|SEC61B|SLC25A11|GOSR1|CCDC47|LRRC59|WFS1|CTSC|SLC25A3|NUP107|RAB35|SNX3|TTC1|NUP155|BNIP1|EIF2AK2|SNX17|NDUFS7|GORASP2|CTSD|RPN2|STBD1|AFTPH|CAT|CLTA|ATP7B|LRP1|SEC61A1|RIF1|SNRNP27|SSR1|MRPS7|MSTO1|NCLN|TRAP1|CANX|…	2490	3023|3611|3747|2525|4645|4861|4171|4675|5707|5433|5291|6203|3791|6665|3799|5857|6937|7337|7471|7543|7607|7643|5149|6691|6685|4333|8245|3281|4331|4127|5695|5911|4343|3537|8529|8597|7505|5899|5803|4239|8265|2745|6291|4317|7057|8255|2881|5293|7507|8393|3161|8943|7243|3383|9167|8479|5685|3749|5521|8395|4823|9255|8137|2731|6461|3401|5231|7093|5415|3321|8673|3119|2691|6497|5285|4341|4185|2871|8303|9595…	1.26e-33	GOCC:0031090	3.08827
1710	610	COMPARTMENTS		Catalytic complex	5.21e-31	RHBDD2|RANBP9|RB1CC1|BOD1L1|PSMA4|RFC2|AQR|PSMC4|HSD17B10|GPATCH1|CDK13|UQCRC1|DLD|CBX5|SF3A1|SNRPD3|GTPBP1|HMGXB4|ACO2|PSMA3|SPTLC2|PNN|PIGU|STAG2|STUB1|MGA|AGO2|DECR1|PYCR3|GSR|SF3A2|PIK3R2|PSMA2|DDX5|HDAC5|FRG1|PRPF19|PDHX|TPI1|MTREX|SKP1|MLH1|EIF2AK2|MSH2|NDUFS7|MSH6|WDR77|RPN2|NAA50|CAT|PEPD|FBXO9|SUGP1|YEATS4|HSPB1|SNX4|NDUFA10|THAP1|WDR7|SMARCC1|H3-3B|BRD8|CCNB1|DDB2|PHC2|APC|CDK4|DYNC1LI2…	2490	3611|3647|3747|3901|3311|3697|4873|3339|5405|5513|5593|5433|5441|5781|4955|4151|6989|7013|4769|3305|7337|6729|7607|6737|2801|7223|2759|7963|3637|6577|4957|3203|3333|3683|6621|4925|4999|5881|4663|6735|2903|4509|7057|4513|2881|4521|4897|8393|7999|7243|7967|8843|5529|8685|2779|4341|2871|9621|9629|7029|3701|4571|3083|5581|8549|3483|2773|2567|9509|6539|5599|7073|4139|3331|6613|4781|4459|3307|3315|2969…	5.21e-33	GOCC:1902494	3.02832
973	395	COMPARTMENTS		Microtubule cytoskeleton	1.15e-27	RANBP9|AKAP11|KIF22|ZW10|HAUS4|AAAS|SNAP29|MAPK1|AURKA|CHMP4B|STAG2|RP2|CEP41|CLIP2|CHMP5|MAPRE3|SLC1A4|CAMSAP2|TMEM214|CCDC77|RIF1|HAUS3|ARL2|KNSTRN|TUBG1|SNX4|CEP85|RBM39|HAUS8|CCNB1|CEP135|DZIP1|APC|CCT7|RAB11FIP5|DYNC1LI2|ECPAS|KLC4|KIF13A|TUBB2B|KIF23|HAUS2|RMDN3|LRPPRC|KIF11|TOPBP1|PPP2R3C|MIB1|NDC80|HERC2|RTRAF|CSNK1A1|ANAPC5|RAB11A|TUBGCP3|SPAG9|MTUS1|CSPP1|UBN1|CFAP20|MAP2K2|KIF18A|WDR11…	2490	3647|3863|2555|5153|6099|6203|3799|2727|2943|7543|6737|7681|6115|4485|4127|5107|3009|8959|8391|5515|3749|6159|2521|5129|6145|4341|9091|4707|6149|3083|6133|8937|3483|3549|2543|2567|4139|2627|5151|7547|2645|6147|9107|4733|2585|4515|8519|9657|3941|7185|4041|3447|4113|2679|9447|8591|6855|8333|8789|8011|6465|2565|4117|5785|7569|2577|6107|4247|8371|3449|7733|5321|9983|2559|3939|7571|3891|3893|4203|5833…	1.2e-29	GOCC:0015630	2.69393
553	269	COMPARTMENTS		Anchoring junction	2.38e-27	RALA|PKP2|TRIP6|VCL|MAPK1|PNN|FERMT1|CADM4|RPL19|PFN1|PANX1|YBX3|ADGRE5|LRP1|SYMPK|ARL2|HSPB1|CDC42EP1|SNAP23|RAP1B|NECTIN2|ACTN4|PPFIA1|JAG1|RRAS2|DSG1|DSC1|APC|RAB21|DSG2|MPP5|UBN1|MAP2K2|ARVCF|PACSIN2|CD81|STRN|PKP1|SLC9A1|NECTIN1|MCAM|YWHAE|RAPGEF2|RAB10|ADD1|GOLPH3|PXN|IQGAP1|CDH2|HMCN1|LIMD1|GNA12|EGFR|LIN7C|ANK3|DSC2|GJA1|CXADR|TIAM1|MYO1E|ARHGAP17|ITGA5|SHROOM3|ITGB5|ITGA2|NPM1|HSPA9|ARF6…	2490	3023|4563|5813|4615|2727|6729|6507|8177|3997|3059|8647|3123|9159|8479|6241|2521|2779|3207|3119|6497|6409|5331|6433|8573|3055|4637|4629|3483|9607|3269|8669|8789|6465|9987|6957|4197|6495|4611|6899|7137|3179|2765|9423|3107|8721|2523|5833|3117|4631|10159|3993|9165|3065|8239|2591|4643|4237|9163|3057|7115|8283|6513|7109|2703|6395|5931|3743|3121|9001|2729|7435|4275|4623|2617|5551|10313|5387|9965|9419|71…	2.58e-29	GOCC:0070161	2.66234
844	356	COMPARTMENTS		Supramolecular complex	3.39e-27	BOD1L1|PSMA4|PKP2|KIF22|YTHDC2|KRT14|ZW10|HAUS4|VCL|MYH9|PNN|CHMP4B|AGO2|HNRNPL|WASL|PSMA2|CLIP2|CHMP5|NUFIP2|FRG1|MAPRE3|SLC1A4|CAMSAP2|TMEM214|TARDBP|HAUS3|SYMPK|KRT13|KRT9|KNSTRN|TUBG1|KRT31|KRT5|KRT1|KRT6C|KRT6B|ACTN4|HAUS8|FUS|GRSF1|H3-3B|BTBD2|CCNB1|TUT4|APC|KRT85|KRT82|CCT7|EIF4E2|IGF2BP3|TMOD1|TUBB2B|HAUS2|RMDN3|LRPPRC|KIF11|BARD1|LMNB1|PSMA6|NDC80|TUBGCP3|DNAJB6|CFAP20|MAP2K2|KIF18A|CLAS…	2490	3901|3311|4563|2555|5179|5351|5153|6099|4615|3075|6729|7543|2759|3989|3281|3333|4485|4127|3657|4925|5107|3009|8959|8391|2997|6159|6241|5381|5377|5129|6145|5359|5403|6187|5379|5399|5331|6149|6593|5443|3701|9683|3083|7295|3483|9461|9457|3549|7179|5249|5681|7547|6147|9107|4733|2585|4459|3215|3315|3941|9447|5939|8011|6465|2565|5785|7569|4611|7863|6107|3449|5267|2559|3939|9459|3117|4631|5371|4391|2571…	3.83e-29	GOCC:0099080	2.64698
1738	586	COMPARTMENTS		Cytoplasmic vesicle	1.34e-24	RALA|DVL2|VAMP3|SLC2A3|GOLGA5|NGFR|STK10|CDK13|PLOD1|SPG21|VCL|SNAP29|MAPK1|MICALL1|TAB1|MYH9|CHGA|PYGB|CTSZ|CHMP4B|PGRMC1|EHD4|VPS18|PLIN3|BET1|PDAP1|SNX8|WASL|PLOD3|PSMA2|YKT6|CHMP5|GOSR1|NFKB1|WFS1|CTSC|RAB35|SNX3|LNPEP|LTF|WDFY1|SNX17|CTSD|STBD1|AFTPH|TARDBP|CAT|CLTA|ATP7B|LRP1|SMO|SNAP23|CLN6|COPB1|RAP1B|LMAN1|TUBG1|RABGAP1L|SNX4|TSG101|KRT1|ACTN4|HIP1R|RBSN|WDR44|PI4KA|KIDINS220|RELCH|DSG1|…	2490	3023|3289|2525|4645|5269|3675|4171|5593|5707|5957|4615|3799|2727|6937|6853|3075|7357|4653|7471|7543|7643|6691|6685|4329|4333|8243|8245|3281|5735|3333|4331|4127|4343|2783|8597|7505|4239|8265|8817|7589|4221|8255|7507|3161|8943|2997|7243|3383|9167|8479|3321|3119|9035|2691|6497|5285|6145|9449|4341|4185|6187|5331|8303|6695|4901|4855|5541|9199|4637|4629|9725|7581|2543|4357|4139|9333|3835|3331|5151|6613…	1.57e-26	GOCC:0031410	2.38729
1053	402	COMPARTMENTS		Cell junction	4.82e-24	RALA|PKP2|TRIP6|EFNB1|VCL|MAPK1|PNN|FERMT1|TSC2|VPS18|CADM4|RPL19|PFN1|PANX1|YBX3|KALRN|CLTA|ADGRE5|LRP1|SYMPK|ARL2|HSPB1|CDC42EP1|SNAP23|FXR2|RAP1B|NECTIN2|ACTN4|PPFIA1|JAG1|RRAS2|DDB2|DSG1|DSC1|DAGLA|APC|RAB21|DSG2|MPP5|SPG11|TRIP4|RAB11A|RHEB|DNAJA3|UBN1|MAP2K2|ARVCF|PACSIN2|CD81|OSBP|STRN|PKP1|SLC9A1|NECTIN1|MCAM|YWHAE|RAPGEF2|RAB10|ADD1|GOLPH3|PXN|IQGAP1|CDH2|SH3GL1|FNBP1L|HMCN1|RAB5A|LIMD1|…	2490	3023|4563|5813|5819|4615|2727|6729|6507|3067|6685|8177|3997|3059|8647|3123|5537|3383|9159|8479|6241|2521|2779|3207|3119|3337|6497|6409|5331|6433|8573|3055|5581|4637|4629|9725|3483|9607|3269|8669|5985|5325|2679|3831|4711|8789|6465|9987|6957|4197|7455|6495|4611|6899|7137|3179|2765|9423|3107|8721|2523|5833|3117|4631|4293|4175|10159|3775|3993|9165|3065|8239|4073|2591|4643|8107|4237|9163|3057|7115|828…	6.07e-26	GOCC:0030054	2.3317
269	158	COMPARTMENTS		Focal adhesion	9.28e-22	RALA|TRIP6|VCL|MAPK1|FERMT1|PFN1|ADGRE5|LRP1|ARL2|HSPB1|CDC42EP1|SNAP23|NECTIN2|ACTN4|PPFIA1|RRAS2|RAB21|MAP2K2|PACSIN2|CD81|SLC9A1|MCAM|YWHAE|RAB10|ADD1|PXN|IQGAP1|CDH2|LIMD1|GNA12|EGFR|GJA1|ITGA5|ITGB5|ITGA2|NPM1|HSPA9|ARF6|HSP90B1|MAPRE2|PDIA3|CTNNA1|GNB2|ALCAM|MRC2|DST|CSRP2|SRP68|TNS3|CSPG4|PABPC1|DAB2|PPFIBP1|TLN1|CALR|PLEC|CD151|HSPA5|ZYX|LASP1|FLNC|P4HB|ATP6V0A2|FLRT2|BSG|NEXN|PARVA|LIMS1…	2490	3023|5813|4615|2727|6507|3059|9159|8479|2521|2779|3207|3119|6409|5331|6433|3055|9607|6465|6957|4197|6899|3179|2765|3107|8721|5833|3117|4631|3993|9165|3065|4237|6513|2703|6395|5931|3743|3121|2729|7435|4275|4623|2617|5551|10313|5387|9965|7159|6475|10037|6397|3455|6463|5827|4383|4617|7095|3287|5839|5343|3125|4375|9059|9831|8577|4575|6527|5815|3751|3063|4311|8293|3595|6517|3729|3169|5825|5837|3073|43…	1.21e-23	GOCC:0005925	2.10325
279	161	COMPARTMENTS		Cell-substrate junction	1.32e-21	RALA|TRIP6|VCL|MAPK1|FERMT1|PFN1|ADGRE5|LRP1|ARL2|HSPB1|CDC42EP1|SNAP23|NECTIN2|ACTN4|PPFIA1|RRAS2|RAB21|MAP2K2|PACSIN2|CD81|SLC9A1|MCAM|YWHAE|RAB10|ADD1|PXN|IQGAP1|CDH2|HMCN1|LIMD1|GNA12|EGFR|GJA1|ITGA5|ITGB5|ITGA2|NPM1|HSPA9|ARF6|HSP90B1|MAPRE2|PDIA3|CTNNA1|GNB2|ALCAM|MRC2|DST|CSRP2|SRP68|TNS3|CSPG4|PABPC1|DAB2|PPFIBP1|TLN1|CALR|PLEC|CD151|HSPA5|ZYX|LASP1|FLNC|P4HB|ATP6V0A2|FLRT2|BSG|NEXN|PARVA…	2490	3023|5813|4615|2727|6507|3059|9159|8479|2521|2779|3207|3119|6409|5331|6433|3055|9607|6465|6957|4197|6899|3179|2765|3107|8721|5833|3117|4631|10159|3993|9165|3065|4237|6513|2703|6395|5931|3743|3121|2729|7435|4275|4623|2617|5551|10313|5387|9965|7159|6475|10037|6397|3455|6463|5827|4383|4617|7095|3287|5839|5343|3125|4375|9059|9831|8577|4575|6527|5815|3751|3063|4311|8293|3595|6517|3729|3169|5825|5837|3…	1.77e-23	GOCC:0030055	2.08794
381	194	COMPARTMENTS		Nuclear body	2.82e-21	CDK13|SIRT1|SF3A1|SNRPD3|PHF5A|PNN|FBL|SETX|DDX5|HDAC5|PRPF19|NR3C1|DDX39A|SRSF6|NSRP1|ZC3H14|RBM39|RPA1|SRSF1|TGS1|TOPBP1|BARD1|PPIG|THOC1|CSNK1A1|RBM25|CREBBP|UBN1|N4BP1|SETD1A|ACIN1|PIAS4|HIRA|DGCR8|NOP58|MECOM|LSG1|RBM27|NBN|DAXX|PRPF6|CPSF6|RB1|PML|TP53|CBX4|NONO|GEMIN5|U2AF1|WDFY3|ICE1|TCERG1|CREBRF|SLU7|PHAX|INPPL1|NUDT21|SRRM2|PCBP1|U2AF2|GEMIN2|LRCH4|SART1|TNKS|RBM14|PRPF3|NUP98|RMI1|RBB…	2490	5593|3791|4955|4151|4929|6729|5229|7277|3683|6621|4999|2831|6745|6243|6751|7283|4707|4519|5599|6827|4515|4459|3951|6233|3447|6779|6643|8789|9213|3973|6755|3345|6315|5213|3575|8553|8029|8345|4505|6349|4907|5223|3783|6205|2797|7211|3409|6247|4911|3785|5633|4899|8873|4977|3509|8173|5261|4981|4047|3405|6221|9381|6547|3319|6741|6791|6277|4447|7297|4933|3177|4879|6231|4423|6787|10207|9209|6761|4475|496…	3.93e-23	GOCC:0016604	2.05498
1451	490	COMPARTMENTS		Bounding membrane of organelle	2.4e-20	VAMP3|SLC2A3|STK10|TIGAR|PLOD1|GOLGA3|SNAP29|MICALL1|CTSZ|CHMP4B|PGRMC1|EHD4|VPS18|BET1|SNX8|WASL|YKT6|CHMP5|SEC61B|GOSR1|CCDC47|CTSC|RAB35|SNX3|TTC1|SNX17|GORASP2|CTSD|STBD1|AFTPH|CAT|CLTA|ATP7B|LRP1|SEC61A1|SNRNP27|MSTO1|PEX1|SMO|MTX2|SNAP23|COPB1|RAP1B|LMAN1|SNX4|TSG101|HIP1R|RBSN|WDR44|AP3B1|PI4KA|ARF3|DSG1|DSC1|DAGLA|USP30|PNPLA8|RAB11FIP5|STX6|COG3|LRRC8A|STX17|KIF13A|RIPK1|RMDN3|LRPPRC|DNA…	2490	2525|4645|4171|4675|5707|5291|3799|6937|7471|7543|7643|6691|6685|4333|8245|3281|4331|4127|5695|4343|3537|7505|4239|8265|2745|8255|5293|7507|3161|8943|7243|3383|9167|8479|5685|5521|9255|5231|3321|8673|3119|2691|6497|5285|4341|4185|8303|6695|4901|8495|4855|2671|4637|4629|9725|2937|9471|2543|4357|5313|8653|3835|5151|6613|9107|4733|7773|9607|3497|8995|4669|8163|9885|5977|5985|8105|2679|8591|3855|6023…	3.45e-22	GOCC:0098588	1.96198
192	126	COMPARTMENTS		Ribosome	3.07e-20	MRPS35|RPL18A|NUFIP2|RPL19|RPS12|EIF2AK2|MRPS7|FXR2|DHX29|MRPS25|PTCD3|MRPL44|MRPS9|RPL35|MRPL15|EIF2AK4|MRPL3|RPS11|RPS27A|MRPS5|RPL37|RPS3|MRPL10|RPL29|MRPL33|RPS23|GCN1|NDUFA7|MRPL58|MRPL39|MRPL13|MRPL4|RPL13|MRPL38|MRPL11|RPL15|RPL38|RPL4|SRP68|ABCF1|MRPS31|MRPS11|RPS15A|MTG1|LARP4B|MRPL30|RPL7|MRPL43|RPS2|AURKAIP1|RPL3|RPL27A|RPL21|RPLP1|RPS3A|RPL22|RPS26|RPL12|RPL39|DHX9|DAP3|RPL5|MRPS2|RPL…	2490	4697|5069|3657|3997|5089|7057|4823|3337|3913|4825|4839|4813|2847|5071|4781|6541|4821|4787|2979|4843|8153|4073|4795|5015|4811|4767|7379|2873|4777|4775|4819|4817|4103|4791|4803|5063|5051|4021|7159|7161|4827|4837|4729|8117|8147|4799|5073|4815|4131|4807|4755|4101|5077|5043|4091|5055|5061|4067|5929|4905|4841|5085|4835|5059|4763|4833|4845|4063|5075|6789|6439|4115|5775|5091|10081|4045|4747|7727|5013|401…	4.54e-22	GOCC:0005840	1.95129
470	215	COMPARTMENTS		Centrosome	2.9e-19	HAUS4|AAAS|SNAP29|AURKA|CEP41|SLC1A4|CCDC77|HAUS3|ARL2|KNSTRN|TUBG1|CEP85|RBM39|HAUS8|CCNB1|CEP135|DZIP1|APC|RAB11FIP5|DYNC1LI2|ECPAS|KIF13A|KIF23|HAUS2|PPP2R3C|MIB1|NDC80|RTRAF|CSNK1A1|RAB11A|TUBGCP3|SPAG9|CSPP1|UBN1|CLASP1|ALS2|SLAIN2|CUL3|BBS7|CEP72|PRKAR2A|PRKAR2B|TP53|CEP131|WRAP73|DYNC1LI1|UPF3B|CEP164|CCT5|SCLT1|HAUS1|OLA1|SKA1|CCT8|TBC1D31|SASS6|CALM3|SPICE1|NPM1|TTLL5|PLK1|NUDT21|CCDC8|H…	2490	6099|6203|3799|2943|6115|3009|5515|6159|2521|5129|6145|9091|4707|6149|3083|6133|8937|3483|2543|2567|4139|5151|2645|6147|8519|9657|3941|4041|3447|2679|9447|8591|8333|8789|5785|4247|8371|3449|7733|5321|3891|3893|2797|6139|6923|2571|6255|6123|3563|8913|6157|6963|3945|3545|8819|4387|2787|9085|5931|8329|2949|5261|5373|2993|9737|2583|3955|6135|3319|5821|2963|9823|9747|3557|4213|5969|7009|3505|7545|2595…	4.41e-21	GOCC:0005813	1.85376
607	255	COMPARTMENTS		Microtubule organizing center	4.71e-19	AKAP11|HAUS4|AAAS|SNAP29|AURKA|RP2|CEP41|SLC1A4|CAMSAP2|CCDC77|HAUS3|ARL2|KNSTRN|TUBG1|CEP85|RBM39|HAUS8|CCNB1|CEP135|DZIP1|APC|RAB11FIP5|DYNC1LI2|ECPAS|KIF13A|KIF23|HAUS2|TOPBP1|PPP2R3C|MIB1|NDC80|HERC2|RTRAF|CSNK1A1|RAB11A|TUBGCP3|SPAG9|MTUS1|CSPP1|UBN1|CFAP20|KIF18A|WDR11|CLASP1|ALS2|SLAIN2|CUL3|BBS7|CEP72|SPDL1|PTPN23|PRKAR2A|PRKAR2B|TP53|CEP131|SCYL1|WRAP73|DYNC1LI1|UPF3B|CEP164|CCT5|SCLT1|H…	2490	3863|6099|6203|3799|2943|7681|6115|3009|8959|5515|6159|2521|5129|6145|9091|4707|6149|3083|6133|8937|3483|2543|2567|4139|5151|2645|6147|4515|8519|9657|3941|7185|4041|3447|2679|9447|8591|6855|8333|8789|8011|2565|4117|5785|4247|8371|3449|7733|5321|3939|7571|3891|3893|2797|6139|9401|6923|2571|6255|6123|3563|8913|6157|6963|3945|3545|8819|4387|3947|2787|7731|9085|8801|5931|8329|2949|5261|5373|2993|9737…	7.37e-21	GOCC:0005815	1.8327
382	186	COMPARTMENTS		Polymeric cytoskeletal fiber	8.35e-19	PKP2|KRT14|ZW10|HAUS4|PNN|CHMP4B|WASL|CLIP2|CHMP5|MAPRE3|SLC1A4|CAMSAP2|TMEM214|HAUS3|KRT13|KRT9|KNSTRN|TUBG1|KRT31|KRT5|KRT1|KRT6C|KRT6B|HAUS8|KRT85|KRT82|CCT7|TMOD1|TUBB2B|HAUS2|RMDN3|LRPPRC|KIF11|LMNB1|TUBGCP3|CFAP20|MAP2K2|KIF18A|CLASP1|CHMP2B|PKP1|EHBP1|TUBB4A|CUL3|CENPE|KRT71|IQGAP1|CDH2|KRT10|IQGAP2|CCT6A|CCT5|HAUS1|SKA1|CCT8|CALM3|RSPH1|CCT3|MAP1B|JAM3|CCT2|MAP1A|MAPRE2|TPX2|KRT16|DCXR|TW…	2490	4563|5351|5153|6099|6729|7543|3281|4485|4127|5107|3009|8959|8391|6159|5381|5377|5129|6145|5359|5403|6187|5379|5399|6149|9461|9457|3549|5681|7547|6147|9107|4733|2585|3215|9447|8011|6465|2565|5785|7569|4611|7863|6107|3449|2559|9459|3117|4631|5371|3899|3547|3563|6157|3945|3545|2787|10079|3541|3805|9001|3555|3819|7435|3665|5401|7985|7139|5387|5397|3955|7433|6171|5637|3557|7417|3039|5793|3505|6583|381…	1.34e-20	GOCC:0099513	1.80783
951	348	COMPARTMENTS		Chromosome	2.56e-18	BOD1L1|RFC2|KIF22|ZW10|CBX5|SIRT1|HMGXB4|MCM5|MYBL2|CHMP4B|STAG2|HNRNPL|CHMP5|SETX|PRPF19|ASF1A|MLH1|CEBPZ|ORC2|NCAPH|RIF1|H4C6|YEATS4|KNSTRN|PARP2|TUBG1|NCAPG|SMARCC1|RPA1|H3-3B|BRD8|NASP|CCNB1|DDB2|APC|ORC3|CDK4|EPC2|LRPPRC|TOPBP1|NDC80|MCM4|SMAD2|SMARCD3|TELO2|CREBBP|GINS1|SRCAP|SETD1A|TEP1|ARPC1A|EPC1|HIRA|BRD4|ASF1B|POLD3|CLASP1|CHMP2B|HAT1|MCM6|DARS1|ARID4B|STAT3|MCM2|SUB1|CENPE|SPDL1|AFF4|…	2490	3901|3697|2555|5153|5781|3791|7013|4511|5335|7543|6737|3989|4127|7277|4999|6351|4509|8067|6313|5165|3749|3703|8685|5129|6345|6145|5159|7029|4519|3701|4571|3715|3083|5581|3483|4399|2773|6539|4733|4515|3941|4501|6587|9021|3581|6643|4431|9237|3973|6829|6865|9243|6315|2907|4401|4489|5785|7569|3999|4499|8325|8545|6009|4479|6343|2559|3939|5639|4505|4523|6349|5223|3187|3783|6205|5001|2797|7205|4391|5207…	4.22e-20	GOCC:0005694	1.75918
89	76	COMPARTMENTS		Cytosolic ribosome	1.8e-16	RPL18A|RPL19|RPS12|FXR2|DHX29|RPL35|EIF2AK4|RPS11|RPS27A|RPL37|RPS3|RPL29|RPS23|RPL13|RPL15|RPL38|RPL4|RPS15A|RPL7|RPS2|RPL3|RPL27A|RPL21|RPLP1|RPS3A|RPL22|RPS26|RPL12|RPL39|RPL5|RPL7A|RPS4X|RPL10A|RPS16|RPS6|RPS9|RPL13A|RPL24|RPL34|RPL14|RPS8|RPS14|RPL31|UBA52|RPL23A|RPS18|RPL6|RPL36A|RPL10|RPS24|RPL32|RPL37A|RPL23|RACK1|RPL30|RPS20|RPLP2|FAU|RPS25|RPS13|RPL18|RPLP0|RPL28|RPL26|RPL17|RPL36|RPL27…	2490	5069|3997|5089|3337|3913|5071|6541|4787|2979|8153|4073|5015|4767|4103|5063|5051|4021|4729|5073|4131|4755|4101|5077|5043|4091|5055|5061|4067|5929|5085|5059|4063|5075|4115|5091|4045|4747|7727|5013|4013|4079|4751|4049|2981|5087|4783|4095|8151|4739|4097|3719|5007|4785|2713|4071|4135|4075|4019|5093|4765|6809|4031|5049|4715|4015|5045|4093|5003|5009|4757|4121|5095|4035|4771|6835|5081	3.06e-18	GOCC:0022626	1.57447
289	148	COMPARTMENTS		Spindle	2.4e-16	KIF22|ZW10|HAUS4|AAAS|MAPK1|AURKA|CHMP4B|STAG2|CHMP5|MAPRE3|RIF1|HAUS3|KNSTRN|TUBG1|CEP85|HAUS8|CCNB1|TUBB2B|KIF23|HAUS2|RMDN3|KIF11|TOPBP1|RTRAF|CSNK1A1|ANAPC5|RAB11A|TUBGCP3|MTUS1|CSPP1|KIF18A|CLASP1|CHMP2B|TUBB4A|CUL3|CENPE|SPDL1|ANLN|NCOR1|DYNC1LI1|RPS3|HAUS1|SKA1|BUB1B|CALM3|SPICE1|NPM1|WAPL|PLK1|TPX2|MAEA|NUDCD2|SPATA5L1|CEP89|BOD1|MAP9|CCAR2|IQCB1|TNKS|CHMP6|TUBB6|PINX1|NUDC|EML4|SPAG5|SMC…	2490	2555|5153|6099|6203|2727|2943|7543|6737|4127|5107|3749|6159|5129|6145|9091|6149|3083|7547|2645|6147|9107|2585|4515|4041|3447|4113|2679|9447|6855|8333|2565|5785|7569|6107|3449|2559|3939|4203|5001|2571|4073|6157|3945|3947|2787|9085|5931|4469|2949|3665|3685|8975|8123|9737|3955|7433|6663|6135|3319|7417|3039|8083|4069|5793|3505|4467|2595|3813|3273|8373|5145|6379|5851|6045|6125|6457|4081|6137|8953|4491…	4.17e-18	GOCC:0005819	1.56198
832	300	COMPARTMENTS		Organelle envelope	5.49e-15	RB1CC1|TIMM21|TIGAR|UQCRC1|AAAS|CBX5|SIRT1|SLC25A1|CHMP4B|PGRMC1|CHMP5|PPIF|SLC25A11|LRRC59|SLC25A3|NUP107|NUP155|BNIP1|NDUFS7|RIF1|MRPS7|NUP85|MSTO1|ARL2|TRAP1|PMPCB|MTX2|XPO7|NDUFA10|ABCB7|NUP210|PTCD3|ERAL1|USP30|CDK4|RAB11FIP5|MRPL44|BRIP1|RMDN3|LRPPRC|LMNB1|NUP133|IPO5|KPNA3|PARP16|ATP5F1B|EPC1|FOXRED1|CHMP2B|GTF3C3|NNT|SDHA|GRPEL1|ACAD11|TNPO3|CCAR1|NDUFA9|TMPO|PML|UQCRC2|AFG3L2|NPC1|SOD1|T…	2490	3747|4861|4675|5433|6203|5781|3791|5857|7543|7643|4127|2799|5911|8529|5899|5803|6291|4317|2881|3749|4823|6285|9255|2521|2731|5415|8673|9503|2871|7263|6279|4839|4801|2937|2773|2543|4813|4463|9107|4733|3215|5787|8041|5137|9153|5499|9243|2861|7569|8021|6657|5409|5505|7965|8677|3923|2857|3187|6205|5467|4703|7011|4157|2709|2979|4843|8611|2855|10221|4073|5491|6301|2793|6287|4699|2737|4795|5913|8851|666…	9.79e-17	GOCC:0031967	1.42604
155	98	COMPARTMENTS		Ribosomal subunit	5.85e-15	MRPS35|RPL18A|RPL19|RPS12|MRPS7|FXR2|DHX29|MRPS25|PTCD3|MRPL44|MRPS9|RPL35|MRPL15|MRPL3|RPS11|RPS27A|MRPS5|RPS3|MRPL10|RPL29|MRPL33|RPS23|MRPL58|MRPL39|MRPL13|MRPL4|MRPL38|MRPL11|RPL15|RPL38|RPL4|MRPS31|MRPS11|RPS15A|MRPL30|RPL7|MRPL43|RPS2|AURKAIP1|RPL3|RPLP1|RPS3A|RPL22|RPS26|RPL12|RPL39|DAP3|RPL5|MRPS2|MRPL14|MRPS16|MRPS15|RPS4X|RPL10A|RPS16|RPS6|RPS9|RPL13A|RPL24|RPS8|MRPS6|MRPS12|RPS14|RPL31…	2490	4697|5069|3997|5089|4823|3337|3913|4825|4839|4813|2847|5071|4781|4821|4787|2979|4843|4073|4795|5015|4811|4767|4777|4775|4819|4817|4791|4803|5063|5051|4021|4827|4837|4729|4799|5073|4815|4131|4807|4755|5043|4091|5055|5061|4067|5929|4841|5085|4835|4763|4833|4845|4063|5075|4115|5091|4045|4747|7727|4079|4829|4831|4751|4049|2981|5087|4783|4095|8151|4739|4097|3719|2845|2713|4809|4071|4135|4137|4075|4019…	1.07e-16	GOCC:0044391	1.42328
193	111	COMPARTMENTS		Nuclear speck	8.5e-15	CDK13|SF3A1|PHF5A|PNN|DDX5|HDAC5|PRPF19|NR3C1|DDX39A|SRSF6|NSRP1|ZC3H14|RBM39|SRSF1|BARD1|PPIG|THOC1|CSNK1A1|RBM25|SETD1A|ACIN1|MECOM|RBM27|PRPF6|CPSF6|U2AF1|TCERG1|SLU7|INPPL1|SRRM2|PCBP1|U2AF2|SART1|RBM14|PRPF3|RBBP6|SF3B2|BASP1|PRPF31|YLPM1|AKAP17A|SRRM1|RBM10|SREK1|SF3B1|DHX15|PRPF4B|SARNP|PLCB1|CIR1|DYRK1A|MAPT|PSPC1|THRAP3|LUC7L2|SON|SMC5|CNOT7|IFI16|LMNA|CHTOP|PIP5K1A|BCAS2|RBM15|SRSF11|NO…	2490	5593|4955|4929|6729|3683|6621|4999|2831|6745|6243|6751|7283|4707|5599|4459|3951|6233|3447|6779|3973|6755|8553|8345|4907|5223|4911|4899|4977|8173|4981|4047|3405|6547|6741|6791|7297|4933|3177|6787|10207|9209|4965|3351|6719|4961|4969|6717|6245|5553|8617|3659|2803|8989|6757|6775|8527|6543|7271|4429|4627|6251|6519|4997|5259|6239|8023|4995|4953|5233|6211|7307|6793|2809|6981|7231|6237|6767|8447|5727|671…	1.59e-16	GOCC:0016607	1.40706
1182	390	COMPARTMENTS		Mitochondrion	1.1e-14	NDUFAF7|RALA|MRPS35|HSD17B10|TIMM21|TIGAR|OXCT1|UQCRC1|DLD|SIRT1|MAPK1|SLC25A1|ACO2|PGRMC1|HSDL1|DECR1|GSR|YKT6|PPIF|SLC25A11|C1QBP|LRRC59|NFKB1|PDHX|SLC25A3|NR3C1|BNIP1|NDUFS7|HSPE1|MRM2|AARS2|MRPS7|MSTO1|ARL2|TRAP1|PMPCB|MTX2|NDUFA10|ABCB7|MRPS25|PTCD3|GRSF1|ERAL1|USP30|PNPLA8|RAB11FIP5|MRPL44|MRPS9|TBRG4|STX17|RIPK1|MRPL15|RMDN3|LRPPRC|ALDH2|ATP5F1B|MTFR1|DNAJA3|MAP2K2|MTPAP|FOXRED1|MTIF2|NOA1…	2490	2839|3023|4697|5405|4861|4675|5739|5433|5441|3791|2727|5857|4769|7643|4865|7963|6577|4331|2799|5911|6841|8529|2783|5881|5899|2831|4317|2881|4009|4411|5853|4823|9255|2521|2731|5415|8673|2871|7263|4825|4839|5443|4801|2937|9471|2543|4813|2847|9135|3835|6613|4781|9107|4733|7269|5499|6043|4711|6465|7299|2861|4789|4745|4759|6657|5227|5409|5505|7965|4821|3193|2523|6085|5757|4203|5435|8661|2857|5467|4703…	2.1e-16	GOCC:0005739	1.39586
843	301	COMPARTMENTS		Envelope	1.27e-14	RB1CC1|TIMM21|TIGAR|UQCRC1|AAAS|CBX5|SIRT1|SLC25A1|CHMP4B|PGRMC1|CHMP5|PPIF|SLC25A11|LRRC59|SLC25A3|NUP107|NUP155|BNIP1|NDUFS7|RIF1|MRPS7|NUP85|MSTO1|ARL2|TRAP1|PMPCB|MTX2|XPO7|NDUFA10|ABCB7|NUP210|PTCD3|ERAL1|USP30|CDK4|RAB11FIP5|MRPL44|BRIP1|RMDN3|LRPPRC|LMNB1|NUP133|IPO5|KPNA3|PARP16|ATP5F1B|EPC1|FOXRED1|CHMP2B|GTF3C3|NNT|SDHA|GRPEL1|ACAD11|TNPO3|CCAR1|NDUFA9|TMPO|PML|UQCRC2|AFG3L2|NPC1|SOD1|T…	2490	3747|4861|4675|5433|6203|5781|3791|5857|7543|7643|4127|2799|5911|8529|5899|5803|6291|4317|2881|3749|4823|6285|9255|2521|2731|5415|8673|9503|2871|7263|6279|4839|4801|2937|2773|2543|4813|4463|9107|4733|3215|5787|8041|5137|9153|5499|9243|2861|7569|8021|6657|5409|5505|7965|8677|3923|2857|3187|6205|5467|4703|7011|4157|2709|2979|4843|8611|2855|10221|4073|5491|6301|2793|6287|4699|2737|4795|5913|8851|666…	2.48e-16	GOCC:0031975	1.38962
671	253	COMPARTMENTS		Endosome	2.33e-14	VAMP3|NGFR|MAPK1|MICALL1|TAB1|CHMP4B|EHD4|VPS18|PLIN3|SNX8|YKT6|CHMP5|RAB35|SNX3|LNPEP|WDFY1|SNX17|CTSD|CLTA|ATP7B|LRP1|CLN6|TUBG1|RABGAP1L|SNX4|TSG101|RBSN|WDR44|KIDINS220|RELCH|DAGLA|RAB11FIP5|STX6|ECPAS|KIF13A|RIPK1|DNAJC13|RAB21|LRP6|VAC14|AP4E1|SNX1|RAB11A|PIK3C3|MGRN1|VAMP7|RRAGB|MAP2K2|PACSIN2|CHMP2B|VAMP8|STAM2|ALS2|PIKFYVE|RAPGEF2|ATP6V0A1|RAB10|PI4K2B|RAB7A|PTPN23|VPS33A|PML|NPC1|ERBB2|…	2490	2525|3675|2727|6937|6853|7543|6691|6685|4329|8245|4331|4127|4239|8265|8817|4221|8255|7507|3383|9167|8479|9035|6145|9449|4341|4185|6695|4901|5541|9199|9725|2543|4357|4139|5151|6613|7773|9607|3497|8163|5977|8105|2679|3855|9271|3375|3809|6465|6957|7569|3377|4285|4247|6523|9423|9029|3107|7825|3193|7571|4241|6205|7011|3037|3775|7751|3065|3163|4289|9779|8259|8797|7111|9923|7723|8213|10201|8951|3767|911…	4.66e-16	GOCC:0005768	1.36326
379	169	COMPARTMENTS		Mitochondrial matrix	2.45e-14	NDUFAF7|MRPS35|HSD17B10|OXCT1|DLD|ACO2|DECR1|GSR|C1QBP|LRRC59|PDHX|NR3C1|NDUFS7|HSPE1|MRM2|MRPS7|TRAP1|PMPCB|MRPS25|PTCD3|GRSF1|ERAL1|MRPL44|MRPS9|TBRG4|MRPL15|LRPPRC|ALDH2|ATP5F1B|DNAJA3|GFM1|GRPEL1|MRPL3|PRDX5|ACAT1|NDUFA9|BCKDHA|SOD1|TIMM44|MRPS5|MMUT|GLUD1|RPS3|DLAT|MRPL10|MAIP1|MRPL33|ABCE1|HSPA9|PRDX3|IDH3A|CLPX|NDUFA7|MRPL58|CBR4|MRPL39|MRM3|MRPL13|MRPL4|PDHB|MRPL38|MRPL11|TWNK|CCAR2|TRMT1…	2490	2839|4697|5405|5739|5441|4769|7963|6577|6841|8529|5881|2831|2881|4009|4411|4823|2731|5415|4825|4839|5443|4801|4813|2847|9135|4781|4733|7269|5499|4711|4759|5505|4821|6085|5435|2857|5747|4157|2709|4843|6559|6095|4073|5903|4795|9375|4811|5005|3743|3735|5907|5025|2873|4777|10083|4775|8203|4819|4817|3695|4791|4803|7251|6663|5463|6065|4827|4415|4837|6089|5753|7709|4779|8117|5461|5439|5701|4651|8205|557…	5e-16	GOCC:0005759	1.36108
555	220	COMPARTMENTS		Supramolecular fiber	3.02e-14	PKP2|KRT14|ZW10|HAUS4|VCL|MYH9|PNN|CHMP4B|WASL|CLIP2|CHMP5|FRG1|MAPRE3|SLC1A4|CAMSAP2|TMEM214|HAUS3|KRT13|KRT9|KNSTRN|TUBG1|KRT31|KRT5|KRT1|KRT6C|KRT6B|ACTN4|HAUS8|KRT85|KRT82|CCT7|TMOD1|TUBB2B|HAUS2|RMDN3|LRPPRC|KIF11|LMNB1|TUBGCP3|DNAJB6|CFAP20|MAP2K2|KIF18A|CLASP1|CHMP2B|PKP1|EHBP1|TUBB4A|CUL3|CENPE|KRT71|IQGAP1|CDH2|KRT10|IQGAP2|CCT6A|CCT5|ANK3|HAUS1|SKA1|CCT8|CALM3|RSPH1|CCT3|MAP1B|JAM3|CCT2…	2490	4563|5351|5153|6099|4615|3075|6729|7543|3281|4485|4127|4925|5107|3009|8959|8391|6159|5381|5377|5129|6145|5359|5403|6187|5379|5399|5331|6149|9461|9457|3549|5681|7547|6147|9107|4733|2585|3215|9447|5939|8011|6465|2565|5785|7569|4611|7863|6107|3449|2559|9459|3117|4631|5371|3899|3547|3563|2591|6157|3945|3545|2787|10079|3541|3805|9001|3555|3819|7435|3665|5401|7985|7139|5387|5397|8463|3955|7433|6171|563…	6.3e-16	GOCC:0099512	1.352
564	222	COMPARTMENTS		Supramolecular polymer	3.98e-14	PKP2|KRT14|ZW10|HAUS4|VCL|MYH9|PNN|CHMP4B|WASL|CLIP2|CHMP5|FRG1|MAPRE3|SLC1A4|CAMSAP2|TMEM214|HAUS3|KRT13|KRT9|KNSTRN|TUBG1|KRT31|KRT5|KRT1|KRT6C|KRT6B|ACTN4|HAUS8|KRT85|KRT82|CCT7|TMOD1|TUBB2B|HAUS2|RMDN3|LRPPRC|KIF11|LMNB1|TUBGCP3|DNAJB6|CFAP20|MAP2K2|KIF18A|CLASP1|CHMP2B|PKP1|EHBP1|TUBB4A|CUL3|CENPE|KRT71|IQGAP1|CDH2|KRT10|IQGAP2|CCT6A|CCT5|ANK3|HAUS1|SKA1|CCT8|CALM3|RSPH1|CCT3|MAP1B|JAM3|CCT2…	2490	4563|5351|5153|6099|4615|3075|6729|7543|3281|4485|4127|4925|5107|3009|8959|8391|6159|5381|5377|5129|6145|5359|5403|6187|5379|5399|5331|6149|9461|9457|3549|5681|7547|6147|9107|4733|2585|3215|9447|5939|8011|6465|2565|5785|7569|4611|7863|6107|3449|2559|9459|3117|4631|5371|3899|3547|3563|2591|6157|3945|3545|2787|10079|3541|3805|9001|3555|3819|7435|3665|5401|7985|7139|5387|5397|8463|3955|7433|6171|563…	8.47e-16	GOCC:0099081	1.34001
739	268	COMPARTMENTS		Organelle subcompartment	1.25e-13	RB1CC1|VAMP3|GOLGA5|PLOD1|GOLGA3|TECR|SPTLC2|PIGU|CDIPT|BET1|SEC61B|GOSR1|CCDC47|LRRC59|WFS1|BNIP1|GORASP2|RPN2|CLTA|ATP7B|SEC61A1|SSR1|NCLN|CANX|TRAF2|APOL2|COPB1|LMAN1|CORO7|EMC8|WDR44|EMC7|RELCH|RINT1|STX6|COG3|STX17|KIF13A|PREB|OSBPL8|RAB21|ARL1|NDST1|AP4E1|PARP16|RAB11A|FAF2|ARFGEF1|RHBDF1|ALG1|ERP44|SPTLC1|VAMP7|ILVBL|WDR11|SPCS2|OSBP|GPAT3|RAB10|PI4K2B|USO1|GOLPH3|SCAP|PIK3C2A|TMEM115|ESYT…	2490	3747|2525|5269|5707|5291|6665|7337|7607|5149|4333|5695|4343|3537|8529|8597|4317|5293|8393|3383|9167|5685|8395|8137|6461|3401|7093|2691|5285|8287|9595|4901|9597|9199|5127|4357|5313|3835|5151|3817|3631|9607|8995|9885|5977|9153|2679|8383|2539|3625|7917|2629|7355|3375|6077|4117|7649|7455|10051|3107|7825|2635|2523|7647|7819|3615|3173|8375|7351|8611|7751|4867|9323|8671|4289|2665|4237|5737|2737|6661|433…	2.72e-15	GOCC:0031984	1.29031
194	104	COMPARTMENTS		Ribonucleoprotein granule	1.98e-12	PSMA4|YTHDC2|AGO2|HNRNPL|PSMA2|NUFIP2|TARDBP|SYMPK|FUS|GRSF1|BTBD2|TUT4|EIF4E2|IGF2BP3|BARD1|PSMA6|XRN1|IQGAP1|LIMD1|MBNL1|IGF2BP1|RPUSD4|KIAA0355|PATL1|PCBP1|RPTOR|PABPC1|ROCK2|NCL|CNOT1|TRIM25|LARP4B|DDX28|LARP1|TNRC6C|SARNP|TUBB|CAPRIN1|MAPT|RAC1|PIWIL2|CNOT3|VCP|EDC4|UBAP2|TOP1|CNOT7|SYNE1|DHX9|RC3H1|CHTOP|TDRKH|TIAL1|YTHDF1|STAU1|PABPC4|AGO3|CDK9|HNRNPK|FASTKD5|RPS6|SMN1|DDX1|DCP2|SQSTM1|SUM…	2490	3311|5179|2759|3989|3333|3657|2997|6241|6593|5443|9683|7295|7179|5249|4459|3315|5267|3117|3993|6811|5253|7535|3235|7939|4047|3849|6397|4213|6327|7947|4423|8147|8205|7925|7407|6245|5851|6959|2803|3073|8095|7929|4159|6173|5669|6619|7271|7239|4905|7941|6251|10395|6821|5251|3053|7171|5449|5649|4001|9645|5091|6207|4705|7279|3451|6249|6059|8447|7955|7157|3047|4713|4909|7905|8441|3317|5065|6261|7951|795…	4.39e-14	GOCC:0035770	1.17033
606	225	COMPARTMENTS		Nucleolus	3.33e-12	CBX5|SIRT1|STAG2|FBL|RPL19|DDX5|SRSF9|DDX55|MRM2|ARL2|PARP2|ZC3H14|TSG101|MLLT1|CEP85|GRWD1|THAP1|TUT4|NAT10|CDK4|MRPS9|DDX56|SPECC1|IPO5|ARFGEF1|PIH1D1|N4BP1|OSBP|NOP58|TOP2B|RBBP5|NSUN2|USO1|SUB1|AFF4|PML|TP53|TIMM44|RPS11|NOM1|NONO|RPS3|CENPH|SMARCA5|XPC|CSTB|LRWD1|WDFY3|UBLCP1|NPM1|MED1|TSR1|PELP1|PPID|CD2BP2|FEN1|RPL13|GEMIN2|ZNF622|ARHGAP32|DHX37|RPL4|DAB2|PRKDC|CC2D1A|SENP3|RBBP6|NOC2L|NCL…	2490	5781|3791|6737|5229|3997|3683|6235|8025|4411|2521|6345|7283|4185|5627|9091|8065|9621|7295|5201|2773|2847|6969|7695|8041|2539|3607|9213|7455|3575|7047|3971|5227|2635|6343|5639|6205|2797|2709|4787|8039|3409|4073|5101|6325|7705|7479|4553|3785|4153|5931|4749|8045|7839|2815|6749|4525|4103|6221|7461|7907|8081|4021|3455|4389|7551|7771|7297|8079|6327|8285|8083|3241|6231|6701|3813|6223|10317|5181|7677|925…	7.53e-14	GOCC:0005730	1.14776
892	301	COMPARTMENTS		Transferase complex	3.62e-12	RHBDD2|RANBP9|RB1CC1|BOD1L1|HSD17B10|CDK13|DLD|CBX5|SNRPD3|SPTLC2|STAG2|STUB1|MGA|PIK3R2|SKP1|EIF2AK2|WDR77|RPN2|NAA50|PEPD|FBXO9|YEATS4|WDR7|H3-3B|BRD8|CCNB1|DDB2|PHC2|CDK4|TAF5L|EPC2|TANK|RIPK1|MRPL15|BARD1|MPP5|VAC14|ANAPC5|CCNT1|PIK3C3|KMT2C|ELOB|CREBBP|SMURF2|SETD1A|SPTLC1|EPC1|EP300|BRD4|ILVBL|POLD3|PIK3CA|CUL3|RBBP5|CAD|POLA2|PRKAR2A|ANLN|PIK3C2A|CDR2|CBX8|CBX4|PFKL|HSD17B12|RANBP2|RMND5A|…	2490	3611|3647|3747|3901|5405|5593|5441|5781|4151|7337|6737|2801|7223|3203|2903|7057|4897|8393|7999|7967|8843|8685|9629|3701|4571|3083|5581|8549|2773|9509|6539|7073|6613|4781|4459|8669|8163|4113|5655|3855|3935|3619|6643|2925|3973|7355|9243|2781|2907|6077|4489|3027|3449|3971|8109|4523|3891|4203|7819|10011|7205|7211|4661|4867|6301|3691|7603|3947|3711|4911|5947|3197|3353|3237|3963|8737|2719|4039|5725|783…	8.33e-14	GOCC:1990234	1.14413
251	121	COMPARTMENTS		Cell leading edge	5.31e-12	MYH9|FERMT1|CADM4|PLCG1|KNSTRN|HIP1R|DAGLA|APC|VAMP7|KIF18A|SLC9A1|ALS2|PXN|IQGAP1|CDH2|SLC39A6|S100A11|IQGAP2|EGFR|ABLIM1|RPS3|APPL1|ITGA5|ARF6|TSC1|ARF4|DST|PABPC1|BAIAP2|STX4|PSD3|ACAP2|MYO1D|CLASP2|P4HB|CARMIL1|NME1|STX3|CCDC88A|EZR|EEF1A1|CORO1B|CAPRIN1|MAPT|MTSS2|DPYSL3|FGD6|NF2|SHTN1|RAC1|SPTBN1|ARPIN|SYNE2|EPHA2|CD2AP|ATP2B2|NCKAP1|MACF1|ARHGEF2|CDC42BPB|CDC42BPA|SCYL3|RAB13|PIP5K1A|PLEKH…	2490	3075|6507|8177|6471|5129|8303|9725|3483|3375|2565|6899|4247|5833|3117|4631|9005|8457|3899|3065|9279|4073|7723|6513|3121|3577|2697|5387|6397|3279|3113|10095|2683|7091|8373|4375|9855|7421|4359|6031|3751|2735|8293|6959|2803|3267|8905|9869|6467|10357|3073|7141|9671|7669|3257|7099|10045|3223|5353|6389|3231|4201|10033|3093|6519|10163|4189|7113|2685|4223|3043|8935|3443|10305|8295|3255|4267|6531|8263|875…	1.25e-13	GOCC:0031252	1.12749
133	81	COMPARTMENTS		Mitotic spindle	8.59e-12	KIF22|HAUS4|AAAS|MAPK1|AURKA|STAG2|MAPRE3|HAUS3|KNSTRN|TUBG1|HAUS8|TUBB2B|KIF23|HAUS2|RMDN3|KIF11|RTRAF|KIF18A|TUBB4A|CUL3|CENPE|ANLN|NCOR1|RPS3|HAUS1|WAPL|TPX2|NUDCD2|MAP9|IQCB1|TNKS|TUBB6|NUDC|EML4|SPAG5|SMC1A|MAP1S|TACC3|TUBB|TUBB4B|CDK5RAP2|EPB41|CDC16|MAP4|SMC3|DCTN1|KATNA1|TPR|BCCIP|HAUS7|KIF20B|RCC2|MAPRE1|CKAP2|TUBB2A|HAUS6|NIN|DIAPH1|PKP4|DYNLL1|NUMA1|PRC1|TBCK|GIT1|CDK1|RAE1|RMDN1|RACGA…	2490	2555|6099|6203|2727|2943|6737|5107|6159|5129|6145|6149|7547|2645|6147|9107|2585|4041|2565|6107|3449|2559|4203|5001|4073|6157|4469|3665|8975|7433|6135|3319|3039|4069|5793|3505|4467|3813|3273|5851|6045|6125|6457|4081|8953|4491|2569|5023|3903|5645|6151|2557|7041|6113|5135|5861|6153|7443|3243|4625|2613|2951|5175|9609|3159|3029|6271|10217|2575|8427|5295|4099|6155|7911|2551|2749|3431|5163|2647|6341|417…	2.05e-13	GOCC:0072686	1.1066
313	139	COMPARTMENTS		Nuclear envelope	1.06e-11	RB1CC1|AAAS|CBX5|SIRT1|CHMP4B|CHMP5|LRRC59|NUP107|NUP155|BNIP1|RIF1|NUP85|XPO7|NUP210|CDK4|BRIP1|LRPPRC|LMNB1|NUP133|IPO5|KPNA3|PARP16|EPC1|CHMP2B|GTF3C3|TNPO3|CCAR1|TMPO|PML|NPC1|ITPRIP|RANBP2|NUP205|KPNB1|MCM3AP|BAX|NUP35|WDFY3|SENP2|APEH|CLMN|NEMP1|LEMD3|GLE1|NUP93|DHX37|TNKS|ABCF1|OSBPL3|NUP98|CHMP6|LYPLA1|CALR|LMNB2|PCM1|XPOT|MTA1|KPNA4|CBX3|EIF5A|RTN4|TUBB|LBR|KPNA1|TMEM201|DHRS2|PRICKLE1|D…	2490	3747|6203|5781|3791|7543|4127|8529|5803|6291|4317|3749|6285|9503|6279|2773|4463|4733|3215|5787|8041|5137|9153|9243|7569|8021|8677|3923|3187|6205|7011|10221|6301|6287|2737|8851|6661|6289|3785|3465|5867|10327|9093|7711|6269|6283|8081|3319|7161|2519|6277|7417|5799|4383|6321|3869|6227|6601|5147|6379|5017|5565|5851|6373|7405|9073|4859|3491|7783|3959|7957|3667|5797|6347|7669|6863|6417|6293|6825|2819|25…	2.57e-13	GOCC:0005635	1.09747
730	254	COMPARTMENTS		Vesicle membrane	2.4e-11	RALA|VAMP3|SLC2A3|STK10|SNAP29|MICALL1|CHMP4B|PGRMC1|EHD4|SNX8|WASL|YKT6|CHMP5|RAB35|SNX3|SNX17|CTSD|STBD1|AFTPH|LRP1|SNAP23|COPB1|RAP1B|LMAN1|SNX4|TSG101|HIP1R|RBSN|WDR44|DSG1|DSC1|DAGLA|KIF13A|RIPK1|DNAJC13|RAB21|SCARB1|VAC14|SNX1|RAB11A|PIK3C3|VAMP7|PACSIN2|CHMP2B|VAMP8|PKP1|ARCN1|PIKFYVE|ATP6V0A1|RAB10|PI4K2B|RAB7A|TRIP11|PML|ERBB2|SCYL1|RAB5A|DYNC1LI1|EGFR|LAMTOR1|LPCAT1|MYO5B|STOM|ZFYVE9|AP…	2490	3023|2525|4645|4171|3799|6937|7543|7643|6691|8245|3281|4331|4127|4239|8265|8255|7507|3161|8943|8479|3119|2691|6497|5285|4341|4185|8303|6695|4901|4637|4629|9725|5151|6613|7773|9607|4669|8163|8105|2679|3855|3375|6957|7569|3377|4611|2649|6523|9029|3107|7825|3193|5303|6205|3037|9401|3775|2571|3065|3163|7797|7111|4225|9923|7723|9631|10201|4339|3121|7877|5693|8187|2625|7595|10299|7867|3455|8477|9077|74…	5.95e-13	GOCC:0012506	1.06198
363	152	COMPARTMENTS		Actin cytoskeleton	3.1e-11	ARHGEF5|VCL|MYH9|WASL|KALRN|PTPN12|ACTN4|LANCL2|TMOD1|TOPBP1|MYO5C|ARPC1A|CAPZA1|EHBP1|ADD2|ADD1|ANLN|PXN|IQGAP1|IQGAP2|ABLIM1|ANK3|MYO5B|MYO1E|LMTK2|JAM3|MAEA|TWF2|DST|TMOD3|SH3PXD2B|ADAM17|DAB2|SWAP70|LLGL1|ZYX|MYO1D|LASP1|SPECC1L|KNTC1|CARMIL1|NEXN|PARVA|PLS1|EPHA3|CDC42EP4|EZR|EEF1A1|CORO1B|DPYSL3|SHANK2|EPB41|PDLIM7|SVIL|PLS3|SH3PXD2A|MYO9A|TJP1|SPTBN1|CD2AP|MYH10|NCKAP1|MACF1|DCTN1|CALD1|DM…	2490	4539|4615|3075|3281|5537|6423|5331|9641|5681|4515|7107|6865|2611|7863|8719|8721|4203|5833|3117|3899|9279|2591|7111|7115|10029|9001|3685|7139|5387|8463|8301|5563|3455|3189|3669|5839|7091|5343|4369|5145|9855|4575|6527|3507|6011|3271|3751|2735|8293|8905|8273|6457|5825|5837|8275|6479|10135|3357|7141|7099|3033|3223|5353|2569|6509|4565|2619|5369|3231|6525|4201|6453|4905|8183|3141|7113|6481|5535|8935|34…	7.83e-13	GOCC:0015629	1.05086
253	118	COMPARTMENTS		Early endosome	5.36e-11	MAPK1|SNX8|SNX3|LNPEP|WDFY1|SNX17|LRP1|CLN6|RABGAP1L|SNX4|TSG101|DAGLA|RAB11FIP5|STX6|ECPAS|DNAJC13|RAB21|LRP6|VAC14|SNX1|MGRN1|MAP2K2|VAMP8|ALS2|PIKFYVE|PI4K2B|PTPN23|VPS33A|PML|RAB5A|AP1AR|EGFR|UHRF1BP1L|VPS26B|WASHC2A|ZFYVE9|APPL1|NEU3|PPP1R21|F2RL1|LMTK2|PRDX3|VPS35|TBC1D2B|UBXN6|ANKRD27|STX8|GGA2|EEA1|WASHC5|DIAPH2|LLGL1|RUFY1|VPS33B|HGS|EPHA3|CAV1|HSPD1|ATP9A|NF2|ATP7A|WDR91|WLS|HTT|IGF2R|E…	2490	2727|8245|8265|8817|4221|8255|8479|9035|9449|4341|4185|9725|2543|4357|4139|7773|9607|3497|8163|8105|9271|6465|3377|4247|6523|7825|7571|4241|6205|3775|7751|3065|9779|8259|8797|9923|7723|10201|8951|9115|10029|3735|7877|8749|5693|8369|4345|8483|4263|5975|3241|3669|10177|2529|4279|6011|3063|5495|10387|6467|6849|7879|8805|4145|4307|7399|7645|7555|5777|9833|4347|7285|5305|6563|3087|8209|4253|4267|9605|…	1.38e-12	GOCC:0005769	1.02708
723	250	COMPARTMENTS		Cytoplasmic vesicle membrane	5.95e-11	RALA|VAMP3|SLC2A3|STK10|SNAP29|MICALL1|CHMP4B|PGRMC1|EHD4|SNX8|WASL|YKT6|CHMP5|RAB35|SNX3|SNX17|CTSD|STBD1|AFTPH|LRP1|SNAP23|COPB1|RAP1B|LMAN1|SNX4|TSG101|HIP1R|RBSN|WDR44|DSG1|DSC1|DAGLA|KIF13A|RIPK1|DNAJC13|RAB21|SCARB1|VAC14|SNX1|RAB11A|PIK3C3|VAMP7|PACSIN2|CHMP2B|VAMP8|PKP1|ARCN1|PIKFYVE|ATP6V0A1|RAB10|PI4K2B|RAB7A|TRIP11|PML|ERBB2|SCYL1|RAB5A|DYNC1LI1|EGFR|LAMTOR1|LPCAT1|STOM|ZFYVE9|APPL1|TM…	2490	3023|2525|4645|4171|3799|6937|7543|7643|6691|8245|3281|4331|4127|4239|8265|8255|7507|3161|8943|8479|3119|2691|6497|5285|4341|4185|8303|6695|4901|4637|4629|9725|5151|6613|7773|9607|4669|8163|8105|2679|3855|3375|6957|7569|3377|4611|2649|6523|9029|3107|7825|3193|5303|6205|3037|9401|3775|2571|3065|3163|7797|4225|9923|7723|9631|10201|4339|3121|7877|5693|8187|2625|7595|10299|7867|3455|8477|9077|7417|31…	1.55e-12	GOCC:0030659	1.02255
299	131	COMPARTMENTS		Cell-cell junction	9.89e-11	PKP2|VCL|PNN|CADM4|PANX1|YBX3|SYMPK|SNAP23|RAP1B|NECTIN2|JAG1|DSG1|DSC1|APC|DSG2|MPP5|UBN1|MAP2K2|ARVCF|STRN|PKP1|NECTIN1|RAPGEF2|ADD1|GOLPH3|IQGAP1|CDH2|LIMD1|LIN7C|ANK3|DSC2|GJA1|CXADR|TIAM1|MYO1E|ARHGAP17|SHROOM3|JAM3|CTNNA1|HEG1|DNMBP|TLN1|MPDZ|MARVELD2|ZYX|PPP1CA|CADM1|PKP3|FLRT2|LIMS1|MPP7|MTDH|CDC42EP4|STX3|FERMT2|EPB41L3|DLG1|OCLN|TBCD|PDLIM7|TJP1|SCRIB|EPHA2|KIRREL1|CD2AP|DSC3|CDC42BPB|C…	2490	4563|4615|6729|8177|8647|3123|6241|3119|6497|6409|8573|4637|4629|3483|3269|8669|8789|6465|9987|6495|4611|7137|9423|8721|2523|3117|4631|3993|8239|2591|4643|4237|9163|3057|7115|8283|7109|9001|4623|9419|8307|5827|8475|9273|5839|3593|6007|4633|9831|5815|3229|7943|3271|4359|6517|7127|4579|6407|7683|5825|3357|3355|3257|8159|7099|4639|3231|4201|3079|9857|7131|6033|3499|3093|3141|4223|9769|7811|5999|3443…	2.62e-12	GOCC:0005911	1.00048
428	168	COMPARTMENTS		Extracellular exosome	1.29e-10	RALA|EFNB1|VCL|AGO2|HNRNPL|FBL|ITGB8|DDX5|RAB35|LTF|CTSD|ADGRE5|CANX|HSPB1|SMO|SNAP23|TSG101|ACTN4|H3-3B|TUT4|IL1RN|SCARB1|RAB11A|VAMP7|PRDX1|LGALS3BP|CD81|CHMP2B|YWHAE|NSUN2|RAB10|RAB7A|ITIH4|NPC1|SOD1|RAB5A|FTH1|AHSG|RHOC|STOM|AZGP1|BAX|EIF4A1|ALB|FABP5|ARF6|VPS35|HSP90B1|GPRC5B|PRDX2|HSPA4|FASN|ALCAM|EEF2|CSPG4|PABPC1|CD46|GBA|TLN1|CHMP6|EEA1|NCL|PKM|CALR|HSPA5|STK11|HGS|IDH2|H3C13|BSG|HSP90AA…	2490	3023|5819|4615|2759|3989|5229|6401|3683|4239|7589|7507|9159|6461|2779|3321|3119|4185|5331|3701|7295|8589|4669|2679|3375|4065|9031|4197|7569|2765|5227|3107|3193|6871|7011|4157|3775|6259|6199|4303|4225|6025|6661|3745|5363|8869|3121|7877|2729|9581|2751|2833|6627|5551|4133|10037|6397|8477|7345|5827|7417|4263|6327|4687|4383|3287|3761|4279|4651|6383|8577|2837|3751|2735|5495|4217|4877|6995|6057|4043|880…	3.49e-12	GOCC:0070062	0.988941
476	181	COMPARTMENTS		Chromatin	1.61e-10	CBX5|SIRT1|HMGXB4|STAG2|HNRNPL|ASF1A|ORC2|H4C6|YEATS4|SMARCC1|H3-3B|BRD8|NASP|ORC3|CDK4|EPC2|SMAD2|SMARCD3|TELO2|CREBBP|SRCAP|SETD1A|EPC1|HIRA|BRD4|ASF1B|HAT1|ARID4B|STAT3|MCM2|AFF4|CPSF6|TMPO|RB1|NCOR1|TP53|CBX8|POGZ|SSRP1|MTA2|OBI1|SMARCA5|CFDP1|LRWD1|ALB|WDR82|ICE1|WAPL|CHAF1A|PELP1|PDS5A|ESCO2|BPTF|MCM7|H1-4|H2AZ2|CBX2|CCAR2|RSF1|PDS5B|RUVBL1|PRMT5|ARID1A|ING3|SMARCE1|RNF40|SP1|PHF12|H3C13|MT…	2490	5781|3791|7013|6737|3989|6351|6313|3703|8685|7029|3701|4571|3715|4399|2773|6539|6587|9021|3581|6643|9237|3973|9243|6315|2907|4401|3999|8545|6009|4479|5639|5223|3187|3783|5001|2797|7205|6367|4409|7895|2741|6325|9337|4553|5363|3963|5633|4469|5105|7839|4461|4483|3931|4517|6357|6623|7197|6663|3911|6703|3605|5019|7675|9247|8667|7789|5943|8543|6383|6601|7667|4961|6379|8785|4217|6609|7221|4435|6371|6965…	4.44e-12	GOCC:0000785	0.979317
233	110	COMPARTMENTS		Microtubule	1.61e-10	ZW10|HAUS4|CHMP4B|CLIP2|CHMP5|MAPRE3|CAMSAP2|TMEM214|HAUS3|KNSTRN|TUBG1|HAUS8|CCT7|TUBB2B|HAUS2|RMDN3|LRPPRC|KIF11|TUBGCP3|CFAP20|MAP2K2|KIF18A|CLASP1|CHMP2B|TUBB4A|CUL3|CENPE|IQGAP1|IQGAP2|CCT6A|CCT5|HAUS1|SKA1|CCT8|CALM3|CCT3|MAP1B|CCT2|MAP1A|MAPRE2|TPX2|DCXR|DST|BOD1|MAP9|TCP1|CHMP6|TUBB6|EML4|SPAG5|MAP1S|CLASP2|KNTC1|MTA1|TCP11L1|TUBA1B|NCKAP5L|TUBB|MAPT|TUBB4B|CDK5RAP2|DLG1|TBCD|SVIL|DYNC1H1…	2490	5153|6099|7543|4485|4127|5107|8959|8391|6159|5129|6145|6149|3549|7547|6147|9107|4733|2585|9447|8011|6465|2565|5785|7569|6107|3449|2559|3117|3899|3547|3563|6157|3945|3545|2787|3541|3805|3555|3819|7435|3665|7985|5387|3955|7433|3557|7417|3039|5793|3505|3813|8373|5145|6601|8515|4229|9801|5851|2803|6045|6125|4579|7683|5837|2593|6137|8953|3871|5353|2569|6389|5167|9951|6151|2527|2545|2563|6113|5861|6153…	4.4e-12	GOCC:0005874	0.979317
179	92	COMPARTMENTS		Cytoplasmic ribonucleoprotein granule	2.64e-10	PSMA4|AGO2|PSMA2|NUFIP2|TARDBP|FUS|BTBD2|TUT4|EIF4E2|IGF2BP3|BARD1|PSMA6|XRN1|IQGAP1|LIMD1|MBNL1|IGF2BP1|KIAA0355|PATL1|PCBP1|RPTOR|PABPC1|ROCK2|NCL|CNOT1|TRIM25|LARP4B|LARP1|TNRC6C|SARNP|TUBB|CAPRIN1|MAPT|PIWIL2|CNOT3|VCP|EDC4|UBAP2|TOP1|CNOT7|SYNE1|DHX9|RC3H1|TDRKH|TIAL1|YTHDF1|STAU1|PABPC4|AGO3|CDK9|HNRNPK|RPS6|SMN1|DDX1|DCP2|SQSTM1|G3BP1|ATXN2L|TNRC6A|EIF4ENIF1|ELAVL1|RBM4|GIGYF2|UBAP2L|PSMC2…	2490	3311|2759|3333|3657|2997|6593|9683|7295|7179|5249|4459|3315|5267|3117|3993|6811|5253|3235|7939|4047|3849|6397|4213|6327|7947|4423|8147|7925|7407|6245|5851|6959|2803|8095|7929|4159|6173|5669|6619|7271|7239|4905|7941|10395|6821|5251|3053|7171|5449|5649|4001|5091|6207|4705|7279|3451|6059|8447|7955|7157|3047|4909|7905|8441|3317|5065|6261|7951|7953|3553|4095|7191|7901|7935|3051|5241|7911|5993|4031|504…	7.46e-12	GOCC:0036464	0.95784
227	107	COMPARTMENTS		Chromosomal region	3.22e-10	BOD1L1|KIF22|ZW10|CBX5|CHMP4B|STAG2|CHMP5|CEBPZ|RIF1|H4C6|KNSTRN|H3-3B|CCNB1|APC|NDC80|TEP1|CLASP1|CHMP2B|CENPE|SPDL1|NBN|DAXX|PML|NUF2|DYNC1LI1|MTA2|SPC25|CENPH|SMARCA5|SKA1|BUB1B|LRWD1|ICE1|RAD21|WAPL|PLK1|PDS5A|BOD1|TNKS|PRKDC|PDS5B|CHMP6|PINX1|SPAG5|SMC1A|PPP2R1A|MRE11|KNTC1|KNL1|CBX3|RBPJ|XRCC6|RTEL1|SMC3|DCTN1|SMC5|CENPF|NSL1|TPR|PMF1|GATAD2B|BUB3|TTK|KIF2C|ATRX|RBBP4|ZWINT|RCC2|SUGT1|RAD50…	2490	3901|2555|5153|5781|7543|6737|4127|8067|3749|3703|5129|3701|3083|3483|3941|6829|5785|7569|2559|3939|4505|6349|6205|4391|2571|7895|5115|5101|6325|3945|3947|4553|5633|4439|4469|2949|4461|3955|3319|4389|6703|7417|8083|3505|4467|3403|4475|5145|5347|6379|7921|4473|8893|4491|2569|6543|3943|5805|3903|6369|8551|4393|3721|2545|3907|6377|4385|7041|2723|4449|5801|6361|3663|7021|4477|2613|4413|6709|3029|5157…	9.23e-12	GOCC:0098687	0.949214
500	186	COMPARTMENTS		Extracellular vesicle	3.46e-10	RALA|EFNB1|VCL|MYH9|AGO2|GSR|HNRNPL|FBL|ITGB8|DDX5|RAB35|LTF|CTSD|ADGRE5|H4C6|CANX|HSPB1|SMO|SNAP23|TSG101|KRT5|ACTN4|H3-3B|TUT4|IL1RN|SCARB1|RAB11A|VAMP7|PRDX1|LGALS3BP|CD81|CHMP2B|YWHAE|NSUN2|RAB10|RAB7A|ITIH4|NPC1|SOD1|S100A11|RAB5A|FTH1|AHSG|RHOC|STOM|AZGP1|BAX|EIF4A1|ALB|FABP5|ARF6|HPRT1|VPS35|HSP90B1|GPRC5B|PRDX2|HSPA4|FASN|ALCAM|GLUL|EEF2|CSPG4|PABPC1|CD46|GBA|TLN1|CHMP6|EEA1|NCL|PKM|CALR|…	2490	3023|5819|4615|3075|2759|6577|3989|5229|6401|3683|4239|7589|7507|9159|3703|6461|2779|3321|3119|4185|5403|5331|3701|7295|8589|4669|2679|3375|4065|9031|4197|7569|2765|5227|3107|3193|6871|7011|4157|8457|3775|6259|6199|4303|4225|6025|6661|3745|5363|8869|3121|5959|7877|2729|9581|2751|2833|6627|5551|6093|4133|10037|6397|8477|7345|5827|7417|4263|6327|4687|4383|3287|3761|4279|4651|6383|8577|2837|9611|375…	1.01e-11	GOCC:1903561	0.946092
524	191	COMPARTMENTS		Extracellular organelle	7.3e-10	RALA|EFNB1|VCL|MYH9|AGO2|GSR|HNRNPL|FBL|ITGB8|DDX5|CTSC|RAB35|LTF|CTSD|ADGRE5|H4C6|CANX|HSPB1|SMO|SNAP23|TSG101|KRT5|ACTN4|H3-3B|TUT4|IL1RN|SCARB1|RAB11A|VAMP7|PRDX1|LGALS3BP|CD81|CHMP2B|YWHAE|NSUN2|RAB10|RAB7A|ITIH4|NPC1|SOD1|S100A11|RAB5A|FTH1|AHSG|RHOC|STOM|AZGP1|BAX|EIF4A1|ALB|FABP5|ARF6|HPRT1|VPS35|HSP90B1|GPRC5B|PRDX2|HSPA4|FASN|ALCAM|GLUL|EEF2|CSPG4|PABPC1|CD46|GBA|TLN1|CHMP6|EEA1|NCL|PKM|…	2490	3023|5819|4615|3075|2759|6577|3989|5229|6401|3683|7505|4239|7589|7507|9159|3703|6461|2779|3321|3119|4185|5403|5331|3701|7295|8589|4669|2679|3375|4065|9031|4197|7569|2765|5227|3107|3193|6871|7011|4157|8457|3775|6259|6199|4303|4225|6025|6661|3745|5363|8869|3121|5959|7877|2729|9581|2751|2833|6627|5551|6093|4133|10037|6397|8477|7345|5827|7417|4263|6327|4687|4383|3287|3761|4279|4651|6383|8577|2837|961…	2.16e-11	GOCC:0043230	0.913668
148	80	COMPARTMENTS		Spliceosomal complex	8.86e-10	AQR|GPATCH1|SF3A1|SNRPD3|PHF5A|PNN|SF3A2|DDX5|FRG1|PRPF19|MTREX|SF3B6|PRPF38A|SRSF1|DHX8|PRPF6|DHX38|ZMAT2|U2AF1|LUC7L|SLU7|SNRPD1|SRRM2|SF3B3|U2AF2|SART1|PABPC1|PRPF3|SNRNP200|SF3B2|PRPF31|HNRNPM|SRRM1|SF3B1|DHX15|PRPF4B|HNRNPA1|SNRPD2|HNRNPA2B1|LUC7L2|HNRNPH1|XAB2|SF3B5|ADAR|BCAS2|SYNCRIP|RBMX|MAGOH|CDC5L|SF3A3|PRPF4|HNRNPR|HNRNPK|DHX16|SF1|HNRNPA3|LUC7L3|TFIP11|PRPF40A|EFTUD2|IK|HNRNPF|SNRPE|S…	2490	4873|5513|4955|4151|4929|6729|4957|3683|4925|4999|6735|4947|4975|5599|4989|4907|4949|4951|4911|6771|4977|4039|4981|4963|3405|6547|6397|6791|4983|4933|6787|6761|4965|4961|4969|6717|4877|4089|4043|6775|5713|4993|4927|3005|4997|4083|5255|4971|4995|4953|6793|4033|4001|4959|6789|6727|6767|4921|6785|3583|4881|6819|4107|4985|4935|4087|5197|5185|6763|7273|4991|4883|3571|7375|6777|4987|4945|5235|6341|4979	2.66e-11	GOCC:0005681	0.905257
5715	1379	COMPARTMENTS		Membrane	1.18e-09	SLC7A2|RALA|BAIAP2L1|RHBDD2|GPRC5A|RB1CC1|VAMP3|PKP2|SLC2A3|GOLGA5|TIMM21|NGFR|STK10|TIGAR|PLOD1|RALGAPA2|UQCRC1|GOLGA3|EFNB1|TGM1|AAAS|VCL|SIRT1|TECR|SNAP29|MAPK1|SLC25A1|MICALL1|MYH9|SPTLC2|PYGB|CTSZ|SLCO4A1|FERMT1|CHMP4B|PIGU|PGRMC1|RP2|TSC2|CDIPT|EHD4|VPS18|PAG1|TNFRSF10A|PIK3R2|BET1|ITGB8|MPP6|SNX8|WASL|YKT6|CHMP5|SEC61B|PPIF|SLC25A11|C1QBP|GOSR1|CCDC47|LRRC59|EFNB3|WFS1|CTSC|PANX1|SLC25A3|N…	2490	2985|3023|3157|3611|3739|3747|2525|4563|4645|5269|4861|3675|4171|4675|5707|3133|5433|5291|5819|4609|6203|4615|3791|6665|3799|2727|5857|6937|3075|7337|4653|7471|7509|6507|7543|7607|7643|7681|3067|5149|6691|6685|7861|7983|3203|4333|6401|8185|8245|3281|4331|4127|5695|2799|5911|6841|4343|3537|8529|6013|8597|7505|8647|5899|5803|4239|8265|2745|6291|4317|4509|7057|8941|8255|2881|5293|3009|7507|8393|3161…	3.63e-11	GOCC:0016020	0.892812
473	176	COMPARTMENTS		Extracellular membrane-bounded organelle	1.18e-09	RALA|VCL|MYH9|AGO2|GSR|FBL|RAB35|LTF|CTSD|ADGRE5|H4C6|CANX|HSPB1|SMO|SNAP23|TSG101|KRT5|ACTN4|H3-3B|TUT4|IL1RN|SCARB1|RAB11A|VAMP7|PRDX1|LGALS3BP|CD81|NSUN2|RAB10|RAB7A|ITIH4|NPC1|SOD1|S100A11|RAB5A|FTH1|AHSG|RHOC|STOM|AZGP1|BAX|EIF4A1|ALB|FABP5|ARF6|HPRT1|VPS35|HSP90B1|GPRC5B|PRDX2|HSPA4|FASN|ALCAM|GLUL|EEF2|CSPG4|PABPC1|CD46|GBA|TLN1|CHMP6|EEA1|NCL|PKM|CALR|HSPA5|STK11|HGS|IDH2|H3C13|BSG|HSP90A…	2490	3023|4615|3075|2759|6577|5229|4239|7589|7507|9159|3703|6461|2779|3321|3119|4185|5403|5331|3701|7295|8589|4669|2679|3375|4065|9031|4197|5227|3107|3193|6871|7011|4157|8457|3775|6259|6199|4303|4225|6025|6661|3745|5363|8869|3121|5959|7877|2729|9581|2751|2833|6627|5551|6093|4133|10037|6397|8477|7345|5827|7417|4263|6327|4687|4383|3287|3761|4279|4651|6383|8577|2837|3751|2735|8857|5495|4217|4877|6995|605…	3.6e-11	GOCC:0065010	0.892812
120	70	COMPARTMENTS		ATPase complex	1.18e-09	RFC2|HMGXB4|MLH1|MSH2|MSH6|SUGP1|SMARCC1|BRD8|SMARCD3|SRCAP|MSH3|RB1|MTA2|SMARCA5|CFDP1|CLPB|CLPX|BPTF|RSF1|ATAD5|RUVBL1|ARID1A|ING3|SMARCE1|MTA1|ARID2|SF3B1|PHF10|BAZ1B|SMARCA4|DDX21|MCRS1|TRRAP|ECHS1|SMARCA1|DMAP1|RBBP4|HDAC1|RBBP7|WRNIP1|MYBBP1A|RFC1|BAZ1A|EP400|RFC4|BRD7|SMARCD1|BICRA|CECR2|GATAD2A|MTA3|PBRM1|SMARCD2|PMS1|MBD3|BRD9|HDAC2|NFRKB|CHD4|BAZ2A|C17orf49|SMARCC2|RUVBL2|ARID1B|RAD51|C…	2490	3697|7013|4509|4513|4521|5529|7029|4571|9021|9237|4457|3783|7895|6325|9337|4849|5025|3931|3911|4537|3605|7675|9247|8667|6601|7667|4961|7221|4435|6371|6965|3661|7411|4731|7025|8861|6377|5543|6361|3953|6967|4529|7021|7231|4531|7019|8865|9635|4573|7035|8557|7671|6591|4427|8559|9301|6339|9653|4425|6653|7027|8855|3609|9023|3917|5951|2763|6429|3081|6333	3.67e-11	GOCC:1904949	0.892812
77	53	COMPARTMENTS		Nuclear pore	3.65e-09	AAAS|CHMP4B|CHMP5|NUP107|NUP155|NUP85|XPO7|NUP210|NUP133|IPO5|KPNA3|CHMP2B|RANBP2|NUP205|KPNB1|MCM3AP|NUP35|SENP2|GLE1|NUP93|TNKS|NUP98|CHMP6|XPOT|EIF5A|KPNA1|NUP50|UBE2I|BICD2|NUP214|TPR|NDC1|NUP188|NUP160|IPO7|NUP58|SEC13|SUMO1|RAE1|CHMP7|CHMP1A|SEH1L|AGFG1|DDX19B-2|RANGAP1|RANBP1|NXF1|NUP153|RAN|NUP88|CHMP2A|NUP62|MYO1C	2490	6203|7543|4127|5803|6291|6285|9503|6279|5787|8041|5137|7569|6301|6287|2737|8851|6289|3465|6269|6283|3319|6277|7417|6227|5017|7405|3959|3667|5797|6293|3903|6297|6281|4889|7165|6275|5795|6249|6271|7567|7559|6299|3397|10281|6263|8043|5209|6273|3671|6295|7573|2749|3081	1.16e-10	GOCC:0005643	0.843771
83	55	COMPARTMENTS		Catalytic step 2 spliceosome	4.55e-09	AQR|GPATCH1|SF3A1|SNRPD3|PNN|SF3A2|DDX5|FRG1|PRPF19|MTREX|SRSF1|DHX8|PRPF6|DHX38|U2AF1|SLU7|SNRPD1|SRRM2|SF3B3|SART1|PABPC1|SNRNP200|SF3B2|HNRNPM|SRRM1|SF3B1|PRPF4B|HNRNPA1|SNRPD2|HNRNPA2B1|HNRNPH1|XAB2|BCAS2|SYNCRIP|RBMX|MAGOH|CDC5L|SF3A3|HNRNPR|HNRNPK|HNRNPA3|TFIP11|EFTUD2|HNRNPF|SNRPE|SNRPB|CACTIN|ALYREF|ZCCHC8|SNW1|HNRNPC|PRPF8|CWC15|HNRNPU|EIF4A3	2490	4873|5513|4955|4151|6729|4957|3683|4925|4999|6735|5599|4989|4907|4949|4911|4977|4039|4981|4963|6547|6397|4983|4933|6761|4965|4961|6717|4877|4089|4043|5713|4993|4997|4083|5255|4971|4995|4953|4033|4001|6727|4921|3583|6819|4107|4985|4935|5185|7273|4991|4883|3571|4987|6341|4979	1.46e-10	GOCC:0071013	0.834199
330	133	COMPARTMENTS		Endosome membrane	4.9e-09	VAMP3|MICALL1|CHMP4B|EHD4|SNX8|CHMP5|RAB35|SNX3|SNX17|CTSD|CLTA|SNX4|TSG101|RBSN|WDR44|DAGLA|KIF13A|RIPK1|DNAJC13|RAB21|LRP6|VAC14|SNX1|RAB11A|VAMP7|RRAGB|PACSIN2|CHMP2B|VAMP8|PIKFYVE|ATP6V0A1|PI4K2B|RAB7A|PML|ERBB2|RAB5A|EGFR|LAMTOR1|ZFYVE9|APPL1|NEU3|ARF6|VPS35|PDIA3|UBXN6|ARHGAP1|GGA2|CHMP6|EEA1|VPS37A|LLGL1|ACAP2|MVB12A|RUFY1|VPS33B|HGS|ATP6V0A2|STARD3|CAV1|ATP9A|ATP7A|ANXA2|WDR91|WLS|RAC1|IG…	2490	2525|6937|7543|6691|8245|4127|4239|8265|8255|7507|3383|4341|4185|6695|4901|9725|5151|6613|7773|9607|3497|8163|8105|2679|3375|3809|6957|7569|3377|6523|9029|7825|3193|6205|3037|3775|3065|3163|9923|7723|10201|3121|7877|4275|5693|3077|8483|7417|4263|5969|3669|2683|7561|10177|2529|4279|9059|7869|3063|10387|6849|6995|7879|8805|3073|4307|3427|5783|7645|7555|7085|2621|2755|8363|4219|7285|9769|3087|8209|7…	1.6e-10	GOCC:0010008	0.83098
320	130	COMPARTMENTS		Nuclear chromosome	5.17e-09	HMGXB4|MCM5|STAG2|SETX|MLH1|ORC2|H4C6|TUBG1|SMARCC1|RPA1|H3-3B|BRD8|ORC3|LRPPRC|MCM4|SMARCD3|TELO2|GINS1|SRCAP|SETD1A|BRD4|POLD3|MCM6|ARID4B|MCM2|POLA2|CPSF6|RB1|NCOR1|GINS4|SSRP1|MTA2|SMARCA5|CFDP1|SKA1|SMC2|LRWD1|ALB|RAD21|BPTF|MCM7|H2AZ2|RSF1|RMI1|RUVBL1|PINX1|ARID1A|ING3|POLE|SMC1A|SMARCE1|SMCHD1|PHF12|MTA1|ARID2|SF3B1|RGS12|PHF10|BAZ1B|SMARCA4|DDX21|UBE2I|MCRS1|SMC1B|H3C12|TRRAP|WDHD1|SMC3|D…	2490	7013|4511|6737|7277|4509|6313|3703|6145|7029|4519|3701|4571|4399|4733|4501|9021|3581|4431|9237|3973|2907|4489|4499|8545|4479|4523|5223|3783|5001|4451|4409|7895|6325|9337|3945|4417|4553|5363|4439|3931|4517|6623|3911|4447|3605|8083|7675|9247|4487|4467|8667|8615|8543|6601|7667|4961|10195|7221|4435|6371|6965|3667|3661|5323|3709|7411|4471|4491|4905|6369|7025|3329|8861|3585|6377|5543|9651|6305|4507|453…	1.71e-10	GOCC:0000228	0.828651
560	196	COMPARTMENTS		Nuclear outer membrane-endoplasmic reticulum membrane network	5.69e-09	RHBDD2|RB1CC1|PLOD1|TECR|SPTLC2|PIGU|PGRMC1|CDIPT|SEC61B|CCDC47|LRRC59|WFS1|BNIP1|EIF2AK2|GORASP2|RPN2|SEC61A1|SSR1|NCLN|CANX|TRAF2|APOL2|COPB1|LMAN1|EMC8|EMC7|RINT1|STX17|PREB|LRPPRC|FAF2|RHBDF1|ALG1|ERP44|SPTLC1|ILVBL|SPCS2|OSBP|GPAT3|RAB10|PI4K2B|TNPO3|SCAP|ESYT1|RTN1|PML|CERS2|CISD2|ITPRIP|HSD17B12|TMX2|FADS2|GJA1|PLOD2|RANBP2|BAX|UBXN1|STX5|STT3B|RPN1|CAMLG|HSP90B1|PDIA3|SLC27A4|TMED10|RETRE…	2490	3611|3747|5707|6665|7337|7607|7643|5149|5695|3537|8529|8597|4317|7057|5293|8393|5685|8395|8137|6461|3401|7093|2691|5285|9595|9597|5127|3835|3817|4733|8383|3625|7917|2629|7355|6077|7649|7455|10051|3107|7825|8677|7647|3173|8375|6205|7351|8611|10221|4867|9323|8671|4237|5737|6301|6661|8399|4339|3197|3237|8385|2729|4275|6177|2625|3781|8145|4319|5873|7595|6489|7609|8231|4383|3287|7483|8139|8577|9803|50…	1.9e-10	GOCC:0042175	0.824489
66	48	COMPARTMENTS		Small ribosomal subunit	6.77e-09	MRPS35|RPS12|MRPS7|DHX29|MRPS25|PTCD3|MRPS9|RPS11|RPS27A|MRPS5|RPS3|RPS23|MRPS31|MRPS11|RPS15A|RPS2|AURKAIP1|RPS3A|RPS26|DAP3|MRPS2|MRPS16|MRPS15|RPS4X|RPS16|RPS6|RPS9|RPS8|MRPS6|MRPS12|RPS14|RPS18|RPS24|MRPS14|RACK1|MRPS27|RPS20|FAU|RPS25|RPS13|MRPL42|MRPS21|RPS15|RPS28|RPS5|RPS7|RPS17|RPS27	2490	4697|5089|4823|3913|4825|4839|2847|4787|2979|4843|4073|4767|4827|4837|4729|4131|4807|4091|5061|4841|4835|4833|4845|4063|4115|5091|4045|4079|4829|4831|4751|4783|4097|2845|2713|4809|4135|4019|5093|4765|4793|4805|5003|5009|4757|5095|6835|5081	2.29e-10	GOCC:0015935	0.816941
308	126	COMPARTMENTS		Mitochondrial protein complex	6.77e-09	MRPS35|HSD17B10|TIMM21|UQCRC1|DLD|PPIF|PDHX|NDUFS7|MRPS7|PMPCB|MTX2|NDUFA10|MRPS25|PTCD3|MRPL44|MRPS9|MRPL15|RMDN3|ATP5F1B|FOXRED1|SDHA|GRPEL1|MRPL3|MCCC1|NDUFA9|UQCRC2|AFG3L2|BCKDHA|TIMM44|MRPS5|NDUFB11|DLAT|SLC25A4|TOMM70|MRPL10|ATP5PO|BAX|MRPL33|HSPA9|IDH3A|CLPX|NDUFA7|MRPL58|ATP5PD|MRPL39|UQCRFS1|MRPL13|MRPL4|PDHB|CYCS|MRPL38|MRPL11|TRMT10C|MRPS31|MRPS11|BCKDHB|IMPDH2|HADHB|NDUFV2|PDZD8|ELAC2…	2490	4697|5405|4861|5433|5441|2799|5881|2881|4823|5415|8673|2871|4825|4839|4813|2847|4781|9107|5499|2861|5409|5505|4821|5757|2857|5467|4703|5747|2709|4843|2855|5903|5491|2793|4795|5913|6661|4811|3743|5907|5025|2873|4777|5421|4775|5483|4819|4817|3695|5575|4791|4803|5463|4827|4837|5753|7177|5461|2865|9803|5447|4799|5917|4815|4807|5743|5503|3873|2883|5921|5423|2885|4841|4169|5477|3985|4835|4763|4833|4845…	2.3e-10	GOCC:0098798	0.816941
82	53	COMPARTMENTS		Adherens junction	1.73e-08	PKP2|VCL|SNAP23|NECTIN2|JAG1|MPP5|ARVCF|NECTIN1|ADD1|CDH2|LIMD1|LIN7C|CXADR|MYO1E|CTNNA1|TLN1|ZYX|PPP1CA|MPP7|CDC42EP4|FERMT2|DLG1|PDLIM7|TJP1|SCRIB|AFDN|CRB1|PLPP3|POF1B|NIBAN2|BMPR2|PARD3|FLOT1|CCDC85C|PKP4|JUP|FLOT2|CTNND1|NDRG1|TRPV4|CAMSAP3|NECTIN3|SDCBP|PTPRK|PLEKHA7|TNKS1BP1|TJP2|CDCA3|FRS2|LIN7A|ACTB|CTNNB1|NOTCH1	2490	4563|4615|3119|6409|8573|8669|9987|7137|8721|4631|3993|8239|9163|7115|4623|5827|5839|3593|3229|3271|6517|4579|5825|3357|3355|3079|9857|7811|9817|10199|9829|9369|4267|10419|4625|4211|4255|3381|6579|8657|8957|6411|4243|4583|6385|8693|4261|5173|6443|8241|2763|3473|3475	6.01e-10	GOCC:0005912	0.776195
160	79	COMPARTMENTS		Chromosome, centromeric region	2.6e-08	BOD1L1|KIF22|ZW10|CBX5|CHMP4B|STAG2|CHMP5|CEBPZ|H4C6|KNSTRN|H3-3B|CCNB1|APC|NDC80|CLASP1|CHMP2B|CENPE|SPDL1|DAXX|NUF2|DYNC1LI1|SPC25|CENPH|SMARCA5|SKA1|BUB1B|LRWD1|ICE1|RAD21|WAPL|PLK1|PDS5A|BOD1|PDS5B|CHMP6|PINX1|SPAG5|SMC1A|PPP2R1A|KNTC1|KNL1|CBX3|RBPJ|SMC3|DCTN1|CENPF|NSL1|TPR|PMF1|BUB3|TTK|KIF2C|ATRX|ZWINT|RCC2|SUGT1|CENPB|BAZ1A|DYNLL1|HELLS|ZNF207|NDE1|INS|CHMP7|CHMP1A|XPO1|PPP1R12A|DSN1|DCT…	2490	3901|2555|5153|5781|7543|6737|4127|8067|3703|5129|3701|3083|3483|3941|5785|7569|2559|3939|6349|4391|2571|5115|5101|6325|3945|3947|4553|5633|4439|4469|2949|4461|3955|6703|7417|8083|3505|4467|3403|5145|5347|6379|7921|4491|2569|3943|5805|3903|6369|4393|3721|2545|3907|4385|7041|2723|5801|7021|2613|4413|6709|5157|3247|7567|7559|6589|7147|5807|2607|6213|6331|5161|7037|7573|3991|5779|6341|5951|6355	9.17e-10	GOCC:0000775	0.758503
502	176	COMPARTMENTS		Endoplasmic reticulum subcompartment	4.11e-08	RB1CC1|PLOD1|TECR|SPTLC2|PIGU|CDIPT|SEC61B|CCDC47|LRRC59|WFS1|BNIP1|GORASP2|RPN2|SEC61A1|SSR1|NCLN|CANX|TRAF2|APOL2|COPB1|LMAN1|EMC8|EMC7|RINT1|STX17|PREB|OSBPL8|PARP16|FAF2|RHBDF1|ALG1|ERP44|SPTLC1|ILVBL|SPCS2|OSBP|GPAT3|RAB10|PI4K2B|SCAP|ESYT1|RTN1|CERS2|CISD2|HSD17B12|TMX2|FADS2|GJA1|PLOD2|KPNB1|BAX|STX5|STT3B|RPN1|CAMLG|HSP90B1|PDIA3|SLC27A4|TMED10|REEP4|RETREG1|SRP9|STX18|MMGT1|ITPR1|EIF2AK3…	2490	3747|5707|6665|7337|7607|5149|5695|3537|8529|8597|4317|5293|8393|5685|8395|8137|6461|3401|7093|2691|5285|9595|9597|5127|3835|3817|3631|9153|8383|3625|7917|2629|7355|6077|7649|7455|10051|3107|7825|7647|3173|8375|7351|8611|4867|9323|8671|4237|5737|2737|6661|4339|3197|3237|8385|2729|4275|6177|2625|9087|3781|8145|4319|5873|7595|6489|7609|4383|3287|7483|8577|9803|5565|9797|3859|3063|8857|6373|10359|56…	1.46e-09	GOCC:0098827	0.738616
286	116	COMPARTMENTS		Perinuclear region of cytoplasm	4.84e-08	OSBPL7|CHGA|TPD52L2|TSC2|EIF2AK2|DOK1|ACTN4|ATXN10|HIP1R|WDR44|APC|STX6|RTRAF|DNAJB6|ARFGEF1|MAP2K2|OSBP|VAMP8|RAPGEF2|PRDX5|VPS33A|NPC1|ERBB2|CISD2|RAB3C|RASA2|LMTK2|HSP90B1|GSDMA|STX8|GNB2|TPD52L1|PAK2|OSBPL3|TLK2|CALR|ITM2C|SEC16A|VPS33B|LIMS1|MTDH|EZR|CAV1|CORO1B|TP53BP2|PRDX6|ATP9A|CDK5RAP2|NF2|PLSCR1|ATP7A|DLG1|VCP|KIRREL1|MSN|FGFR1OP|CENPF|STX7|LMNA|SNAPIN|S100A14|HRNR|PI4KB|RAP1A|SLK|MYO6…	2490	3627|7357|7463|3067|7057|7859|5331|9529|8303|4901|3483|4357|4041|5939|2539|6465|7455|3377|9423|6085|4241|7011|3037|8611|10243|9699|10029|2729|8649|4345|2617|7469|3225|2519|5637|4383|10405|7483|2529|5815|7943|3751|3063|8293|9367|6075|10387|6125|6467|8929|6849|4579|4159|8159|3865|6119|3943|4347|4627|4147|9877|9497|2603|3045|4189|7113|2941|7501|6445|7987|6451|8713|2771|2809|8381|3953|4625|9045|3641|…	1.74e-09	GOCC:0048471	0.731515
538	184	COMPARTMENTS		Endoplasmic reticulum membrane	7.91e-08	RHBDD2|RB1CC1|PLOD1|TECR|SPTLC2|PIGU|PGRMC1|CDIPT|SEC61B|CCDC47|LRRC59|WFS1|BNIP1|EIF2AK2|GORASP2|RPN2|SEC61A1|SSR1|NCLN|CANX|TRAF2|APOL2|COPB1|LMAN1|EMC8|EMC7|RINT1|STX17|PREB|FAF2|RHBDF1|ALG1|ERP44|SPTLC1|ILVBL|SPCS2|OSBP|GPAT3|RAB10|PI4K2B|SCAP|ESYT1|RTN1|PML|CERS2|CISD2|HSD17B12|TMX2|FADS2|GJA1|PLOD2|BAX|UBXN1|STX5|STT3B|RPN1|CAMLG|HSP90B1|PDIA3|SLC27A4|TMED10|RETREG1|SRP9|STX18|MMGT1|ITPR1|E…	2490	3611|3747|5707|6665|7337|7607|7643|5149|5695|3537|8529|8597|4317|7057|5293|8393|5685|8395|8137|6461|3401|7093|2691|5285|9595|9597|5127|3835|3817|8383|3625|7917|2629|7355|6077|7649|7455|10051|3107|7825|7647|3173|8375|6205|7351|8611|4867|9323|8671|4237|5737|6661|8399|4339|3197|3237|8385|2729|4275|6177|2625|3781|8145|4319|5873|7595|6489|7609|8231|4383|3287|7483|8139|8577|9803|5703|5565|3859|3063|885…	2.89e-09	GOCC:0005789	0.710182
54	40	COMPARTMENTS		Polysome	1.32e-07	AGO2|RPL18A|NUFIP2|RPL19|FXR2|PSMA6|EIF2AK4|RPS3|RPS23|GCN1|RPL38|ABCF1|CALR|LARP4B|DRG1|RPS26|MCRS1|FXR1|MYH10|RPL39|DHX9|RPL7A|RPS4X|RPL10A|RPL24|RPL31|RPL6|RPL36A|PSMA1|EIF4G1|RPL32|RPL30|EIF3H|VIM|ATXN2|RPL18|RPL36|UNK|RPS28|RPL11	2490	2759|5069|3657|3997|3337|3315|6541|4073|4767|7379|5051|7161|4383|8147|5067|5061|3661|3679|3033|5929|4905|5059|4063|5075|7727|4049|4095|8151|3359|7191|3719|4071|5211|4605|5993|6809|5045|10157|5009|4771	4.89e-09	GOCC:0005844	0.687943
95	55	COMPARTMENTS		SWI/SNF superfamily-type complex	1.44e-07	HMGXB4|SMARCC1|BRD8|SMARCD3|SRCAP|RB1|MTA2|SMARCA5|CFDP1|BPTF|RSF1|RUVBL1|ARID1A|ING3|SMARCE1|MTA1|ARID2|SF3B1|PHF10|BAZ1B|SMARCA4|DDX21|MCRS1|TRRAP|SMARCA1|DMAP1|RBBP4|HDAC1|RBBP7|MYBBP1A|BAZ1A|EP400|BRD7|SMARCD1|BICRA|CECR2|GATAD2A|MTA3|PBRM1|SMARCD2|MBD3|BRD9|HDAC2|NFRKB|CHD4|BAZ2A|C17orf49|SMARCC2|RUVBL2|ARID1B|CTCF|ACTB|BCL11A|MYO1C|DEK	2490	7013|7029|4571|9021|9237|3783|7895|6325|9337|3931|3911|3605|7675|9247|8667|6601|7667|4961|7221|4435|6371|6965|3661|7411|7025|8861|6377|5543|6361|6967|7021|7231|7019|8865|9635|4573|7035|8557|7671|6591|8559|9301|6339|9653|4425|6653|7027|8855|3609|9023|5951|2763|6429|3081|6333	5.37e-09	GOCC:0070603	0.684164
931	282	COMPARTMENTS		Golgi apparatus	1.52e-07	RHBDD2|VAMP3|GOLGA5|GOLGA3|GLG1|SNAP29|MAPK1|SPTLC2|TSC2|TNFRSF10A|PLIN3|BET1|YKT6|GOSR1|HDAC5|SNX17|GORASP2|MSH6|WDR77|AFTPH|CLTA|ATP7B|ARL2|COPB1|LMAN1|ANGEL1|CORO7|RABGAP1L|TRPM4|WDR44|AP3B1|ARF3|RELCH|STX6|COG3|KIF13A|RAB21|ARL1|NDST1|AP4E1|RAB11A|ARFGEF1|RHBDF1|SPTLC1|VAMP7|MAP2K2|RAB36|ARFGAP3|WDR11|CLASP1|OSBP|ARCN1|PIKFYVE|ATP6V0A1|RAB10|PI4K2B|USO1|GOLPH3|SCAP|MAPKAP1|PIK3C2A|TMEM115|RTN…	2490	3611|2525|5269|5291|5517|3799|2727|7337|3067|7983|4329|4333|4331|4343|6621|8255|5293|4521|4897|8943|3383|9167|2521|2691|5285|9433|8287|9449|4593|4901|8495|2671|9199|4357|5313|5151|9607|8995|9885|5977|2679|2539|3625|7355|3375|6465|6949|2661|4117|5785|7455|2649|6523|9029|3107|7825|2635|2523|7647|7765|7819|3615|8375|5303|9401|7751|4289|2591|2665|4237|3795|9695|8213|4339|5363|3629|2695|5307|10029|817…	5.76e-09	GOCC:0005794	0.681816
38	33	COMPARTMENTS		Cytosolic large ribosomal subunit	1.94e-07	RPL18A|RPL19|FXR2|RPL35|RPL29|RPL15|RPL38|RPL4|RPL7|RPL3|RPLP1|RPL22|RPL12|RPL39|RPL5|RPL10A|RPL13A|RPL24|RPL31|UBA52|RPL23A|RPL6|RPL36A|RPL10|RPL32|RPL30|RPLP2|RPL18|RPLP0|RPL26|RPL36|RPL35A|RPL11	2490	5069|3997|3337|5071|5015|5063|5051|4021|5073|4755|5043|5055|4067|5929|5085|5075|4747|7727|4049|2981|5087|4095|8151|4739|3719|4071|4075|6809|4031|4715|5045|4035|4771	7.41e-09	GOCC:0022625	0.67122
105	58	COMPARTMENTS		Ruffle	1.95e-07	MYH9|FERMT1|PLCG1|KNSTRN|HIP1R|APC|KIF18A|ALS2|IQGAP1|S100A11|EGFR|RPS3|APPL1|ITGA5|ARF6|ARF4|BAIAP2|PSD3|ACAP2|CLASP2|NME1|EZR|EEF1A1|MTSS2|FGD6|NF2|RAC1|CD2AP|MACF1|ARHGEF2|PIP5K1A|PLEKHA1|MYO6|IFIT5|AMOT|FGD1|CTTN|SNX5|PODXL|FSCN1|AKT2|SNX9|ACTN1|LIMA1|ITGB1|MYO5A|ROCK1|INPP5K|DBNL|CFL1|EPS8L2|C2CD5|APPL2|KANK1|PPP1R9B|CYFIP1|ARFIP2|EPS8	2490	3075|6507|6471|5129|8303|3483|2565|4247|3117|8457|3065|4073|7723|6513|3121|2697|3279|10095|2683|8373|7421|3751|2735|3267|9869|6467|3073|7099|5353|6389|6519|10163|7113|8935|3443|8295|6531|8263|8751|5547|2777|8189|3217|6511|3181|3109|3927|8631|7425|6515|7119|3085|8739|3617|9117|3205|2689|3277	7.54e-09	GOCC:0001726	0.670997
190	85	COMPARTMENTS		Cell cortex	2.1e-07	VCL|MYH9|CTSZ|WASL|PFN1|EXOC2|CLTA|ACTN4|EXOC4|LANCL2|EXOC6|OSBPL8|CLASP1|ANLN|CDR2|ANK3|FER|MYO5B|ARF6|TSC1|MAEA|CTBP2|NCL|FMN2|LLGL1|TCHP|LASP1|CLASP2|EXOC7|PCLO|PLS1|C2CD2L|EZR|EEF1A1|EPB41|SEPTIN10|SPTBN1|MYH10|ERC1|PHLDB1|AKAP13|DCTN1|DMD|KRT19|UTRN|EPB41L2|FLNA|MYO6|PARD3|MAPRE1|CTTN|SPIRE2|EXOC1|AKT2|GIPC1|DBN1|NUMA1|ACTN1|COBL|SEPTIN9|RACGAP1|SEPTIN7|FNBP1|SLC2A1|DBNL|FLNB|SEPTIN11|EXOC3|…	2490	4615|3075|7471|3281|3059|3155|3383|5331|3151|9641|3131|3631|5785|4203|10011|2591|8107|7111|3121|3577|3685|3411|6327|8285|3669|6583|5343|8373|2651|8459|3507|9797|3751|2735|6457|10093|7141|3033|5281|10035|3887|2569|4565|5369|6453|8183|3141|7113|9369|6113|6531|8279|3139|2777|5835|4191|2951|3217|8291|7427|2575|7129|4179|3011|7425|3127|9979|3135|8407|8215|3085|6493|4215|8659|4235|6101|2689|3145|6415|3…	8.2e-09	GOCC:0005938	0.667778
1095	319	COMPARTMENTS		Endoplasmic reticulum	3.94e-07	TMEM132A|RHBDD2|OSBPL7|RB1CC1|RCN1|PLOD1|ZW10|TECR|MAPK1|SPTLC2|CTSZ|PIGU|PGRMC1|STUB1|CDIPT|SEC61B|CCDC47|LRRC59|WFS1|CTSC|PANX1|BNIP1|GORASP2|RPN2|TMEM214|SEC61A1|SSR1|MBOAT7|NCLN|CANX|TRAF2|APOL2|CLN6|COPB1|LMAN1|TRPM4|EMC8|EMC7|RINT1|LAMC1|UGGT1|ECPAS|STX17|RMDN3|PREB|CYP2C9|OSBPL8|HACD3|PARP16|FAF2|RHBDF1|ALG1|ERP44|SPTLC1|VAMP7|MAP2K2|ILVBL|SPCS2|OSBP|ARCN1|DNAJC10|GPAT3|RAB10|PI4K2B|LSG1|S…	2490	3283|3611|3627|3747|4361|5707|5153|6665|2727|7337|7471|7607|7643|2801|5149|5695|3537|8529|8597|7505|8647|4317|5293|8393|8391|5685|8395|9261|8137|6461|3401|7093|9035|2691|5285|4593|9595|9597|5127|8227|9051|4139|3835|9107|3817|8431|3631|6675|9153|8383|3625|7917|2629|7355|3375|6465|6077|7649|7455|2649|5893|10051|3107|7825|8029|7647|10117|3173|8375|6205|4631|7011|7351|8541|6199|10185|8611|6095|4867|9…	1.56e-08	GOCC:0005783	0.64045
111	59	COMPARTMENTS		Methyltransferase complex	4.04e-07	BOD1L1|HSD17B10|CBX5|SNRPD3|MGA|WDR77|H3-3B|KMT2C|SETD1A|RBBP5|WDR82|SNRPD1|KMT2D|PELP1|HCFC1|BOD1|TRMT10C|TAF7|SENP3|RUVBL1|PRMT5|PRPF31|H3C13|EED|ASH2L|JARID2|SNRPD2|MCRS1|WDR5|H3C12|DNMT1|RNF2|RBM15|YTHDF1|RBBP4|TET1|NCOA6|LAS1L|KDM6A|RBBP7|E2F6|NUMA1|ALKBH5|PAXIP1|KANSL1|CXXC1|KMT2B|TAF6|SNRPE|PRMT1|HDAC9|SNRPB|HDAC2|CLNS1A|KMT2A|DICER1|C17orf49|RUVBL2|CHD8	2490	3901|5405|5781|4151|7223|4897|3701|3935|3973|3971|3963|4039|5725|7839|3347|3955|5463|7837|7771|3605|5019|6787|6383|6637|3967|6581|4089|3661|3969|3709|6375|7227|5259|5251|6377|9651|8055|5425|6603|6361|6353|2951|5263|3965|3613|3975|5729|5817|4107|6641|6651|4985|6339|5419|3919|4741|7027|3609|7841	1.62e-08	GOCC:0034708	0.639362
118	61	COMPARTMENTS		Spindle pole	5.02e-07	ZW10|AAAS|AURKA|STAG2|TUBG1|CEP85|CCNB1|RMDN3|KIF11|TOPBP1|RAB11A|TUBGCP3|CSPP1|CUL3|SPDL1|DYNC1LI1|CALM3|NPM1|PLK1|TPX2|CEP89|BOD1|TNKS|SPAG5|SMC1A|TACC3|KNTC1|CDK5RAP2|PCNT|SMC3|DCTN1|CENPF|KATNA1|BCCIP|KIF20B|CDC20|MAPRE1|CKAP2|NIN|LATS2|PKP4|NUMA1|GIT1|RAE1|NDE1|WDR62|KIF2A|RMDN1|CEP44|BIRC6|GOLGA2|CKAP5|LATS1|CEP95|CEP128|NUP62|FAM83D|ALMS1|IKBKG|ARHGEF7|ALPK1	2490	5153|6203|2943|6737|6145|9091|3083|9107|2585|4515|2679|9447|8333|3449|3939|2571|2787|5931|2949|3665|9737|3955|3319|3505|4467|3273|5145|6125|6137|4491|2569|3943|5023|5645|2557|4057|6113|5135|7443|3423|4625|2951|3159|6271|5157|7441|2547|10217|9515|6473|5295|5161|3433|10301|9743|2749|5163|6109|2647|4173|7065	2.03e-08	GOCC:0000922	0.62993
70	44	COMPARTMENTS		Histone methyltransferase complex	7.46e-07	BOD1L1|CBX5|MGA|H3-3B|KMT2C|SETD1A|RBBP5|WDR82|KMT2D|PELP1|HCFC1|BOD1|TAF7|SENP3|RUVBL1|PRMT5|PRPF31|H3C13|EED|ASH2L|JARID2|MCRS1|WDR5|H3C12|RNF2|RBBP4|NCOA6|LAS1L|KDM6A|RBBP7|E2F6|NUMA1|PAXIP1|KANSL1|CXXC1|KMT2B|TAF6|HDAC9|HDAC2|KMT2A|DICER1|C17orf49|RUVBL2|CHD8	2490	3901|5781|7223|3701|3935|3973|3971|3963|5725|7839|3347|3955|7837|7771|3605|5019|6787|6383|6637|3967|6581|3661|3969|3709|7227|6377|8055|5425|6603|6361|6353|2951|3965|3613|3975|5729|5817|6651|6339|3919|4741|7027|3609|7841	3.05e-08	GOCC:0035097	0.612726
1353	378	COMPARTMENTS		Membrane protein complex	8.24e-07	RHBDD2|VAMP3|TIMM21|UQCRC1|SNAP29|SPTLC2|CHMP4B|PIGU|VPS18|TNFRSF10A|PIK3R2|BET1|ITGB8|YKT6|SEC61B|PPIF|GOSR1|SNX3|BNIP1|EIF2AK2|NDUFS7|RPN2|AFTPH|CLTA|ATP7B|LRP1|SEC61A1|TRAF2|MTX2|SNAP23|COPB1|SNX4|TSG101|NDUFA10|TRPM4|EMC8|JAG1|AP3B1|EMC7|APC|STX6|LRRC8A|STX17|RIPK1|RMDN3|LRP6|SLC7A5|SCARB1|VAC14|AP4E1|SNX1|FAF2|ATP5F1B|PIK3C3|SPTLC1|VAMP7|RRAGB|FOXRED1|SPCS2|CHMP2B|VAMP8|USE1|PIK3CA|SLC9A1|AR…	2490	3611|2525|4861|5433|3799|7337|7543|7607|6685|7983|3203|4333|6401|4331|5695|2799|4343|8265|4317|7057|2881|8393|8943|3383|9167|8479|5685|3401|8673|3119|2691|4341|4185|2871|4593|9595|8573|8495|9597|3483|4357|8653|3835|6613|9107|3497|3003|4669|8163|5977|8105|8383|5499|3855|7355|3375|3809|2861|7649|7569|3377|4315|3027|6899|2649|9029|6009|5409|5505|7647|7819|2857|4241|7361|5467|4631|4703|3037|9401|2709…	3.4e-08	GOCC:0098796	0.608407
92	51	COMPARTMENTS		Large ribosomal subunit	1.3e-06	RPL18A|RPL19|FXR2|MRPL44|RPL35|MRPL15|MRPL3|MRPL10|RPL29|MRPL33|MRPL58|MRPL39|MRPL13|MRPL4|MRPL38|MRPL11|RPL15|RPL38|RPL4|MRPL30|RPL7|MRPL43|RPL3|RPLP1|RPL22|RPL12|RPL39|RPL5|MRPL14|RPL10A|RPL13A|RPL24|RPL31|UBA52|RPL23A|RPL6|RPL36A|RPL10|RPL32|RPL30|MRPL22|RPLP2|RPL18|RPLP0|MRPL42|RPL26|RPL36|MRPL37|RPL35A|RPL11|MRPL28	2490	5069|3997|3337|4813|5071|4781|4821|4795|5015|4811|4777|4775|4819|4817|4791|4803|5063|5051|4021|4799|5073|4815|4755|5043|5055|4067|5929|5085|4763|5075|4747|7727|4049|2981|5087|4095|8151|4739|3719|4071|4137|4075|6809|4031|4793|4715|5045|4761|4035|4771|4753	5.42e-08	GOCC:0015934	0.588606
142	67	COMPARTMENTS		Midbody	1.53e-06	AURKA|CHMP4B|CHMP5|TSG101|NAT10|KIF13A|KIF23|PIK3C3|CHMP2B|CENPE|ANLN|IQGAP1|RALB|RAD21|ARF6|HSP90B1|PLK1|GNAI2|CHMP6|NUDC|EML4|HSPA5|PKN1|ANXA2|SVIL|ENTR1|MYH10|CENPF|KIF14|KATNA1|GNAI3|PKN2|CEP55|KIF20B|CNTRL|KIF4A|RCC2|PKP4|KEAP1|PRC1|TBCK|KIF20A|CDK1|USP8|CHMP7|CHMP1A|TTC28|CTNND1|CEP44|BIRC6|RACGAP1|PDCD6IP|SPART|MICAL3|SLC2A1|RACK1|IST1|RAN|CHMP2A|NUP62|SH3GLB1|RAB11FIP4|C9orf72|HNRNPU|CHAM…	2490	2943|7543|4127|4185|5201|5151|2645|3855|7569|2559|4203|3117|3143|4439|3121|2729|2949|5821|7417|4069|5793|3287|4207|6995|5837|7399|3033|3943|5167|5023|6909|4223|5349|2557|6131|2563|7041|4625|4123|5175|9609|2561|3029|2973|7567|7559|6929|3381|9515|6473|2575|7575|5983|8743|3011|2713|7557|3671|7573|2749|3793|2693|3851|6341|6355|6907|3095	6.43e-08	GOCC:0030496	0.581531
223	91	COMPARTMENTS		Coated vesicle	1.79e-06	DVL2|VAMP3|SPG21|CTSZ|CTSC|RAB35|SNX3|AFTPH|CLTA|COPB1|LMAN1|HIP1R|STX6|ECPAS|STX17|VAMP7|VAMP8|ARCN1|USO1|SCAP|PIK3C2A|SCYL1|RAB5A|YIPF5|EGFR|TMEM199|STX5|TMED10|STX18|GGA2|AP1G2|DAB2|EPN2|COPG1|SEC16A|VPS33B|COPB2|HIP1|SEC23B|HSPD1|SEC24C|SYNJ2|IGF2R|AP1B1|AP2A1|ERGIC2|F8|COPA|GOPC|OCRL|SAR1A|RAB14|ECE1|ROR2|HLA-C|HLA-G|CD9|SEC13|SNX9|TFRC|PICALM|STEAP2|SEC31A|HLA-A|SEC24A|SAR1B|TGOLN2|AAK1|NEC…	2490	3289|2525|5957|7471|7505|4239|8265|8943|3383|2691|5285|8303|4357|4139|3835|3375|3377|2649|2635|7647|7819|9401|3775|9263|3065|9631|4339|2625|4319|8483|7867|3455|3049|2653|7483|2529|2667|6455|8217|5495|7495|6689|4307|7493|3427|7257|7499|2659|5997|5305|8219|3087|8209|3327|4253|4249|4325|5795|8189|3191|3389|8199|6449|4257|7485|7489|4327|3387|3391|3379|2655|3445|3437|9771|5295|3097|7487|8359|2817|2657…	7.62e-08	GOCC:0030135	0.574715
244	97	COMPARTMENTS		Golgi apparatus subcompartment	1.81e-06	VAMP3|GOLGA5|GOLGA3|BET1|GOSR1|CLTA|ATP7B|CORO7|WDR44|RELCH|STX6|COG3|KIF13A|RAB21|ARL1|NDST1|AP4E1|RAB11A|ARFGEF1|VAMP7|WDR11|OSBP|RAB10|USO1|GOLPH3|PIK3C2A|TMEM115|AP1AR|VPS51|ASAP2|ARFIP1|COG5|COG1|STX8|GCC2|GGA2|GBA|COG4|GCC1|LLGL1|CLASP2|FAM91A1|ATP9A|ATP7A|WLS|RAC1|AKAP9|GOLGA4|IGF2R|AP1B1|ATL1|VPS13B|COG2|RAB29|RAB13|GBF1|GNAS|OCRL|PLPP3|ARFGEF2|AZIN2|RAB14|OPTN|SLC30A6|RHOBTB3|TMEM165|TME…	2490	2525|5269|5291|4333|4343|3383|9167|8287|4901|9199|4357|5313|5151|9607|8995|9885|5977|2679|2539|3375|4117|7455|3107|2635|2523|7819|3615|7751|4289|2665|2695|5307|5297|4345|4299|8483|7345|5299|2605|3669|8373|4195|10387|6849|8805|3073|3885|4287|4307|7493|5971|9669|5301|9833|3093|2685|7501|5305|7811|2527|8713|3087|3847|8999|4295|8509|8349|8189|4355|2533|5315|8487|4257|4327|3837|7753|6473|5309|9771|429…	7.78e-08	GOCC:0098791	0.574232
205	85	COMPARTMENTS		Condensed chromosome	2.7e-06	BOD1L1|KIF22|ZW10|STAG2|MLH1|NCAPH|RIF1|KNSTRN|TUBG1|NCAPG|H3-3B|CCNB1|APC|LRPPRC|NDC80|BRD4|CLASP1|CHMP2B|CENPE|SPDL1|NUF2|DYNC1LI1|SPC25|NIPBL|CENPH|SMARCA5|SKA1|SMC2|BUB1B|LRWD1|RAD21|WAPL|PLK1|PDS5A|BOD1|PINX1|SPAG5|SMC1A|NCAPD2|KNTC1|KNL1|CBX3|RGS12|SMC4|HMGB1|UBE2I|SMC1B|SMC3|DCTN1|SMC5|CENPF|NSL1|TPR|PMF1|BUB3|TTK|KIF2C|ZWINT|SUGT1|BRCA2|DYNLL1|ZNF207|NDE1|INS|CHMP7|CHMP1A|SUN1|XPO1|PPP1R1…	2490	3901|2555|5153|6737|4509|5165|3749|5129|6145|5159|3701|3083|3483|4733|3941|2907|5785|7569|2559|3939|4391|2571|5115|3937|5101|6325|3945|4417|3947|4553|4439|4469|2949|4461|3955|8083|3505|4467|4421|5145|5347|6379|10195|4443|6631|3667|5323|4491|2569|6543|3943|5805|3903|6369|4393|3721|2545|4385|2723|3663|2613|6709|5157|3247|7567|7559|6175|6589|7147|5807|7679|2607|6213|2897|5161|7037|4613|7573|3991|577…	1.17e-07	GOCC:0000793	0.556864
67	41	COMPARTMENTS		Spindle microtubule	3.45e-06	ZW10|HAUS4|CHMP4B|CHMP5|MAPRE3|HAUS3|TUBG1|HAUS8|HAUS2|RMDN3|TUBGCP3|KIF18A|CLASP1|CHMP2B|CUL3|CENPE|HAUS1|SKA1|CALM3|BOD1|MAP9|CHMP6|MAP1S|CLASP2|KNTC1|HAUS7|KIF4A|MAPRE1|HAUS6|NUMA1|PRC1|CDK1|CHMP7|CHMP1A|CSNK1D|RMDN1|HAUS5|KIF18B|CHMP2A|CLTC|HNRNPU	2490	5153|6099|7543|4127|5107|6159|6145|6149|6147|9107|9447|2565|5785|7569|3449|2559|6157|3945|2787|3955|7433|7417|3813|8373|5145|6151|2563|6113|6153|2951|5175|3029|7567|7559|3459|10217|6155|2551|7573|3431|6341	1.52e-07	GOCC:0005876	0.546218
73	43	COMPARTMENTS		P-body	3.79e-06	PSMA4|AGO2|PSMA2|BTBD2|EIF4E2|IGF2BP3|PSMA6|XRN1|LIMD1|IGF2BP1|KIAA0355|PATL1|CNOT1|TNRC6C|CAPRIN1|CNOT3|EDC4|UBAP2|TOP1|CNOT7|SYNE1|RC3H1|YTHDF1|AGO3|DCP2|SQSTM1|TNRC6A|EIF4ENIF1|ELAVL1|PSMC2|PUM1|MOV10|TNRC6B|YTHDF2|LSM14A|UPF1|DCP1A|YTHDF3|DDX6|PSMC3|C9orf72|CNOT9|EDC3	2490	3311|2759|3333|9683|7179|5249|3315|5267|3993|5253|3235|7939|7947|7407|6959|7929|6173|5669|6619|7271|7239|7941|5251|5449|7279|3451|7955|7157|3047|3317|5065|7951|7953|5241|7911|7375|7945|5243|5225|3335|3851|8697|7933	1.68e-07	GOCC:0000932	0.542136
36	29	COMPARTMENTS		Cytosolic small ribosomal subunit	4.02e-06	RPS12|DHX29|RPS11|RPS27A|RPS3|RPS23|RPS15A|RPS2|RPS3A|RPS26|RPS4X|RPS16|RPS6|RPS9|RPS8|RPS14|RPS18|RPS24|RACK1|RPS20|FAU|RPS25|RPS13|RPS15|RPS28|RPS5|RPS7|RPS17|RPS27	2490	5089|3913|4787|2979|4073|4767|4729|4131|4091|5061|4063|4115|5091|4045|4079|4751|4783|4097|2713|4135|4019|5093|4765|5003|5009|4757|5095|6835|5081	1.8e-07	GOCC:0022627	0.539577
88	48	COMPARTMENTS		Nuclear periphery	4.2e-06	STAG2|NUP107|YEATS4|LMNB1|THOC1|TELO2|TEP1|CAD|PML|TP53|AKAP8|NONO|NUP205|RAD21|MAEA|NUP93|NUP98|BASP1|SMC1A|HNRNPM|LMNB2|ZNF703|MAPT|SP100|MATR3-2|SMC3|CENPF|TPR|LMNA|EMD|SRPK1|POLA1|PSIP1|NUMA1|AKAP8L|CHMP1A|HLCS|MORC3|NCOR2|PRPF40A|SCAF8|PHB2|NUP153|SNW1|MBD1|DCAF7|HNRNPU|CASK	2490	6737|5803|8685|3215|6233|3581|6829|8109|6205|2797|3889|3409|6287|4439|3685|6283|6277|3177|4467|6761|6321|8471|2803|4367|6825|4491|3943|3903|4627|8361|7307|4507|5607|2951|9341|7559|7805|8517|6635|6785|5625|5011|6273|4991|6365|7691|6341|7123	1.9e-07	GOCC:0034399	0.537675
1310	361	COMPARTMENTS		Cell projection	4.97e-06	FKBP4|NGFR|STRADB|SNAP29|MYH9|AURKA|FERMT1|RP2|TBCB|CEP41|SETX|PANX1|RAB35|CAMSAP2|TARDBP|PLCG1|SMO|KNSTRN|FXR2|ZC3H14|DOCK7|RABGAP1L|ACTN4|ATXN10|HIP1R|EXOC4|IGHMBP2|DAGLA|DZIP1|APC|EPC2|DAB2IP|IFT172|SLC7A5|CSNK1A1|PIK3C3|SLC12A2|CFAP20|VAMP7|KIF18A|DGCR8|WDR11|STRN|KIF1B|SLC9A1|TUBB4A|ALS2|CUL3|RAPGEF2|BBS7|RAB10|DNAH5|XPO5|PTPN23|PRKAR2A|PRKAR2B|ADAM22|ANLN|PXN|IQGAP1|CDH2|SLC39A6|CEP131|SOD1…	2490	2701|3675|5677|3799|3075|2943|6507|7681|8093|6115|7277|8647|4239|8959|2997|6471|3321|5129|3337|7283|9437|9449|5331|9529|8303|3151|8423|9725|8937|3483|6539|9333|8327|3003|3447|3855|9527|8011|3375|2565|5213|4117|6495|2577|6899|6107|4247|3449|9423|7733|3107|9983|7949|7571|3891|3893|10085|4203|5833|3117|4631|9005|6139|4157|6923|8457|3775|3899|9165|3065|9391|9279|4073|6123|2591|8107|8913|9163|4303|772…	2.27e-07	GOCC:0042995	0.530364
86	47	COMPARTMENTS		Sm-like protein family complex	5.27e-06	SF3A1|SNRPD3|PHF5A|SF3A2|SF3B6|PRPF38A|ARFGEF1|PRPF6|ZMAT2|GEMIN5|LUC7L|SLU7|SNRPD1|CD2BP2|SF3B3|GEMIN2|MEPCE|SART1|PRPF3|SNRNP200|SF3B2|LSM10|GEMIN4|PRPF31|HEXIM1|SF3B1|SNRPD2|LUC7L2|SF3B5|DDX20|SF3A3|AAR2|PRPF4|SMN1|LUC7L3|PRPF40A|EFTUD2|STRAP|SNRPE|SNRPB|DDX39B|DDX46|LARP7|CLNS1A|SART3|PRPF8|SNRNP70	2490	4955|4151|4929|4957|4947|4975|2539|4907|4951|6247|6771|4977|4039|6749|4963|6221|6813|6547|6791|4983|4933|4879|6231|6787|5611|4961|4089|6775|4927|6217|4953|3523|6793|6207|6767|6785|3583|6833|4107|4985|4087|5197|4037|5419|6731|3571|6777	2.43e-07	GOCC:0120114	0.527819
105	53	COMPARTMENTS		Early endosome membrane	6.37e-06	SNX8|SNX3|SNX4|DAGLA|DNAJC13|RAB21|LRP6|VAC14|SNX1|PIKFYVE|PI4K2B|PML|RAB5A|EGFR|ZFYVE9|NEU3|UBXN6|GGA2|EEA1|LLGL1|RUFY1|VPS33B|CAV1|ATP9A|ATP7A|WDR91|WLS|RAB5B|PI4K2A|RAB14|HLA-C|GRIPAP1|HLA-G|ANXA1|SLC39A14|TMEM165|GGA1|OSBPL6|MON2|HLA-A|EPHB1|WDR81|SNX27|ATP13A3|GGA3|RABEP1|RAB5C|VTI1B|LITAF|EHD1|INPP5F|B2M|SNX6	2490	8245|8265|4341|9725|7773|9607|3497|8163|8105|6523|7825|6205|3775|3065|9923|10201|5693|8483|4263|3669|10177|2529|3063|10387|6849|7879|8805|7645|7285|3087|4253|9605|4249|7585|9173|8509|2637|3641|7873|4257|6017|7881|8257|9179|2601|3779|4305|4349|9485|6699|7817|4271|3653	2.96e-07	GOCC:0031901	0.519586
322	116	COMPARTMENTS		Transferase complex, transferring phosphorus-containing groups	6.37e-06	RB1CC1|CDK13|PIK3R2|EIF2AK2|PEPD|WDR7|CCNB1|CDK4|TAF5L|TANK|MPP5|VAC14|CCNT1|PIK3C3|BRD4|POLD3|PIK3CA|POLA2|PRKAR2A|ANLN|PIK3C2A|CDR2|PFKL|ANKRD40|PRKCI|CKB|INSR|EIF2AK3|TADA3|TAF7|PRKDC|RECQL5|PKM|POLE|PRKAG1|HSPA5|STK11|HEXIM1|TBK1|ATG101|GTF2F2|PRKAA1|PIK3R4|SCRIB|XRCC6|TRRAP|ERC1|MTOR|CTR9|BECN1|PIK3C2B|CDC73|ATF6|BCCIP|RPRD2|MYO6|CHUK|MMS19|POLR3A|PRPS1|CDK9|CCNY|PARD3|LAS1L|IRS2|NOL9|TAF2|P…	2490	3747|5593|3203|7057|7967|9629|3083|2773|9509|7073|8669|8163|5655|3855|2907|4489|3027|4523|3891|4203|7819|10011|4661|7603|3353|2719|6573|6489|9221|7837|4389|8419|4687|4487|3797|3287|3761|5611|3099|3859|9069|3807|3853|3355|4473|7411|5281|2819|5641|2767|6669|3531|6571|5645|3529|7113|2807|5623|3597|6071|5649|9847|9369|5425|4647|6971|4919|4507|9015|3589|2983|2975|5643|5657|5035|4477|3895|2721|3029|720…	2.98e-07	GOCC:0061695	0.519586
124	59	COMPARTMENTS		Lamellipodium	6.49e-06	PLCG1|APC|VAMP7|SLC9A1|ALS2|PXN|CDH2|SLC39A6|IQGAP2|ABLIM1|TSC1|STX4|P4HB|CARMIL1|STX3|CCDC88A|CORO1B|DPYSL3|FGD6|SHTN1|RAC1|ARPIN|SYNE2|EPHA2|NCKAP1|CDC42BPB|CDC42BPA|SCYL3|RAB13|PIP5K1A|PKN2|PLCE1|AMOT|PHACTR4|FGD1|ABI1|FLOT1|CTTN|PODXL|FSCN1|FLOT2|ROCK1|CORO1C|PTPN13|CD44|UNC5C|DGKZ|DBNL|PALLD|APBB2|CFL1|DAG1|SRGAP2|APBB1|PPP1R9B|CYFIP1|WASF2|ACTB|ARHGEF7	2490	6471|3483|3375|6899|4247|5833|4631|9005|3899|9279|3577|3113|4375|9855|4359|6031|8293|8905|9869|10357|3073|9671|7669|3257|3223|3231|4201|10033|3093|6519|4223|3043|3443|10305|8295|3255|4267|6531|8751|5547|4255|3927|7089|5841|5383|10381|8525|7425|6419|9875|6515|5987|4545|8271|9117|3205|3275|2763|4173	3.07e-07	GOCC:0030027	0.518776
1285	354	COMPARTMENTS		Plasma membrane bounded cell projection	6.49e-06	FKBP4|NGFR|SNAP29|MYH9|AURKA|FERMT1|RP2|TBCB|CEP41|SETX|PANX1|RAB35|CAMSAP2|TARDBP|PLCG1|SMO|KNSTRN|FXR2|ZC3H14|DOCK7|RABGAP1L|ACTN4|ATXN10|HIP1R|EXOC4|IGHMBP2|DAGLA|DZIP1|APC|EPC2|DAB2IP|IFT172|SLC7A5|CSNK1A1|PIK3C3|SLC12A2|CFAP20|VAMP7|KIF18A|DGCR8|WDR11|STRN|KIF1B|SLC9A1|TUBB4A|ALS2|CUL3|RAPGEF2|BBS7|RAB10|DNAH5|XPO5|PTPN23|PRKAR2A|PRKAR2B|ADAM22|ANLN|PXN|IQGAP1|CDH2|SLC39A6|CEP131|SOD1|WRAP73…	2490	2701|3675|3799|3075|2943|6507|7681|8093|6115|7277|8647|4239|8959|2997|6471|3321|5129|3337|7283|9437|9449|5331|9529|8303|3151|8423|9725|8937|3483|6539|9333|8327|3003|3447|3855|9527|8011|3375|2565|5213|4117|6495|2577|6899|6107|4247|3449|9423|7733|3107|9983|7949|7571|3891|3893|10085|4203|5833|3117|4631|9005|6139|4157|6923|8457|3775|3899|9165|3065|9279|4073|6123|2591|8913|9163|4303|7723|5253|10079|65…	3.08e-07	GOCC:0120025	0.518776
115	56	COMPARTMENTS		Kinetochore	7.03e-06	BOD1L1|KIF22|ZW10|CHMP4B|CHMP5|KNSTRN|H3-3B|CCNB1|APC|NDC80|CLASP1|CHMP2B|CENPE|SPDL1|NUF2|DYNC1LI1|SPC25|CENPH|SKA1|BUB1B|LRWD1|PLK1|BOD1|CHMP6|PINX1|SPAG5|SMC1A|KNTC1|KNL1|DCTN1|CENPF|NSL1|TPR|PMF1|BUB3|TTK|KIF2C|ZWINT|SUGT1|DYNLL1|ZNF207|NDE1|INS|CHMP7|CHMP1A|XPO1|PPP1R12A|DSN1|DCTN2|SUMO3|CKAP5|CHMP2A|ANAPC16|CLIP1|HNRNPU|CHAMP1	2490	3901|2555|5153|7543|4127|5129|3701|3083|3483|3941|5785|7569|2559|3939|4391|2571|5115|5101|3945|3947|4553|2949|3955|7417|8083|3505|4467|5145|5347|2569|3943|5805|3903|6369|4393|3721|2545|4385|2723|2613|6709|5157|3247|7567|7559|6589|7147|5807|2607|6213|5161|7573|3991|5779|6341|6355	3.42e-07	GOCC:0000776	0.515304
184	77	COMPARTMENTS		Nuclear membrane	7.03e-06	RB1CC1|AAAS|SIRT1|NUP107|NUP155|RIF1|CDK4|BRIP1|LRPPRC|LMNB1|NUP133|EPC1|GTF3C3|TMPO|PML|ITPRIP|RANBP2|NUP205|KPNB1|MCM3AP|NUP35|APEH|NEMP1|LEMD3|GLE1|NUP93|DHX37|TNKS|OSBPL3|NUP98|LYPLA1|LMNB2|PCM1|KPNA4|CBX3|LBR|TMEM201|PRICKLE1|DNAJB12|NUP50|DHCR7|PHF8|SYNE2|ZC3HC1|MYOF|MATR3-2|SLC30A1|SYNE1|TPR|TOR1AIP2|LMNA|EMD|MYO6|NDC1|ABL1|TRIM27|TXLNG|PLPP6|SUMO1|GAPDH|SUN1|XPO1|SUN2|SMPD4|SENP1|TNRC18|R…	2490	3747|6203|3791|5803|6291|3749|2773|4463|4733|3215|5787|9243|8021|3187|6205|10221|6301|6287|2737|8851|6289|5867|9093|7711|6269|6283|8081|3319|2519|6277|5799|6321|3869|5147|6379|6373|9073|3491|7783|3959|7957|6347|7669|6863|6417|6825|9175|7239|3903|9315|4627|8361|7113|6297|6445|3757|7781|10071|6249|3295|6175|6589|7103|4875|2929|10453|6263|9407|2845|4243|3175|6273|2749|6265|3851|4677|7051	3.39e-07	GOCC:0031965	0.515304
122	58	COMPARTMENTS		Intermediate filament cytoskeleton	8.02e-06	PKP2|KRT14|KRT23|PNN|HSDL1|SLC1A4|KRT13|KRT9|KRT31|KRT5|KRT1|KRT6C|KRT6B|KRT85|KRT82|LMNB1|PKP1|KRT71|CDH2|KRT10|CCT8|KRT16|DST|KRT17|KRT2|EXD2|TLK2|PLEC|TCHP|LMNB2|KRT76|KRT77|SYNE2|PJA2|KRT19|NES|LMNA|S100A8|MDN1|PKN2|NOL9|KRT6A|KRT81|KRT18|KRT80|GAPDH|MBP|KRT3|SMG7|ZNF131|VIM|KRT4|KRT8|BCAS3|DTNA|CLIP1|EPPK1|CTNNB1	2490	4563|5351|5365|6729|4865|3009|5381|5377|5359|5403|6187|5379|5399|9461|9457|3215|4611|9459|4631|5371|3545|5401|5387|5397|6171|8389|5637|4617|6583|6321|9463|9491|7669|9711|5369|5385|4627|6201|8813|4223|6971|5395|9455|4577|9487|3295|5531|5393|6817|9201|4605|6167|4597|7725|4549|5779|9719|3473	3.94e-07	GOCC:0045111	0.509583
192	79	COMPARTMENTS		trans-Golgi network	8.3e-06	VAMP3|CLTA|ATP7B|CORO7|WDR44|RELCH|STX6|COG3|KIF13A|RAB21|ARL1|NDST1|AP4E1|RAB11A|ARFGEF1|VAMP7|WDR11|OSBP|RAB10|GOLPH3|PIK3C2A|AP1AR|VPS51|ARFIP1|COG5|COG1|STX8|GCC2|GGA2|GBA|COG4|LLGL1|CLASP2|FAM91A1|ATP9A|ATP7A|WLS|RAC1|GOLGA4|IGF2R|AP1B1|VPS13B|COG2|RAB29|RAB13|GBF1|GNAS|OCRL|PLPP3|ARFGEF2|AZIN2|OPTN|SLC30A6|RHOBTB3|TMEM165|SNX9|VTI1A|TBC1D23|TGOLN2|ATG9A|PRKD1|BIRC6|COG6|CRACR2A|VPS52|INPP5K…	2490	2525|3383|9167|8287|4901|9199|4357|5313|5151|9607|8995|9885|5977|2679|2539|3375|4117|7455|3107|2523|7819|7751|4289|2695|5307|5297|4345|4299|8483|7345|5299|3669|8373|4195|10387|6849|8805|3073|4287|4307|7493|9669|5301|9833|3093|2685|7501|5305|7811|2527|8713|3847|8999|4295|8509|8189|4355|8487|4327|3837|7753|6473|5309|9771|4297|8631|4603|4313|10139|7143|2601|5993|7481|4353|3431|8925|7003|2689|5791	4.11e-07	GOCC:0005802	0.508092
719	217	COMPARTMENTS		Secretory granule	8.55e-06	SLC2A3|STK10|CDK13|VCL|SNAP29|MAPK1|MYH9|CHGA|PYGB|CTSZ|PGRMC1|PDAP1|PSMA2|NFKB1|WFS1|CTSC|LTF|CTSD|STBD1|TARDBP|CAT|SNAP23|COPB1|RAP1B|KRT1|ACTN4|DSG1|DSC1|LACRT|PSMB7|GGH|DNAJC13|LYZ|FAF2|SPAG9|PSMB1|ERP44|VAMP7|LGALS3BP|VAMP8|PKP1|PSMD3|ATP6V0A1|RAB10|RAB7A|ITIH4|TRIP11|SRP14|PFKL|S100A11|C1orf35|DYNC1LI1|ATP6V1A|FTH1|AHSG|LAMTOR1|LPCAT1|SERPINB3|OLA1|CXADR|STOM|CCT8|KPNB1|CSTB|ALB|APEH|FABP5|…	2490	4645|4171|5593|4615|3799|2727|3075|7357|4653|7471|7643|8243|3333|2783|8597|7505|7589|7507|3161|2997|7243|3119|2691|6497|6187|5331|4637|4629|7581|3331|9319|7773|7359|8383|8591|3349|2629|3375|9031|3377|4611|3373|9029|3107|3193|6871|5303|8143|4661|8457|10167|2571|8601|6259|6199|3163|7797|9499|6963|9163|4225|3545|2737|7479|5363|5867|8869|3555|8187|2625|10019|7595|4133|3291|3341|8477|7075|9077|3113|46…	4.27e-07	GOCC:0030141	0.506803
640	197	COMPARTMENTS		Vacuole	9.7e-06	OSBPL7|RB1CC1|SNAP29|MAPK1|PYGB|CTSZ|CHMP4B|TSC2|VPS18|CHMP5|CTSC|USP5|CTSD|CLTA|LRP1|SNRNP27|SNAP23|RAP1B|AP3B1|LRRC8A|STX17|GGH|DNAJC13|LYZ|SCARB1|VAC14|SPG11|SNX1|FAF2|SPAG9|PIK3C3|WDR59|RHEB|VAMP7|RRAGB|CHMP2B|VAMP8|ATP6V0A1|RAB7A|VPS33A|NPC1|ATP6V1A|FTH1|ATP6V1B2|LAMTOR1|LPCAT1|SERPINB3|GNAQ|STOM|CCT8|TMEM199|WDR24|NEU3|WDFY3|FYCO1|DTX3L|WDR41|FABP5|VPS35|HPS6|CCT2|UBXN6|ANKRD27|RPTOR|PSMD1|…	2490	3627|3747|3799|2727|4653|7471|7543|3067|6685|4127|7505|2971|7507|3383|8479|5521|3119|6497|8495|8653|3835|9319|7773|7359|4669|8163|5985|8105|8383|8591|3855|6023|3831|3375|3809|7569|3377|9029|3193|4241|7011|8601|6259|5885|3163|7797|9499|3467|4225|3545|9631|7055|10201|3785|3767|9147|3815|8869|7877|9675|3555|5693|8369|3849|3291|10037|8795|3455|7345|7075|9077|7417|3113|4383|10231|10405|2529|4279|6905|…	4.89e-07	GOCC:0005773	0.501323
160	69	COMPARTMENTS		Protein kinase complex	1.13e-05	RB1CC1|CDK13|EIF2AK2|WDR7|CCNB1|CDK4|TANK|MPP5|CCNT1|PIK3C3|BRD4|PRKAR2A|ANLN|CDR2|ANKRD40|PRKCI|CKB|INSR|EIF2AK3|PRKDC|PKM|PRKAG1|HSPA5|STK11|HEXIM1|TBK1|ATG101|PRKAA1|SCRIB|XRCC6|ERC1|MTOR|BECN1|ATF6|BCCIP|CHUK|MMS19|CDK9|CCNY|PARD3|LAS1L|IRS2|NOL9|CDK14|TP53BP1|CHEK2|CCNK|ERCC2|XRCC5|PRKAR1A|TRAF3|CDK1|INS|WEE2|RELA|SMCR8|DAPK1|CDK12|ERN1|VPS52|SEPTIN7|CDK5|LARP7|ATG13|PRKAB1|ACVR1B|IKBKG|PATJ…	2490	3747|5593|7057|9629|3083|2773|7073|8669|5655|3855|2907|3891|4203|10011|7603|3353|2719|6573|6489|4389|4687|3797|3287|3761|5611|3099|3859|3807|3355|4473|5281|2819|2767|6571|5645|2807|5623|5649|9847|9369|5425|4647|6971|9015|2983|2975|5657|5035|4477|3895|2721|3029|3247|9361|2761|3839|6915|5653|5451|4297|7129|2791|4037|3861|3803|9921|2647|8235|6607	5.76e-07	GOCC:1902911	0.494692
93	48	COMPARTMENTS		Site of polarized growth	1.26e-05	FKBP4|NGFR|SETX|DOCK7|EXOC4|IGHMBP2|ALS2|IQGAP1|ABLIM1|CXADR|IGF2BP1|TWF2|TAOK2|USP9X|BASP1|CLASP2|HSP90AA1|ADGRL1|MAPT|NEO1|DTNBP1|DPYSL3|SHTN1|MYO9A|MAP2|COPA|PI4K2A|HSP90AB1|SYAP1|RUFY3|FSCN1|DBN1|GAP43|COBL|MYO5A|PLEKHA5|UNC5C|SEPTIN7|KLC1|CDK5|APBB2|CFL1|PTPRS|APBB1|MYO19|C9orf72|CDC42|SNCA	2490	2701|3675|7277|9437|3151|8423|4247|3117|9279|9163|5253|7139|5133|3035|3177|8373|2837|8539|2803|6005|8497|8905|10357|10135|3871|2659|7285|2835|8505|10413|5547|4191|5539|8291|3109|9351|10381|7129|2623|2791|9875|6515|9383|8271|10373|3851|3095|4143	6.46e-07	GOCC:0030427	0.489963
84	45	COMPARTMENTS		Membrane coat	1.27e-05	CHMP4B|AFTPH|CLTA|COPB1|AP3B1|AP4E1|ARCN1|SCYL1|RAB5A|AP1G2|EPN2|COPG1|AP3S1|COPB2|SEC23B|SEC24C|KCNQ5|AP3M1|SYNJ2|AP1B1|AP2A1|COPA|EPS15|SAR1A|SEC13|DNM2|PICALM|SEC31A|SEC24A|SAR1B|NECAP2|EPS15L1|COPG2|AP2M1|EPN1|SEC24B|CLINT1|COPZ1|AP1M2|CHMP2A|AP2S1|CLTC|AP2B1|SYNRG|AP3D1	2490	7543|8943|3383|2691|8495|5977|2649|9401|3775|7867|3049|2653|8499|2667|8217|7495|8127|6391|6689|7493|3427|2659|3417|8219|5795|6399|3389|6449|7485|7489|3391|4277|2655|3445|3437|7487|8359|2657|7481|7573|3407|3431|3415|7415|7875	6.58e-07	GOCC:0030117	0.48962
63	37	COMPARTMENTS		Cytoplasmic stress granule	2.38e-05	NUFIP2|TARDBP|IGF2BP3|MBNL1|IGF2BP1|RPTOR|PABPC1|TRIM25|LARP4B|LARP1|CAPRIN1|VCP|RC3H1|TIAL1|YTHDF1|STAU1|PABPC4|HNRNPK|DDX1|G3BP1|ATXN2L|ELAVL1|RBM4|GIGYF2|UBAP2L|PUM1|MOV10|EIF4G1|DHX36|CELF1|YTHDF2|LSM14A|ATXN2|YTHDF3|DDX6|C9orf72|DDX3X	2490	3657|2997|5249|6811|5253|3849|6397|4423|8147|7925|6959|4159|7941|6821|5251|3053|7171|4001|4705|6059|8447|3047|4909|7905|8441|5065|7951|7191|7901|7935|5241|7911|5993|5243|5225|3851|3655	1.25e-06	GOCC:0010494	0.462342
112	53	COMPARTMENTS		Condensed chromosome, centromeric region	2.57e-05	BOD1L1|KIF22|ZW10|KNSTRN|H3-3B|CCNB1|APC|NDC80|CLASP1|CHMP2B|CENPE|SPDL1|NUF2|DYNC1LI1|SPC25|CENPH|SKA1|BUB1B|LRWD1|PLK1|BOD1|PINX1|SPAG5|SMC1A|KNTC1|KNL1|CBX3|DCTN1|CENPF|NSL1|TPR|PMF1|BUB3|TTK|KIF2C|ZWINT|SUGT1|DYNLL1|ZNF207|NDE1|INS|CHMP7|XPO1|PPP1R12A|DSN1|DCTN2|SUMO3|CKAP5|CHMP2A|ANAPC16|CLIP1|HNRNPU|CHAMP1	2490	3901|2555|5153|5129|3701|3083|3483|3941|5785|7569|2559|3939|4391|2571|5115|5101|3945|3947|4553|2949|3955|8083|3505|4467|5145|5347|6379|2569|3943|5805|3903|6369|4393|3721|2545|4385|2723|2613|6709|5157|3247|7567|6589|7147|5807|2607|6213|5161|7573|3991|5779|6341|6355	1.36e-06	GOCC:0000779	0.459007
81	43	COMPARTMENTS		Intermediate filament	2.57e-05	PKP2|KRT14|PNN|SLC1A4|KRT13|KRT9|KRT31|KRT5|KRT1|KRT6C|KRT6B|KRT85|KRT82|LMNB1|PKP1|KRT71|CDH2|KRT10|KRT16|DST|KRT17|KRT2|TLK2|TCHP|LMNB2|KRT76|KRT77|KRT19|NES|LMNA|KRT6A|KRT81|KRT18|KRT80|GAPDH|MBP|KRT3|VIM|KRT4|KRT8|CLIP1|EPPK1|CTNNB1	2490	4563|5351|6729|3009|5381|5377|5359|5403|6187|5379|5399|9461|9457|3215|4611|9459|4631|5371|5401|5387|5397|6171|5637|6583|6321|9463|9491|5369|5385|4627|5395|9455|4577|9487|3295|5531|5393|4605|6167|4597|5779|9719|3473	1.38e-06	GOCC:0005882	0.459007
81	43	COMPARTMENTS		Growth cone	2.57e-05	FKBP4|NGFR|SETX|DOCK7|EXOC4|IGHMBP2|ALS2|IQGAP1|ABLIM1|CXADR|IGF2BP1|TWF2|TAOK2|USP9X|BASP1|CLASP2|HSP90AA1|ADGRL1|MAPT|NEO1|DTNBP1|DPYSL3|SHTN1|MYO9A|MAP2|COPA|HSP90AB1|SYAP1|RUFY3|FSCN1|DBN1|GAP43|COBL|MYO5A|UNC5C|KLC1|CDK5|APBB2|CFL1|PTPRS|APBB1|C9orf72|SNCA	2490	2701|3675|7277|9437|3151|8423|4247|3117|9279|9163|5253|7139|5133|3035|3177|8373|2837|8539|2803|6005|8497|8905|10357|10135|3871|2659|2835|8505|10413|5547|4191|5539|8291|3109|10381|2623|2791|9875|6515|9383|8271|3851|4143	1.38e-06	GOCC:0030426	0.459007
75	41	COMPARTMENTS		Small nuclear ribonucleoprotein complex	2.57e-05	SF3A1|SNRPD3|PHF5A|SF3A2|SF3B6|PRPF38A|ARFGEF1|PRPF6|ZMAT2|LUC7L|SLU7|SNRPD1|CD2BP2|SF3B3|MEPCE|SART1|PRPF3|SNRNP200|SF3B2|LSM10|GEMIN4|PRPF31|HEXIM1|SF3B1|SNRPD2|LUC7L2|SF3B5|SF3A3|AAR2|PRPF4|LUC7L3|PRPF40A|EFTUD2|SNRPE|SNRPB|DDX39B|DDX46|LARP7|SART3|PRPF8|SNRNP70	2490	4955|4151|4929|4957|4947|4975|2539|4907|4951|6771|4977|4039|6749|4963|6813|6547|6791|4983|4933|4879|6231|6787|5611|4961|4089|6775|4927|4953|3523|6793|6767|6785|3583|4107|4985|4087|5197|4037|6731|3571|6777	1.38e-06	GOCC:0030532	0.459007
797	232	COMPARTMENTS		Secretory vesicle	2.91e-05	SLC2A3|STK10|CDK13|VCL|SNAP29|MAPK1|MYH9|CHGA|PYGB|CTSZ|PGRMC1|PDAP1|PSMA2|NFKB1|WFS1|CTSC|LTF|CTSD|STBD1|TARDBP|CAT|SNAP23|COPB1|RAP1B|KRT1|ACTN4|DSG1|DSC1|LACRT|PSMB7|GGH|DNAJC13|LYZ|FAF2|SPAG9|PSMB1|ERP44|VAMP7|LGALS3BP|VAMP8|PKP1|PSMD3|ATP6V0A1|RAB10|RAB7A|ITIH4|TRIP11|SRP14|PFKL|S100A11|C1orf35|RAB5A|DYNC1LI1|ATP6V1A|FTH1|AHSG|LAMTOR1|LPCAT1|SERPINB3|OLA1|CXADR|STOM|CCT8|KPNB1|CSTB|ALB|APEH|…	2490	4645|4171|5593|4615|3799|2727|3075|7357|4653|7471|7643|8243|3333|2783|8597|7505|7589|7507|3161|2997|7243|3119|2691|6497|6187|5331|4637|4629|7581|3331|9319|7773|7359|8383|8591|3349|2629|3375|9031|3377|4611|3373|9029|3107|3193|6871|5303|8143|4661|8457|10167|3775|2571|8601|6259|6199|3163|7797|9499|6963|9163|4225|3545|2737|7479|5363|5867|3481|8869|3555|8187|2625|10019|7595|10299|4133|3291|3341|8477|7…	1.6e-06	GOCC:0099503	0.453611
124	56	COMPARTMENTS		ficolin-1-rich granule lumen	3.9e-05	CDK13|VCL|MAPK1|CTSZ|PDAP1|PSMA2|CTSD|CAT|KRT1|PSMB7|PSMB1|PSMD3|SRP14|PFKL|C1orf35|FTH1|CCT8|KPNB1|CSTB|APEH|EEF2|PSMD2|PKM|IMPDH2|PLEKHO2|HSP90AA1|EEF1A1|HUWE1|HMGB1|PSMD12|VCP|XRCC6|PNP|PGAM1|HSP90AB1|HSPA1B|CSNK2B|PRDX4|CALML5|ASAH1|PGM2|JUP|GSTP1|PSMD14|KCMF1|PSMC2|PSMD13|DBNL|PPIA|CAPN1|HSPA8|CAND1|ACLY|PSMC3|DDX3X|ALDOA	2490	5593|4615|2727|7471|8243|3333|7507|7243|6187|3331|3349|3373|8143|4661|10167|6259|3545|2737|7479|5867|4133|3341|4687|7177|9981|2837|2735|2895|6631|3293|4159|4473|6659|4659|2835|2809|3477|7631|2789|7349|7241|4211|6839|2915|10055|3317|3301|7425|2795|7451|2817|4885|5583|3335|3655|4673	2.15e-06	GOCC:1904813	0.440894
128	57	COMPARTMENTS		Golgi-associated vesicle	4.43e-05	SPG21|CTSZ|CTSC|AFTPH|COPB1|LMAN1|PI4KA|ECPAS|STX17|ARCN1|USO1|SCAP|SCYL1|YIPF5|GJA1|TMEM199|STX5|TMED10|STX18|AP1G2|COPG1|SEC16A|COPB2|SEC23B|SEC24C|IGF2R|AP1B1|AP2A1|ERGIC2|F8|COPA|GOPC|OCRL|SAR1A|RAB14|HLA-C|HLA-G|SEC13|STK26|STEAP2|SEC31A|HLA-A|SEC24A|SAR1B|TGOLN2|SCFD1|ZDHHC13|COPG2|GOLGA2|SEC24B|COPZ1|SEC22B|AP1M2|SYNRG|FURIN|ITM2B|B2M	2490	5957|7471|7505|8943|2691|5285|4855|4139|3835|2649|2635|7647|9401|9263|4237|9631|4339|2625|4319|7867|2653|7483|2667|8217|7495|4307|7493|3427|7257|7499|2659|5997|5305|8219|3087|4253|4249|5795|8773|8199|6449|4257|7485|7489|4327|5275|9397|2655|5295|7487|2657|2631|7481|7415|7003|8879|4271	2.46e-06	GOCC:0005798	0.43536
676	201	COMPARTMENTS		Plasma membrane region	4.59e-05	RALA|SNAP29|MAPK1|MYH9|FERMT1|RP2|RAB35|LRP1|PLCG1|SMO|HIP1R|JAG1|DAGLA|APC|SLC7A5|SCARB1|RAB11A|DNAJA3|SLC12A2|KIF18A|PACSIN2|CD81|STRN|RAPGEF2|BBS7|PLPP1|PRKAR2A|CDH2|SLC39A6|ERBB2|OSMR|EGFR|ATP6V1B2|RPS3|ANK3|GJA1|CXADR|RHOC|STOM|NKD2|RAPGEF6|ARF6|INSR|ARF4|CAVIN3|DST|SLC19A1|ADAM17|DAB2|MET|STX4|MPDZ|MARVELD2|PSD3|MYO1D|CLASP2|CADM1|ABCC5|HIP1|NME1|STX3|EZR|ATAD1|EEF1A1|CAV1|HSPD1|ADGRL1|MAPT…	2490	3023|3799|2727|3075|6507|7681|4239|8479|6471|3321|8303|8573|9725|3483|3003|4669|2679|4711|9527|2565|6957|4197|6495|9423|7733|7803|3891|4631|9005|3037|10065|3065|5885|4073|2591|4237|9163|4303|4225|3481|8437|3121|6573|2697|9989|5387|9811|5563|3455|3031|3113|8475|9273|10095|7091|8373|6007|7513|6455|7421|4359|3751|8507|2735|3063|5495|8539|2803|3267|10463|3149|4207|6467|6457|6849|4579|2599|5837|3357|3…	2.57e-06	GOCC:0098590	0.433819
97	47	COMPARTMENTS		Leading edge membrane	5.68e-05	FERMT1|PLCG1|HIP1R|DAGLA|APC|SLC39A6|EGFR|RPS3|ARF4|STX4|PSD3|MYO1D|CLASP2|NME1|EZR|EEF1A1|MAPT|MTSS2|NF2|RAC1|SPTBN1|SYNE2|EPHA2|ATP2B2|NCKAP1|MACF1|ARHGEF2|PIP5K1A|PLEKHA1|IFIT5|AKT2|AKAP5|ITGB1|DOCK8|CD44|VEZT|INPP5K|MPP2|CFL1|PTPRK|EPS8L2|C2CD5|APPL2|KANK1|PPP1R9B|EPS8|MYO1C	2490	6507|6471|8303|9725|3483|9005|3065|4073|2697|3113|10095|7091|8373|7421|3751|2735|2803|3267|6467|3073|7141|7669|3257|10045|3223|5353|6389|6519|10163|8935|2777|3881|3181|8621|5383|8129|8631|8237|6515|4583|7119|3085|8739|3617|9117|3277|3081	3.21e-06	GOCC:0031256	0.424565
138	59	COMPARTMENTS		Recycling endosome	7.94e-05	VAMP3|MICALL1|EHD4|RAB35|TUBG1|RELCH|RAB11FIP5|RAB11A|PACSIN2|VAMP8|RAB10|VPS51|MYO5B|NEU3|LMTK2|ARF6|PDIA3|STX8|DENND6A|ATP9A|RAC1|ENTR1|RAB29|STX7|RAB13|RAB11FIP2|RAP2C|ARFGEF2|RAB14|STX12|HLA-C|GRIPAP1|HLA-G|OPTN|VPS16|TFRC|AKAP5|HLA-A|ATG9A|TNIK|NDRG1|VPS52|ATP13A3|NISCH|ATP11A|SNF8|GGA3|TUBA1A|RABEP1|RAN|VTI1B|VIPAS39|USP6|EHD1|SCAMP1|RAB11FIP4|LZTR1|INPP5F|B2M	2490	2525|6937|6691|4239|6145|9199|2543|2679|6957|3377|3107|4289|7111|10201|10029|3121|4275|4345|9715|10387|3073|7399|9833|4347|3093|2621|9769|2527|3087|4351|4253|9605|4249|3847|4283|3191|3881|4257|3837|8763|6579|4297|9179|8165|9915|7565|2601|3051|3779|3671|4349|7323|2923|6699|8925|2693|6697|7817|4271	4.52e-06	GOCC:0055037	0.410018
45	29	COMPARTMENTS		Actomyosin	8.02e-05	MYH9|ACTN4|PXN|ABLIM1|ZYX|CORO1B|MYH10|CDC42BPB|ACTA1|CDC42BPA|PDLIM1|AMOT|FSCN1|DBN1|ACTN1|LIMA1|DAAM1|SEPTIN9|PDCD6IP|SEPTIN7|FBLIM1|SEPTIN11|PALLD|MYO18A|CNN2|MYL12B|MYH14|TPM4|TPM3	2490	3075|5331|5833|9279|5839|8293|3033|3231|6525|4201|5535|3443|5547|4191|3217|6511|3489|7427|7575|7129|6435|9979|6419|7143|6503|6493|7155|6501|5279	4.6e-06	GOCC:0042641	0.409583
65	36	COMPARTMENTS		Actin filament	8.19e-05	WASL|TMOD1|EHBP1|IQGAP1|JAM3|TWF2|CARMIL1|EZR|CORO1B|DPYSL3|PDLIM7|PLS3|CD2AP|NCKAP1|ACTA1|FLNA|MYO6|PDLIM1|AMOT|POF1B|SRC|DIAPH1|MYO1B|DIAPH3|MARK2|SEPTIN9|PALLD|DMTN|CFL1|MYO9B|PDLIM5|TPM4|ACTB|TPM2|MYO1C|TPM3	2490	3281|5681|7863|3117|9001|7139|9855|3751|8293|8905|5825|8275|7099|3223|6525|3141|7113|5535|3443|9817|2771|3243|9045|3265|8927|7427|6419|5683|6515|4215|6431|6501|2763|6499|3081|5279	4.74e-06	GOCC:0005884	0.408672
27	22	COMPARTMENTS		Polysomal ribosome	8.19e-05	RPL18A|NUFIP2|RPL19|RPS23|RPL38|ABCF1|LARP4B|RPS26|RPL39|DHX9|RPL7A|RPL10A|RPL24|RPL31|RPL6|RPL36A|RPL32|RPL30|RPL18|RPL36|RPS28|RPL11	2490	5069|3657|3997|4767|5051|7161|8147|5061|5929|4905|5059|5075|7727|4049|4095|8151|3719|4071|6809|5045|5009|4771	4.74e-06	GOCC:0042788	0.408672
519	160	COMPARTMENTS		Mitochondrial envelope	9.06e-05	TIMM21|TIGAR|UQCRC1|SLC25A1|PGRMC1|PPIF|SLC25A11|SLC25A3|BNIP1|NDUFS7|MRPS7|MSTO1|ARL2|TRAP1|PMPCB|MTX2|NDUFA10|ABCB7|PTCD3|ERAL1|USP30|RAB11FIP5|MRPL44|RMDN3|ATP5F1B|FOXRED1|NNT|SDHA|GRPEL1|ACAD11|NDUFA9|UQCRC2|AFG3L2|SOD1|TIMM44|RPS27A|MRPS5|CISD2|NDUFB11|RPS3|SLC25A4|TOMM70|AIFM1|MRPL10|ATP5PO|BAX|CLPB|CHCHD4|NDUFAF2|HSPA9|CLPX|NDUFA7|MRPL58|ATP5PD|MFF|MTCH2|LETM1|CEP89|UQCRFS1|CYCS|GPD2|ACAD9…	2490	4861|4675|5433|5857|7643|2799|5911|5899|4317|2881|4823|9255|2521|2731|5415|8673|2871|7263|4839|4801|2937|2543|4813|9107|5499|2861|6657|5409|5505|7965|2857|5467|4703|4157|2709|2979|4843|8611|2855|4073|5491|2793|4699|4795|5913|6661|4849|5501|2879|3743|5025|2873|4777|5421|6549|6927|8121|9737|5483|5575|6073|2877|8389|4415|10099|7177|7729|9259|8117|5461|2865|2869|5577|9511|9803|8507|3773|5917|8857|693…	5.31e-06	GOCC:0005740	0.404287
83	41	COMPARTMENTS		Autophagosome	0.00016	OSBPL7|RB1CC1|SNAP29|CHMP4B|CHMP5|STX17|PIK3C3|CHMP2B|RAB7A|VPS33A|FTH1|WDFY3|FYCO1|CHMP6|NBR1|HTT|PIK3R4|BECN1|AUP1|OPTN|SQSTM1|VTI1A|JMY|CHMP7|CHMP1A|WDR81|ATG9A|PLEKHM1|PRKD1|TEX264|CALCOCO2|TBC1D5|RAB23|AMBRA1|HSPA8|ZFYVE1|NCOA4|CHMP2A|SH3GLB1|C9orf72|STING1	2490	3627|3747|3799|7543|4127|3835|3855|7569|3193|4241|6259|3785|3767|7417|3843|4145|3853|2767|3621|3847|3451|4355|8289|7567|7559|7881|3837|3771|7753|3765|3857|8803|9299|3841|2817|3823|3763|7573|3793|3851|8387	9.28e-06	GOCC:0005776	0.379588
62	34	COMPARTMENTS		Proteasome complex	0.00017	PSMA4|PSMC4|PSMA3|PSMA2|HSPB1|ECPAS|PSMB7|PSMC1|PSMA6|USP14|PSMB1|PSMD3|PSMB6|PSME3|CLPB|UBLCP1|CLPX|PSMD1|PSMD2|PSMC5|PSMA8|PSMD12|RAD23B|VCP|PSMD4|PSMB2|PSMD14|PSMC2|PSMD13|PSMA1|ADRM1|PSMC3|PSMB3|PSMC6	2490	3311|3339|3305|3333|2779|4139|3331|3307|3315|2969|3349|3373|3323|3299|4849|4153|5025|3291|3341|3325|3313|3293|5097|4159|3297|3309|2915|3317|3301|3359|4161|3335|3303|3365	1.01e-05	GOCC:0000502	0.376955
136	57	COMPARTMENTS		Cytoplasmic side of membrane	0.00017	MYH9|CHMP4B|DSG1|RAB21|ARL1|MAP2K2|IQGAP1|RAB5A|GNA12|CDK16|FER|GNAQ|TIAM1|GNB2|GNAI2|BORCS5|RASA3|EZR|EEF1A1|PALM|FERMT2|DLG1|RAC1|RPS26|NPHS2|GNAI3|GNAS|PTPN1|SRC|PTPN3|GNA14|SNX5|GNB1|DNAJA1|SYAP1|EXOC1|TGM3|PKP4|SNX9|G6PD|AKAP5|HM13|THADA|CYTH1|CYLD|GNA13|RACGAP1|KCNAB1|GRAMD1A|LITAF|RPL27|RPS28|PPP1R9B|GNAZ|FARP1|GNAI1|ESYT2	2490	3075|7543|4637|9607|8995|6465|3117|3775|9165|7403|8107|3467|3057|2617|5821|10231|9417|3751|2735|10463|6517|4579|3073|5061|7131|6909|7501|6563|2771|9365|8161|8263|6889|2717|8505|3139|9291|4625|8189|4665|3881|8377|8847|2675|2927|4541|2575|8681|9837|9485|4093|5009|9117|9973|3261|6907|9839	1.03e-05	GOCC:0098562	0.376955
37	25	COMPARTMENTS		Chaperone complex	0.00019	RPAP3|STUB1|CDC37|HSPE1|CCT7|GRPEL1|CCT6A|CCT5|HSPB8|CCT8|CCT3|TSC1|CCT2|TCP1|RUVBL1|HSPD1|STIP1|BAG3|BAG2|HSP90AB1|DNAJC9|CCT4|HSPA8|RUVBL2|PTGES3	2490	3503|2801|2813|4009|3549|5505|3547|3563|3533|3545|3541|3577|3555|3557|3605|5495|2825|3551|3561|2835|3539|3543|2817|3609|2829	1.14e-05	GOCC:0101031	0.372125
51	30	COMPARTMENTS		Vesicle coat	0.0002	AFTPH|COPB1|ARCN1|SCYL1|AP1G2|EPN2|COPG1|COPB2|SEC23B|SEC24C|SYNJ2|AP1B1|AP2A1|COPA|SAR1A|SEC13|SEC31A|SEC24A|SAR1B|NECAP2|COPG2|AP2M1|EPN1|SEC24B|CLINT1|COPZ1|AP1M2|AP2S1|AP2B1|SYNRG	2490	8943|2691|2649|9401|7867|3049|2653|2667|8217|7495|6689|7493|3427|2659|8219|5795|6449|7485|7489|3391|2655|3445|3437|7487|8359|2657|7481|3407|3415|7415	1.2e-05	GOCC:0030120	0.369897
51	30	COMPARTMENTS		Ruffle membrane	0.0002	FERMT1|PLCG1|HIP1R|APC|EGFR|RPS3|ARF4|PSD3|CLASP2|NME1|EZR|EEF1A1|MTSS2|NF2|RAC1|MACF1|ARHGEF2|PIP5K1A|PLEKHA1|IFIT5|AKT2|ITGB1|INPP5K|CFL1|EPS8L2|C2CD5|APPL2|KANK1|PPP1R9B|EPS8	2490	6507|6471|8303|3483|3065|4073|2697|10095|8373|7421|3751|2735|3267|6467|3073|5353|6389|6519|10163|8935|2777|3181|8631|6515|7119|3085|8739|3617|9117|3277	1.2e-05	GOCC:0032587	0.369897
570	170	COMPARTMENTS		Lytic vacuole	0.00021	RB1CC1|SNAP29|MAPK1|PYGB|CTSZ|TSC2|VPS18|CHMP5|CTSC|USP5|CTSD|CLTA|LRP1|SNAP23|RAP1B|AP3B1|LRRC8A|GGH|DNAJC13|LYZ|SCARB1|SPG11|SNX1|FAF2|SPAG9|PIK3C3|WDR59|RHEB|VAMP7|RRAGB|CHMP2B|VAMP8|ATP6V0A1|RAB7A|VPS33A|NPC1|ATP6V1A|FTH1|ATP6V1B2|LAMTOR1|LPCAT1|SERPINB3|GNAQ|STOM|CCT8|WDR24|NEU3|FYCO1|DTX3L|WDR41|FABP5|VPS35|HPS6|CCT2|UBXN6|ANKRD27|RPTOR|PSMD1|CSPG4|SNX14|DAB2|GBA|TOLLIP|CPNE1|CHMP6|CALR|BOR…	2490	3747|3799|2727|4653|7471|3067|6685|4127|7505|2971|7507|3383|8479|3119|6497|8495|8653|9319|7773|7359|4669|5985|8105|8383|8591|3855|6023|3831|3375|3809|7569|3377|9029|3193|4241|7011|8601|6259|5885|3163|7797|9499|3467|4225|3545|7055|10201|3767|9147|3815|8869|7877|9675|3555|5693|8369|3849|3291|10037|8795|3455|7345|7075|9077|7417|4383|10231|10405|2529|4279|6905|9059|2837|7869|4359|5851|8507|2735|6045|…	1.3e-05	GOCC:0000323	0.367778
486	149	COMPARTMENTS		Mitochondrial membrane	0.00022	TIMM21|TIGAR|UQCRC1|SLC25A1|PGRMC1|SLC25A11|SLC25A3|BNIP1|NDUFS7|MRPS7|MSTO1|TRAP1|PMPCB|MTX2|NDUFA10|ABCB7|PTCD3|ERAL1|USP30|RAB11FIP5|MRPL44|RMDN3|ATP5F1B|FOXRED1|NNT|SDHA|GRPEL1|ACAD11|NDUFA9|UQCRC2|AFG3L2|TIMM44|RPS27A|MRPS5|CISD2|NDUFB11|RPS3|SLC25A4|TOMM70|AIFM1|MRPL10|ATP5PO|BAX|NDUFAF2|HSPA9|CLPX|NDUFA7|MRPL58|ATP5PD|MFF|MTCH2|LETM1|UQCRFS1|CYCS|GPD2|ACAD9|EXD2|TYMS|SFXN1|IMPDH2|RHOT2|SLC…	2490	4861|4675|5433|5857|7643|5911|5899|4317|2881|4823|9255|2731|5415|8673|2871|7263|4839|4801|2937|2543|4813|9107|5499|2861|6657|5409|5505|7965|2857|5467|4703|2709|2979|4843|8611|2855|4073|5491|2793|4699|4795|5913|6661|2879|3743|5025|2873|4777|5421|6549|6927|8121|5483|5575|6073|2877|8389|4415|10099|7177|7729|9259|8117|5461|2865|2869|5577|9511|9803|8507|3773|5917|8857|6935|7655|10343|5503|10319|5887|2…	1.4e-05	GOCC:0031966	0.365758
46	28	COMPARTMENTS		SNARE complex	0.00023	VAMP3|SNAP29|BET1|YKT6|GOSR1|BNIP1|SNAP23|SNX4|STX6|STX17|VAMP7|VAMP8|USE1|STX5|STX8|STX18|SNAP47|STX4|NAPG|STX3|STX7|STX12|VTI1A|COG6|VAMP2|VTI1B|SEC22B|STX10	2490	2525|3799|4333|4331|4343|4317|3119|4341|4357|3835|3375|3377|4315|4339|4345|4319|4337|3113|4323|4359|4347|4351|4355|5309|3097|4349|2631|4353	1.46e-05	GOCC:0031201	0.363827
314	105	COMPARTMENTS		Vacuolar membrane	0.00024	SNAP29|CHMP4B|VPS18|CHMP5|CTSD|CLTA|LRP1|SNRNP27|RAP1B|AP3B1|LRRC8A|STX17|DNAJC13|SCARB1|VAC14|SPG11|SPAG9|WDR59|RHEB|VAMP7|RRAGB|CHMP2B|VAMP8|ATP6V0A1|RAB7A|VPS33A|NPC1|ATP6V1A|ATP6V1B2|LAMTOR1|LPCAT1|STOM|TMEM199|WDR24|NEU3|WDFY3|WDR41|VPS35|HPS6|UBXN6|RPTOR|GBA|CPNE1|CHMP6|BORCS5|ATP6V0A2|STARD3|EEF1A1|PLD1|MEAK7|VAPA|ANXA2|AP3M1|SLC30A7|AP2A1|ATP6V1H|VPS13A|MTOR|STX7|PI4K2A|SURF4|PPA1|RNF19B|…	2490	3799|7543|6685|4127|7507|3383|8479|5521|6497|8495|8653|3835|7773|4669|8163|5985|8591|6023|3831|3375|3809|7569|3377|9029|3193|4241|7011|8601|5885|3163|7797|4225|9631|7055|10201|3785|3815|7877|9675|5693|3849|7345|9077|7417|10231|9059|7869|2735|3149|5345|3645|6995|6391|9171|3427|5871|5783|2819|4347|7285|2609|6037|9943|3087|9633|7865|4267|8381|4283|9173|8509|9027|5795|8289|7981|9033|3801|7567|7559|81…	1.51e-05	GOCC:0005774	0.361979
105	47	COMPARTMENTS		Centriolar satellite	0.00025	KNSTRN|RBM39|DZIP1|RAB11FIP5|RAB11A|SPAG9|CSPP1|UBN1|CEP72|CEP131|UPF3B|SKA1|NUDT21|KIF5B|PIBF1|SPAG5|FLII|TACC3|PCM1|EXOC7|C2CD3|SSX2IP|OFD1|TAP1|CD2AP|PCNT|KIAA0753|MPP1|ODF2L|CNTRL|FLOT1|PODXL|LATS2|KRT18|G6PD|KEAP1|RASSF7|WDR62|CEP162|DYSF|CCDC14|NEK1|C2CD5|YTHDF2|CEP290|CCDC61|PATJ	2490	5129|4707|8937|2543|2679|8591|8333|8789|5321|6139|6255|3945|5261|2583|9747|3505|7145|3273|3869|2651|8331|9513|3787|9325|7099|6137|9745|7121|8157|6131|4267|8751|3423|4577|4665|4123|6681|7441|6143|6437|8403|8425|3085|5241|6127|9733|8235	1.62e-05	GOCC:0034451	0.360206
566	168	COMPARTMENTS		Lysosome	0.00028	RB1CC1|SNAP29|MAPK1|PYGB|CTSZ|TSC2|VPS18|CHMP5|CTSC|USP5|CTSD|CLTA|LRP1|SNAP23|RAP1B|AP3B1|LRRC8A|GGH|DNAJC13|LYZ|SCARB1|SPG11|SNX1|FAF2|SPAG9|PIK3C3|WDR59|RHEB|VAMP7|RRAGB|CHMP2B|VAMP8|ATP6V0A1|RAB7A|VPS33A|NPC1|ATP6V1A|FTH1|ATP6V1B2|LAMTOR1|LPCAT1|SERPINB3|GNAQ|STOM|CCT8|WDR24|NEU3|FYCO1|DTX3L|WDR41|FABP5|VPS35|HPS6|CCT2|UBXN6|ANKRD27|RPTOR|PSMD1|CSPG4|SNX14|DAB2|GBA|TOLLIP|CPNE1|CHMP6|CALR|BOR…	2490	3747|3799|2727|4653|7471|3067|6685|4127|7505|2971|7507|3383|8479|3119|6497|8495|8653|9319|7773|7359|4669|5985|8105|8383|8591|3855|6023|3831|3375|3809|7569|3377|9029|3193|4241|7011|8601|6259|5885|3163|7797|9499|3467|4225|3545|7055|10201|3767|9147|3815|8869|7877|9675|3555|5693|8369|3849|3291|10037|8795|3455|7345|7075|9077|7417|4383|10231|10405|2529|4279|6905|9059|2837|7869|4359|5851|8507|2735|6045|…	1.82e-05	GOCC:0005764	0.355284
90	42	COMPARTMENTS		Endopeptidase complex	0.00032	PSMA4|PSMC4|PSMA3|PIGU|PSMA2|HSPB1|ECPAS|PSMB7|PSMC1|PSMA6|USP14|PSMB1|PSMD3|PSMB6|PSME3|CLPB|UBLCP1|CLPX|CYCS|PIGS|PSMD1|PSMD2|PSMC5|PSMA8|GPAA1|PSMD12|RAD23B|CASP8|VCP|PSMD4|PIGK|PSMB2|PSMD14|PSMC2|PSMD13|PSMA1|CAST|CAPN1|ADRM1|PSMC3|PSMB3|PSMC6	2490	3311|3339|3305|7607|3333|2779|4139|3331|3307|3315|2969|3349|3373|3323|3299|4849|4153|5025|5575|7609|3291|3341|3325|3313|7611|3293|5097|6557|4159|3297|7303|3309|2915|3317|3301|3359|8823|7451|4161|3335|3303|3365	2.09e-05	GOCC:1905369	0.349485
69	35	COMPARTMENTS		Nuclear matrix	0.00041	STAG2|YEATS4|THOC1|TEP1|CAD|PML|TP53|AKAP8|NONO|RAD21|MAEA|BASP1|SMC1A|HNRNPM|ZNF703|MATR3-2|SMC3|CENPF|LMNA|SRPK1|POLA1|NUMA1|AKAP8L|CHMP1A|HLCS|MORC3|NCOR2|PRPF40A|SCAF8|PHB2|SNW1|MBD1|DCAF7|HNRNPU|CASK	2490	6737|8685|6233|6829|8109|6205|2797|3889|3409|4439|3685|3177|4467|6761|8471|6825|4491|3943|4627|7307|4507|2951|9341|7559|7805|8517|6635|6785|5625|5011|4991|6365|7691|6341|7123	2.66e-05	GOCC:0016363	0.338722
29	21	COMPARTMENTS		Keratin filament	0.00041	KRT14|KRT13|KRT9|KRT5|KRT1|KRT6B|KRT85|KRT82|KRT71|KRT10|KRT17|KRT2|TCHP|KRT77|KRT6A|KRT81|KRT18|KRT3|KRT4|KRT8|EPPK1	2490	5351|5381|5377|5403|6187|5399|9461|9457|9459|5371|5397|6171|6583|9491|5395|9455|4577|5393|6167|4597|9719	2.72e-05	GOCC:0045095	0.338722
66	34	COMPARTMENTS		Spliceosomal snRNP complex	0.00041	SF3A1|SNRPD3|PHF5A|SF3A2|SF3B6|PRPF38A|PRPF6|ZMAT2|LUC7L|SNRPD1|CD2BP2|SF3B3|SART1|PRPF3|SNRNP200|SF3B2|PRPF31|SF3B1|SNRPD2|LUC7L2|SF3B5|SF3A3|AAR2|PRPF4|LUC7L3|PRPF40A|EFTUD2|SNRPE|SNRPB|DDX39B|DDX46|SART3|PRPF8|SNRNP70	2490	4955|4151|4929|4957|4947|4975|4907|4951|6771|4039|6749|4963|6547|6791|4983|4933|6787|4961|4089|6775|4927|4953|3523|6793|6767|6785|3583|4107|4985|4087|5197|6731|3571|6777	2.71e-05	GOCC:0097525	0.338722
43	26	COMPARTMENTS		Cornified envelope	0.00048	PKP2|TGM1|KRT1|DSG1|DSC1|DSG2|PKP1|CSTA|KRT10|DSC2|SPRR1B|KRT2|PKP3|DSC3|LOR|SPRR2E|SPRR1A|IVL|FLG|HRNR|CDSN|ANXA1|DSP|FLG2|PKP4|JUP	2490	4563|4609|6187|4637|4629|3269|4611|4587|5371|4643|4591|6171|4633|4639|4599|4589|4585|4595|4601|9497|6195|7585|4641|5389|4625|4211	3.17e-05	GOCC:0001533	0.331876
150	59	COMPARTMENTS		Microtubule associated complex	0.00048	RANBP9|KIF22|HAUS4|AURKA|CLIP2|HAUS3|SNX4|HAUS8|DYNC1LI2|KLC4|KIF13A|KIF23|HAUS2|KIF11|KIF18A|KIF1B|DNAH5|PXN|DYNC1LI1|HAUS1|KIF5B|KIF1C|KIF15|SHTN1|NUDCD3|DYNC1H1|MAP4|MAP2|DCTN1|ACTA1|KIF14|KATNA1|TPR|HAUS7|KIF20B|STAU1|KIF2C|RABGAP1|KIF4A|HAUS6|DYNLL1|KIF7|KIF20A|NDE1|KIF16B|KIF2A|KIF3A|KIFC1|KLC2|DCTN2|DCTN4|KLC1|KIF13B|KIF1A|HAUS5|KIF18B|DYNLL2|MAP7|DYNC2H1	2490	3647|2555|6099|2943|4485|6159|4341|6149|2567|2627|5151|2645|6147|2585|2565|2577|9983|5833|2571|6157|2583|2579|2595|10357|6991|2593|8953|3871|2569|6525|5167|5023|3903|6151|2557|3053|2545|9453|2563|6153|2613|5139|2561|5157|2553|2547|2597|2643|2639|2607|2587|2623|2549|2573|6155|2551|2615|8963|9385	3.23e-05	GOCC:0005875	0.331876
260	89	COMPARTMENTS		Endocytic vesicle	0.00048	DVL2|VAMP3|WASL|RAB35|SNX3|LTF|CLTA|LRP1|SMO|SNAP23|ECPAS|DAB2IP|SCARB1|RAB11A|PIK3C3|VAMP7|VAMP8|PIKFYVE|RAPGEF2|ATP6V0A1|RAB7A|RAB5A|EGFR|SLC26A2|ZDHHC5|APPL1|ITGB5|RAPGEF6|ARF6|HSP90B1|PDIA3|STX4|CAMK2G|EPN2|CALR|HGS|RAB11FIP1|ATP6V0A2|HSP90AA1|ATAD1|CAV1|PLD1|ATP7A|TAP1|PIK3R4|IGF2R|AP2A1|MTOR|STX7|RAB13|AMOT|RAB14|STX12|ABCA1|ROR2|SYK|HLA-C|HLA-G|CD9|DNM2|TFRC|PICALM|FLOT2|HLA-A|SH3KBP1|PIP4…	2490	3289|2525|3281|4239|8265|7589|3383|8479|3321|3119|4139|9333|4669|2679|3855|3375|3377|6523|9423|9029|3193|3775|3065|9887|8357|7723|2703|8437|3121|2729|4275|3113|8231|3049|4383|4279|2669|9059|2837|8507|3063|3149|6849|9325|3853|4307|3427|2819|4347|3093|3443|3087|4351|6595|3327|7849|4253|4249|4325|6399|3191|3389|4255|4257|4251|8169|4327|6437|3445|3493|8731|9451|9299|3097|4313|6891|3779|8739|4545|2631…	3.26e-05	GOCC:0030139	0.331876
136	55	COMPARTMENTS		Peptidase complex	0.00048	PSMA4|PSMC4|PSMA3|PIGU|PSMA2|HSPB1|TAF5L|ECPAS|PSMB7|PSMC1|PSMA6|USP14|PSMB1|SPCS2|PSMD3|AFG3L2|PSMB6|CNOT11|PSME3|CLPB|TAF6L|ALB|UBLCP1|CLPX|SF3B3|TADA3|CYCS|PIGS|PSMD1|PSMD2|PSMC5|PSMA8|SGF29|GPAA1|PSMD12|RAD23B|CASP8|VCP|TRRAP|SF3B5|PSMD4|PIGK|PSMB2|HM13|PSMD14|PSMC2|PSMD13|PSMA1|SUPT20H|CAST|CAPN1|ADRM1|PSMC3|PSMB3|PSMC6	2490	3311|3339|3305|7607|3333|2779|9509|4139|3331|3307|3315|2969|3349|7649|3373|4703|3323|7531|3299|4849|5947|5363|4153|5025|4963|9221|5575|7609|3291|3341|3325|3313|9123|7611|3293|5097|6557|4159|7411|4927|3297|7303|3309|8377|2915|3317|3301|3359|9777|8823|7451|4161|3335|3303|3365	3.22e-05	GOCC:1905368	0.331876
55	30	COMPARTMENTS		Mitochondrial nucleoid	0.00052	HSD17B10|LRRC59|GRSF1|LRPPRC|ATP5F1B|DNAJA3|HSPA9|CLPX|TWNK|TRMT10C|TUFM|HADHB|DDX28|SHMT2|ELAC2|LONP1|MT-CO2|DBT|SLC25A5|VDAC2|FASTKD5|HADHA|VDAC1|FASTKD2|POLG|DHX30|TFAM|ACADVL|POLRMT|POLDIP2	2490	5405|8529|5443|4733|5499|4711|3743|5025|7251|5463|4779|5461|8205|5577|5447|5875|5921|4169|5477|5905|9645|4725|4701|4713|8417|5879|3521|5755|7247|5883	3.53e-05	GOCC:0042645	0.3284
83	39	COMPARTMENTS		U2-type spliceosomal complex	0.00053	AQR|SF3A1|SNRPD3|PHF5A|SF3A2|PRPF19|PRPF38A|DHX8|PRPF6|ZMAT2|SNRPD1|SRRM2|SF3B3|U2AF2|SART1|PRPF3|SNRNP200|SF3B2|PRPF31|SF3B1|SNRPD2|XAB2|SF3B5|BCAS2|CDC5L|SF3A3|PRPF4|DHX16|TFIP11|EFTUD2|IK|SNRPE|SNRPB|SNW1|PRPF8|SNRNP70|CWC15|CWC25|EIF4A3	2490	4873|4955|4151|4929|4957|4999|4975|4989|4907|4951|4039|4981|4963|3405|6547|6791|4983|4933|6787|4961|4089|4993|4927|4997|4995|4953|6793|4959|4921|3583|4881|4107|4985|4991|3571|6777|4987|4945|4979	3.61e-05	GOCC:0005684	0.327572
273	92	COMPARTMENTS		Lytic vacuole membrane	0.00056	SNAP29|VPS18|CTSD|CLTA|LRP1|RAP1B|AP3B1|LRRC8A|DNAJC13|SCARB1|SPG11|SPAG9|WDR59|RHEB|VAMP7|RRAGB|CHMP2B|VAMP8|ATP6V0A1|RAB7A|VPS33A|NPC1|ATP6V1A|ATP6V1B2|LAMTOR1|LPCAT1|STOM|WDR24|NEU3|WDR41|VPS35|HPS6|UBXN6|RPTOR|GBA|CPNE1|CHMP6|BORCS5|ATP6V0A2|STARD3|EEF1A1|PLD1|MEAK7|VAPA|ANXA2|AP3M1|SLC30A7|AP2A1|ATP6V1H|VPS13A|MTOR|STX7|PI4K2A|SURF4|RNF19B|RAB14|ATP6V1G1|PLEKHM2|FLOT1|CKAP4|VPS16|SLC39A14|TM…	2490	3799|6685|7507|3383|8479|6497|8495|8653|7773|4669|5985|8591|6023|3831|3375|3809|7569|3377|9029|3193|4241|7011|8601|5885|3163|7797|4225|7055|10201|3815|7877|9675|5693|3849|7345|9077|7417|10231|9059|7869|2735|3149|5345|3645|6995|6391|9171|3427|5871|5783|2819|4347|7285|2609|9943|3087|9633|7865|4267|8381|4283|9173|8509|9027|5795|7981|9033|3801|7567|7559|8169|4335|6299|7881|3209|3445|7023|7329|6891|28…	3.9e-05	GOCC:0098852	0.325181
90	41	COMPARTMENTS		Histone acetyltransferase complex	0.00058	YEATS4|BRD8|TAF5L|EPC2|CREBBP|EPC1|EP300|TAF6L|SF3B3|YEATS2|TADA3|HCFC1|TAF7|SGF29|RUVBL1|ING3|SAV1|VPS72|MCRS1|WDR5|TRRAP|SF3B5|MAP3K7|ZZZ3|DMAP1|STK4|OGT|TAF2|LATS2|EP400|GAPDH|KANSL1|KAT14|MBIP|TAF6|KANSL2|SUPT20H|LATS1|MSL1|RUVBL2|ACTB	2490	8685|4571|9509|6539|6643|9243|2781|5947|4963|9223|9221|3347|7837|9123|3605|9247|9019|8467|3661|3969|7411|4927|2755|9425|8861|6535|6305|4919|3423|7231|3295|3613|9239|9405|5817|8625|9777|3433|9241|3609|2763	4.01e-05	GOCC:0000123	0.323657
131	53	COMPARTMENTS		Serine/threonine protein kinase complex	0.00063	RB1CC1|CDK13|EIF2AK2|WDR7|CCNB1|CDK4|TANK|MPP5|CCNT1|PIK3C3|BRD4|PRKCI|CKB|EIF2AK3|PRKDC|HSPA5|STK11|HEXIM1|TBK1|ATG101|SCRIB|XRCC6|ERC1|BECN1|ATF6|BCCIP|CHUK|MMS19|CDK9|CCNY|PARD3|CDK14|TP53BP1|CHEK2|CCNK|ERCC2|XRCC5|TRAF3|CDK1|WEE2|RELA|SMCR8|DAPK1|CDK12|ERN1|VPS52|SEPTIN7|CDK5|LARP7|ATG13|ACVR1B|IKBKG|PATJ	2490	3747|5593|7057|9629|3083|2773|7073|8669|5655|3855|2907|3353|2719|6489|4389|3287|3761|5611|3099|3859|3355|4473|5281|2767|6571|5645|2807|5623|5649|9847|9369|9015|2983|2975|5657|5035|4477|2721|3029|9361|2761|3839|6915|5653|5451|4297|7129|2791|4037|3861|9921|2647|8235	4.4e-05	GOCC:1902554	0.320066
62	32	COMPARTMENTS		Nucleoid	0.00064	HSD17B10|LRRC59|RPA1|GRSF1|LRPPRC|ATP5F1B|DNAJA3|HSPA9|CLPX|TWNK|TRMT10C|TUFM|HADHB|DDX28|SHMT2|ELAC2|LONP1|MT-CO2|DBT|SLC25A5|VDAC2|FASTKD5|HADHA|VDAC1|FASTKD2|POLG|DHX30|TFAM|ACADVL|POLRMT|POLDIP2|RAD51	2490	5405|8529|4519|5443|4733|5499|4711|3743|5025|7251|5463|4779|5461|8205|5577|5447|5875|5921|4169|5477|5905|9645|4725|4701|4713|8417|5879|3521|5755|7247|5883|3917	4.48e-05	GOCC:0009295	0.319382
104	45	COMPARTMENTS		Protein acetyltransferase complex	0.00065	NAA50|YEATS4|BRD8|TAF5L|EPC2|CREBBP|EPC1|EP300|TAF6L|NAA15|SF3B3|YEATS2|TADA3|HCFC1|TAF7|SGF29|RUVBL1|ING3|SAV1|VPS72|MCRS1|WDR5|TRRAP|SF3B5|MAP3K7|ZZZ3|DMAP1|STK4|OGT|TAF2|LATS2|EP400|GAPDH|KANSL1|KAT14|MBIP|TAF6|KANSL2|SUPT20H|NAA10|LATS1|MSL1|RUVBL2|NAGK|ACTB	2490	7999|8685|4571|9509|6539|6643|9243|2781|5947|8737|4963|9223|9221|3347|7837|9123|3605|9247|9019|8467|3661|3969|7411|4927|2755|9425|8861|6535|6305|4919|3423|7231|3295|3613|9239|9405|5817|8625|9777|4061|3433|9241|3609|7049|2763	4.63e-05	GOCC:0031248	0.318709
75	36	COMPARTMENTS		Histone deacetylase complex	0.00071	CBX5|HDAC5|BRD8|RCOR1|SRCAP|SETD1A|ARID4B|NCOR1|MTA2|CFDP1|TAF6L|RUVBL1|ING3|PHF12|MTA1|TRRAP|DMAP1|RBBP4|HDAC1|TET1|OGT|SIN3B|RBBP7|EP400|SIN3A|GATAD2A|MTA3|KDM3A|SETD2|PHF21A|TBL1XR1|HDAC9|MBD3|HDAC2|CHD4|RUVBL2	2490	5781|6621|4571|3649|9237|3973|8545|5001|7895|9337|5947|3605|9247|8543|6601|7411|8861|6377|5543|9651|6305|6585|6361|7231|6649|7035|8557|6553|5635|8899|8427|6651|8559|6339|4425|3609	5.03e-05	GOCC:0000118	0.314874
272	91	COMPARTMENTS		Lysosomal membrane	0.00074	SNAP29|VPS18|CTSD|CLTA|LRP1|RAP1B|AP3B1|LRRC8A|DNAJC13|SCARB1|SPG11|SPAG9|WDR59|RHEB|VAMP7|RRAGB|CHMP2B|VAMP8|ATP6V0A1|RAB7A|VPS33A|NPC1|ATP6V1A|ATP6V1B2|LAMTOR1|LPCAT1|STOM|WDR24|NEU3|WDR41|VPS35|HPS6|UBXN6|RPTOR|GBA|CPNE1|CHMP6|BORCS5|ATP6V0A2|STARD3|EEF1A1|PLD1|MEAK7|VAPA|ANXA2|AP3M1|AP2A1|ATP6V1H|VPS13A|MTOR|STX7|PI4K2A|SURF4|RNF19B|RAB14|ATP6V1G1|PLEKHM2|FLOT1|CKAP4|VPS16|SLC39A14|TMEM165|CL…	2490	3799|6685|7507|3383|8479|6497|8495|8653|7773|4669|5985|8591|6023|3831|3375|3809|7569|3377|9029|3193|4241|7011|8601|5885|3163|7797|4225|7055|10201|3815|7877|9675|5693|3849|7345|9077|7417|10231|9059|7869|2735|3149|5345|3645|6995|6391|3427|5871|5783|2819|4347|7285|2609|9943|3087|9633|7865|4267|8381|4283|9173|8509|9027|5795|7981|9033|3801|7567|7559|8169|4335|6299|7881|3209|3445|7023|7329|6891|2817|43…	5.31e-05	GOCC:0005765	0.313077
31	21	COMPARTMENTS		MLL1/2 complex	0.00076	MGA|RBBP5|PELP1|HCFC1|TAF7|SENP3|RUVBL1|PRPF31|ASH2L|MCRS1|WDR5|RNF2|LAS1L|E2F6|KANSL1|KMT2B|TAF6|KMT2A|C17orf49|RUVBL2|CHD8	2490	7223|3971|7839|3347|7837|7771|3605|6787|3967|3661|3969|7227|5425|6353|3613|5729|5817|3919|7027|3609|7841	5.48e-05	GOCC:0044665	0.311919
60	31	COMPARTMENTS		Nuclear ubiquitin ligase complex	0.00079	STAG2|PHC2|BARD1|ANAPC5|CBX8|CBX4|BUB1B|U2AF1|CBX2|ANAPC1|BABAM2|UBE2I|CDC16|UBE2C|ZC3HC1|RNF2|BRCC3|PCGF6|CDC20|RING1|BCOR|BRCA2|ANAPC7|BRCA1|PHC3|CDC27|DICER1|BCORL1|CUL7|ANAPC16|RAD51	2490	6737|8549|4459|4113|7205|7211|3947|4911|7197|3517|9193|3667|4081|4085|6863|7227|2909|6335|4057|7225|8839|3663|4005|2897|8547|4099|4741|6711|4773|3991|3917	5.76e-05	GOCC:0000152	0.310237
60	31	COMPARTMENTS		Heterochromatin	0.00079	CBX5|SIRT1|ORC2|SMARCA5|LRWD1|ALB|H1-4|H2AZ2|CBX2|RNF40|CBX3|TASOR|DNMT1|ATRX|CENPB|PSIP1|BAZ1A|RNF20|HELLS|INS|MECP2|HMGA1|BEND3|CDKN2A|MACROH2A1|NCAPD3|DICER1|TNKS1BP1|HMGA2|BAZ2A|UHRF1	2490	5781|3791|6313|6325|4553|5363|6357|6623|7197|7789|6379|9537|6375|3907|5801|5607|7021|7787|4413|3247|4693|6323|10441|2673|6331|7037|4741|8693|7903|6653|5117	5.76e-05	GOCC:0000792	0.310237
152	58	COMPARTMENTS		Coated vesicle membrane	0.00099	VAMP3|RAB35|AFTPH|COPB1|LMAN1|HIP1R|VAMP7|VAMP8|ARCN1|SCYL1|RAB5A|EGFR|TMEM199|STX5|TMED10|AP1G2|DAB2|EPN2|COPG1|SEC16A|COPB2|HIP1|SEC23B|SEC24C|SYNJ2|IGF2R|AP1B1|AP2A1|COPA|SAR1A|ROR2|HLA-C|HLA-G|CD9|SEC13|TFRC|SEC31A|HLA-A|SEC24A|SAR1B|TGOLN2|NECAP2|COPG2|AP2M1|EPN1|VAMP2|SEC24B|CLINT1|HSPA8|COPZ1|SEC22B|AP1M2|AP2S1|CLTC|AP2B1|SYNRG|LRP2|B2M	2490	2525|4239|8943|2691|5285|8303|3375|3377|2649|9401|3775|3065|9631|4339|2625|7867|3455|3049|2653|7483|2667|6455|8217|7495|6689|4307|7493|3427|2659|8219|3327|4253|4249|4325|5795|3191|6449|4257|7485|7489|4327|3391|2655|3445|3437|3097|7487|8359|2817|2657|2631|7481|3407|3431|3415|7415|3413|4271	7.35e-05	GOCC:0030662	0.300436
170	63	COMPARTMENTS		Organelle outer membrane	0.00099	TIGAR|PGRMC1|MSTO1|MTX2|USP30|RAB11FIP5|RMDN3|LRPPRC|RPS27A|CISD2|ITPRIP|TOMM70|BAX|HSPA9|MFF|MTCH2|EXD2|RHOT2|HADHB|PDZD8|ATAD1|FOXO3|ACSL4|ACACB|CYB5A|SAMM50|DHCR7|VAT1|SYNE2|CASP8|VPS13A|CYB5R3|OPA1|TOMM20|MARC1|EMD|VDAC2|TOMM34|CISD1|DNAJC11|VDAC1|MIEF2|SMPD4|IMMT|UBA52|CHCHD3|MAVS|TOMM40|SPART|MFN2|MFN1|MTX3|VDAC3|AMBRA1|PGAM5|PHB2|DNM1L|MICOS13|MYO19|VPS13C|ENO1|AGK|STING1	2490	4675|7643|9255|8673|2937|2543|9107|4733|2979|8611|10221|2793|6661|3743|6549|6927|8389|7729|5461|9803|8507|3773|8857|6935|7655|5503|7957|10319|7669|6557|5783|8907|9825|5423|9265|8361|5905|7321|7253|2705|4701|9257|4875|5469|2981|5877|7083|5431|5983|6645|6633|5479|5897|3841|8429|5011|6599|9327|10373|9835|4677|8985|8387	7.33e-05	GOCC:0031968	0.300436
24	18	COMPARTMENTS		Microtubule end	0.00099	CLIP2|MAPRE3|CAMSAP2|KNSTRN|CLASP1|MAPRE2|DST|SPAG5|CLASP2|NCKAP5L|CDK5RAP2|SVIL|DCTN1|KIF2C|MAPRE1|NUMA1|CAMSAP3|KIF18B	2490	4485|5107|8959|5129|5785|7435|5387|3505|8373|9801|6125|5837|2569|2545|6113|2951|8957|2551	7.33e-05	GOCC:1990752	0.300436
111	46	COMPARTMENTS		Cytoplasmic side of plasma membrane	0.0011	MYH9|CHMP4B|DSG1|RAB21|MAP2K2|IQGAP1|GNA12|CDK16|FER|GNAQ|TIAM1|GNB2|GNAI2|RASA3|EZR|PALM|FERMT2|DLG1|RAC1|NPHS2|GNAI3|GNAS|SRC|PTPN3|GNA14|SNX5|GNB1|SYAP1|EXOC1|TGM3|PKP4|SNX9|G6PD|AKAP5|CYTH1|CYLD|GNA13|RACGAP1|KCNAB1|GRAMD1A|LITAF|PPP1R9B|GNAZ|FARP1|GNAI1|ESYT2	2490	3075|7543|4637|9607|6465|3117|9165|7403|8107|3467|3057|2617|5821|9417|3751|10463|6517|4579|3073|7131|6909|7501|2771|9365|8161|8263|6889|8505|3139|9291|4625|8189|4665|3881|2675|2927|4541|2575|8681|9837|9485|9117|9973|3261|6907|9839	8.69e-05	GOCC:0009898	0.295861
227	78	COMPARTMENTS		Extrinsic component of membrane	0.0011	GOLGA3|MICALL1|PIK3R2|APC|VAC14|PIK3C3|DNAJA3|PACSIN2|PIK3CA|RAB7A|PIK3C2A|PML|IQGAP1|CDH2|GNA12|CDK16|FER|GNAQ|TIAM1|WDFY3|UBXN6|CTNNA1|GNB2|GNAI2|GBA|EEA1|HIP1|EZR|FERMT2|WDR91|RAC1|STOML2|PIK3R4|VPS13A|MTOR|BECN1|PIK3C2B|TPR|GNAI3|GNAS|SYTL4|SRC|SYK|GRIPAP1|GNA14|ANXA1|SNX5|GNB1|SYAP1|TGM3|SNX9|PICALM|NUMA1|JUP|USP8|CTNND1|AAK1|WDR81|JAKMIP1|CYTH1|CYLD|TAMM41|GNA13|RACGAP1|DCD|KCNAB1|FAM92A|KI…	2490	5291|6937|3203|3483|8163|3855|4711|6957|3027|3193|7819|6205|3117|4631|9165|7403|8107|3467|3057|3785|5693|4623|2617|5821|7345|4263|6455|3751|6517|7879|3073|5887|3853|5783|2819|2767|6669|3903|6909|7501|7105|2771|7849|9605|8161|7585|8263|6889|8505|9291|8189|3389|2951|4211|2973|3381|3387|7881|10017|2675|2927|7829|4541|2575|7587|8681|9749|2573|5119|5755|9837|3823|9505|9973|3261|3473|6907|9839	8.73e-05	GOCC:0019898	0.295861
17	15	COMPARTMENTS		Microtubule plus-end	0.0011	CLIP2|MAPRE3|KNSTRN|CLASP1|MAPRE2|DST|SPAG5|CLASP2|NCKAP5L|CDK5RAP2|DCTN1|KIF2C|MAPRE1|NUMA1|KIF18B	2490	4485|5107|5129|5785|7435|5387|3505|8373|9801|6125|2569|2545|6113|2951|2551	8.4e-05	GOCC:0035371	0.295861
85	38	COMPARTMENTS		Mitochondrial ribosome	0.0013	MRPS35|MRPS7|MRPS25|PTCD3|MRPL44|MRPS9|MRPL15|MRPL3|MRPS5|MRPL10|MRPL33|NDUFA7|MRPL58|MRPL39|MRPL13|MRPL4|MRPL38|MRPL11|MRPS31|MRPS11|MTG1|MRPL30|MRPL43|AURKAIP1|DAP3|MRPS2|MRPL14|MRPS16|MRPS15|MRPS6|MRPS12|MRPS14|MRPS27|MRPL22|MRPL42|MRPS21|MRPL37|MRPL28	2490	4697|4823|4825|4839|4813|2847|4781|4821|4843|4795|4811|2873|4777|4775|4819|4817|4791|4803|4827|4837|8117|4799|4815|4807|4841|4835|4763|4833|4845|4829|4831|2845|4809|4137|4793|4805|4761|4753	0.0001	GOCC:0005761	0.288606
30	20	COMPARTMENTS		MLL1 complex	0.0013	MGA|RBBP5|PELP1|HCFC1|TAF7|SENP3|RUVBL1|PRPF31|ASH2L|MCRS1|WDR5|RNF2|LAS1L|E2F6|KANSL1|TAF6|KMT2A|C17orf49|RUVBL2|CHD8	2490	7223|3971|7839|3347|7837|7771|3605|6787|3967|3661|3969|7227|5425|6353|3613|5817|3919|7027|3609|7841	9.61e-05	GOCC:0071339	0.288606
39	23	COMPARTMENTS		Stress fiber	0.0015	MYH9|ACTN4|PXN|ABLIM1|ZYX|CORO1B|MYH10|ACTA1|PDLIM1|AMOT|FSCN1|ACTN1|LIMA1|DAAM1|SEPTIN9|SEPTIN7|FBLIM1|SEPTIN11|PALLD|CNN2|MYL12B|TPM4|TPM3	2490	3075|5331|5833|9279|5839|8293|3033|6525|5535|3443|5547|3217|6511|3489|7427|7129|6435|9979|6419|6503|6493|6501|5279	0.00012	GOCC:0001725	0.282391
579	165	COMPARTMENTS		Neuron projection	0.0015	FKBP4|NGFR|TBCB|SETX|TARDBP|FXR2|ZC3H14|DOCK7|ATXN10|EXOC4|IGHMBP2|DAGLA|DAB2IP|SLC12A2|VAMP7|STRN|KIF1B|ALS2|RAPGEF2|PRKAR2B|ADAM22|IQGAP1|SOD1|RAB5A|GNA12|ABLIM1|ANK3|CXADR|RHOC|IGF2BP1|IFT122|MAP1B|RP9|MAP1A|DIP2B|PEX6|TWF2|ALCAM|ARF4|DST|TAOK2|ARHGAP32|IQCB1|CTBP2|ACAD9|BAIAP2|USP9X|STX4|BASP1|MPDZ|MYO1D|PPP2R1A|CLASP2|BSG|HOMER1|HSP90AA1|PLS1|STX3|RGS12|ADGRL1|MAPT|NEO1|DTNBP1|EPB41L3|DPYSL3…	2490	2701|3675|8093|7277|2997|3337|7283|9437|9529|3151|8423|9725|9333|9527|3375|6495|2577|4247|9423|3893|10085|3117|4157|3775|9165|9279|2591|9163|4303|5253|8801|3805|10105|3819|8853|7067|7139|5551|2697|5387|5133|7907|6135|3411|2877|3279|3035|3113|3177|8475|7091|3403|8373|8577|6993|2837|3507|4359|10195|8539|2803|6005|8497|7127|8905|7405|8273|6849|4145|10357|10135|3073|7141|3679|3069|10045|3871|6625|982…	0.00012	GOCC:0043005	0.282391
60	30	COMPARTMENTS		Vesicle tethering complex	0.0015	ZW10|VPS18|EXOC2|EXOC4|RINT1|COG3|EXOC6|VPS33A|VPS51|NBAS|TRAPPC8|TRAPPC10|COG5|COG1|COG4|VPS33B|EXOC7|TRAPPC11|COG2|VPS16|EXOC1|TRAPPC9|COG6|VPS52|EXOC3|VIPAS39|TRAPPC3|EXOC5|VPS8|CDC42	2490	5153|6685|3155|3151|5127|5313|3131|4241|4289|5123|3795|8213|5307|5297|5299|2529|2651|8945|5301|4283|3139|5773|5309|4297|3135|7323|8221|3145|7885|3095	0.00012	GOCC:0099023	0.282391
45	25	COMPARTMENTS		Rough endoplasmic reticulum	0.0016	PLOD1|SEC61B|CCDC47|SEC61A1|PLOD2|RPN1|SRP9|RPL4|PKM|SRPRA|SEC62|RPS26|SUCO|SEC63|STAU1|RAB14|MACO1|CKAP4|GRB2|TMCC1|HM13|SRPRB|FRS2|RPL27|RPS28	2490	5707|5695|3537|5685|5737|3237|8145|4021|4687|8139|5703|5061|7331|4377|3053|3087|8351|8381|3061|10349|8377|8135|6443|4093|5009	0.00012	GOCC:0005791	0.279588
48	26	COMPARTMENTS		Clathrin-coated pit	0.0016	RAB35|LRP1|DAB2|HSPD1|ITSN2|AP2A1|OCRL|EPS15|CTTN|ITSN1|DNM2|TFRC|PICALM|AAK1|NECAP2|REPS1|EPS15L1|FCHO2|AP2M1|ARRB2|EPN1|FNBP1|AP2S1|CLTC|AP2B1|LRP2	2490	4239|8479|3455|5495|2599|3427|5305|3417|6531|2589|6399|3191|3389|3387|3391|3115|4277|3379|3445|3493|3437|4179|3407|3431|3415|3413	0.00012	GOCC:0005905	0.279588
94	40	COMPARTMENTS		Endoplasmic reticulum-Golgi intermediate compartment	0.0019	CTSZ|BET1|YKT6|CTSC|COPB1|LMAN1|UGGT1|STX17|ERP44|TRIP11|SCYL1|TRAPPC8|TRAPPC10|TMEM199|STX5|TMED10|CALR|HSPA5|P4HB|TAP1|VPS13B|ERGIC2|F8|SEC23IP|GBF1|PLPP3|SURF4|AZIN2|GOLGB1|INS|CSNK1D|PDIA6|NUCB1|TAPBP|GOLGA2|CNIH4|SERPINH1|IST1|SEC22B|STING1	2490	7471|4333|4331|7505|2691|5285|9051|3835|2629|5303|9401|3795|8213|9631|4339|2625|4383|3287|4375|9325|9669|7257|7499|4913|2685|7811|2609|8713|5315|3247|3459|3731|9647|8731|5295|7973|2541|7557|2631|8387	0.00016	GOCC:0005793	0.272125
37	22	COMPARTMENTS		Clathrin coat	0.0019	AFTPH|CLTA|RAB5A|AP1G2|EPN2|KCNQ5|SYNJ2|AP1B1|AP2A1|EPS15|DNM2|PICALM|NECAP2|EPS15L1|AP2M1|EPN1|CLINT1|AP1M2|AP2S1|CLTC|AP2B1|SYNRG	2490	8943|3383|3775|7867|3049|8127|6689|7493|3427|3417|6399|3389|3391|4277|3445|3437|8359|7481|3407|3431|3415|7415	0.00015	GOCC:0030118	0.272125
198	69	COMPARTMENTS		Cell projection membrane	0.0019	SNAP29|FERMT1|RAB35|PLCG1|SMO|HIP1R|DAGLA|APC|SLC7A5|SLC12A2|BBS7|SLC39A6|EGFR|RPS3|ARF6|ARF4|STX4|PSD3|MYO1D|CLASP2|NME1|EZR|EEF1A1|MAPT|MTSS2|PALM|NF2|RAC1|SPTBN1|SYNE2|ATP2B2|NCKAP1|MACF1|ARHGEF2|DMD|UTRN|PEX19|PIP5K1A|PLEKHA1|IFIT5|NPHP4|PODXL|FSCN1|AKT2|GAP43|ARL13B|AKAP5|LIMA1|SLC26A6|ITGB1|ADCY3|CD44|SLC22A5|VEZT|INPP5K|MYO10|MPP2|CFL1|EPS8L2|C2CD5|APPL2|CEP290|KANK1|PPP1R9B|EHD1|SEPTIN2|E…	2490	3799|6507|4239|6471|3321|8303|9725|3483|3003|9527|7733|9005|3065|4073|3121|2697|3113|10095|7091|8373|7421|3751|2735|2803|3267|10463|6467|3073|7141|7669|10045|3223|5353|6389|4565|6453|7617|6519|10163|8935|8919|8751|5547|2777|5539|4227|3881|6511|9873|3181|6857|5383|7521|8129|8631|7133|8237|6515|7119|3085|8739|6127|3617|9117|6699|6101|3277|3413|3081	0.00015	GOCC:0031253	0.272125
29	19	COMPARTMENTS		Mitochondrial small ribosomal subunit	0.002	MRPS35|MRPS7|MRPS25|PTCD3|MRPS9|MRPS5|MRPS31|MRPS11|AURKAIP1|DAP3|MRPS2|MRPS16|MRPS15|MRPS6|MRPS12|MRPS14|MRPS27|MRPL42|MRPS21	2490	4697|4823|4825|4839|2847|4843|4827|4837|4807|4841|4835|4833|4845|4829|4831|2845|4809|4793|4805	0.00017	GOCC:0005763	0.269897
206	71	COMPARTMENTS		Late endosome	0.002	MAPK1|MICALL1|CHMP4B|VPS18|CHMP5|ATP7B|TSG101|KIDINS220|ECPAS|VAC14|RAB11A|PIK3C3|VAMP7|RRAGB|MAP2K2|CHMP2B|VAMP8|PIKFYVE|RAPGEF2|RAB7A|VPS33A|NPC1|AP1AR|EGFR|LAMTOR1|VPS26B|APPL1|FYCO1|UBXN6|ABCA3|ANKRD27|STX8|SNX14|CCZ1B|CHMP6|VPS37A|VPS33B|HGS|STARD3|NBR1|ATP7A|ANXA2|WDR91|HTT|PIK3R4|IGF2R|MVB12B|STX7|RAP1A|SRC|RAB14|VPS16|SLC39A14|TMEM165|STEAP3|SLC38A9|CHMP7|CHMP1A|PIP4P1|NEDD4L|WDR81|ATG9A|…	2490	2727|6937|7543|6685|4127|9167|4185|5541|4139|8163|2679|3855|3375|3809|6465|7569|3377|6523|9423|3193|4241|7011|7751|3065|3163|8259|7723|3767|5693|8187|8369|4345|8795|7883|7417|5969|2529|4279|7869|3843|6849|6995|7879|4145|3853|4307|7555|4347|3045|2771|3087|4283|9173|8509|3211|3801|7567|7559|8169|2891|7881|3837|6437|9179|4313|7565|4349|7323|9485|7573|9835	0.00016	GOCC:0005770	0.269897
108	44	COMPARTMENTS		Centriole	0.002	CEP41|CEP135|HERC2|TUBGCP3|CFAP20|CEP131|CEP164|SCLT1|SASS6|WDR90|SPICE1|CEP89|GLE1|IFT88|C2CD3|CCDC88A|CEP97|OFD1|HTT|PCNT|DCTN1|CEP170|FGFR1OP|CEP350|BCCIP|CROCC|HSPA1B|CEP152|CCP110|CENPJ|NIN|CEP250|KIF24|KIF2A|CEP162|KIF3A|CEP44|CEP192|FAM92A|RAN|CEP290|CEP128|NEDD1|MPHOSPH9	2490	6115|6133|7185|9447|8011|6139|6123|8913|4387|7731|9085|9737|6269|7545|8331|6031|5865|3787|4145|6137|2569|5273|6119|3921|5645|5937|2809|6121|6111|5121|7443|6117|6129|2547|6143|2597|9515|2921|9749|3671|6127|9743|6141|9707	0.00017	GOCC:0005814	0.269897
46	25	COMPARTMENTS		Kinesin complex	0.002	KIF22|KLC4|KIF13A|KIF23|KIF11|KIF18A|KIF1B|KIF5B|KIF1C|KIF15|KIF14|KIF20B|KIF2C|KIF7|KIF20A|NDE1|KIF16B|KIF2A|KIF3A|KIFC1|KLC2|KLC1|KIF13B|KIF1A|KIF18B	2490	2555|2627|5151|2645|2585|2565|2577|2583|2579|2595|5167|2557|2545|5139|2561|5157|2553|2547|2597|2643|2639|2623|2549|2573|2551	0.00016	GOCC:0005871	0.269897
382	116	COMPARTMENTS		Organelle inner membrane	0.002	TIMM21|UQCRC1|SIRT1|SLC25A1|SLC25A11|SLC25A3|NDUFS7|MRPS7|TRAP1|PMPCB|MTX2|NDUFA10|ABCB7|PTCD3|ERAL1|MRPL44|LRPPRC|LMNB1|ATP5F1B|FOXRED1|NNT|SDHA|GRPEL1|ACAD11|NDUFA9|TMPO|UQCRC2|AFG3L2|TIMM44|MRPS5|NDUFB11|RPS3|SLC25A4|AIFM1|MRPL10|ATP5PO|NDUFAF2|HSPA9|CLPX|NEMP1|NDUFA7|MRPL58|ATP5PD|LETM1|UQCRFS1|CYCS|LEMD3|GPD2|ACAD9|TYMS|SFXN1|IMPDH2|SLC25A22|MTG1|HADHB|NDUFV2|TMEM186|SHMT2|COQ6|CBX3|NDUFA4|L…	2490	4861|5433|3791|5857|5911|5899|2881|4823|2731|5415|8673|2871|7263|4839|4801|4813|4733|3215|5499|2861|6657|5409|5505|7965|2857|3187|5467|4703|2709|4843|2855|4073|5491|4699|4795|5913|2879|3743|5025|9093|2873|4777|5421|8121|5483|5575|7711|6073|2877|4415|10099|7177|9259|8117|5461|2865|2869|5577|9511|6379|5917|6373|10343|9073|5503|5887|2883|6825|9825|5921|9181|2885|4841|2875|8361|4403|3985|4833|2771|55…	0.00016	GOCC:0019866	0.269897
35	21	COMPARTMENTS		Lateral plasma membrane	0.0023	ARL2|APC|AXIN1|SLC12A2|GNA12|ANK3|NKD2|PPP2R1A|TBCD|SLC6A9|ATP1B1|VANGL2|RAB13|ANXA1|ABCC1|MARK2|CORO1C|SLC16A1|ATP1A1|CTNNB1|MYO1C	2490	2521|3483|3501|9527|9165|2591|3481|3403|7683|9011|6893|3499|3093|7585|7511|8927|7089|4671|6911|3473|3081	0.00019	GOCC:0016328	0.263827
24	17	COMPARTMENTS		Rough endoplasmic reticulum membrane	0.0023	PLOD1|SEC61B|CCDC47|SEC61A1|PLOD2|SRP9|SRPRA|SEC62|RPS26|SUCO|SEC63|MACO1|GRB2|SRPRB|FRS2|RPL27|RPS28	2490	5707|5695|3537|5685|5737|8145|8139|5703|5061|7331|4377|8351|3061|8135|6443|4093|5009	0.00019	GOCC:0030867	0.263827
152	56	COMPARTMENTS		Mitochondrial outer membrane	0.0024	TIGAR|PGRMC1|MSTO1|MTX2|USP30|RAB11FIP5|RMDN3|RPS27A|CISD2|TOMM70|BAX|HSPA9|MFF|MTCH2|EXD2|RHOT2|HADHB|PDZD8|ATAD1|FOXO3|ACSL4|ACACB|CYB5A|SAMM50|VAT1|CASP8|VPS13A|CYB5R3|OPA1|TOMM20|MARC1|VDAC2|TOMM34|CISD1|DNAJC11|VDAC1|MIEF2|IMMT|UBA52|CHCHD3|MAVS|TOMM40|SPART|MFN2|MFN1|MTX3|VDAC3|AMBRA1|PGAM5|PHB2|DNM1L|MICOS13|MYO19|VPS13C|AGK|STING1	2490	4675|7643|9255|8673|2937|2543|9107|2979|8611|2793|6661|3743|6549|6927|8389|7729|5461|9803|8507|3773|8857|6935|7655|5503|10319|6557|5783|8907|9825|5423|9265|5905|7321|7253|2705|4701|9257|5469|2981|5877|7083|5431|5983|6645|6633|5479|5897|3841|8429|5011|6599|9327|10373|9835|8985|8387	0.0002	GOCC:0005741	0.261979
53	27	COMPARTMENTS		Organelle membrane contact site	0.0024	MBOAT7|CANX|STX17|RMDN3|OSBPL5|TMX2|PDZD8|STARD3|C2CD2L|ACSL4|PIK3R4|CLCC1|VPS13A|TOMM20|AHCYL1|ATG2A|MOSPD2|TMCC1|IMMT|CHCHD3|BCAP31|GRAMD1B|TOMM40|GRAMD1A|ZFYVE1|MICOS13|ESYT2	2490	9261|6461|3835|9107|3635|9323|9803|7869|9797|8857|3853|5847|5783|5423|7605|3829|8513|10349|5469|5877|4291|10015|5431|9837|3823|9327|9839	0.0002	GOCC:0044232	0.261979
50	26	COMPARTMENTS		U2-type precatalytic spliceosome	0.0024	SF3A1|SNRPD3|PHF5A|SF3A2|PRPF38A|PRPF6|ZMAT2|SNRPD1|SRRM2|SF3B3|SART1|PRPF3|SNRNP200|SF3B2|PRPF31|SF3B1|SNRPD2|SF3B5|SF3A3|PRPF4|DHX16|EFTUD2|IK|SNRPE|SNRPB|PRPF8	2490	4955|4151|4929|4957|4975|4907|4951|4039|4981|4963|6547|6791|4983|4933|6787|4961|4089|4927|4953|6793|4959|3583|4881|4107|4985|3571	0.0002	GOCC:0071005	0.261979
154	56	COMPARTMENTS		Azurophil granule	0.003	SNAP29|MAPK1|PYGB|CTSC|SNAP23|RAP1B|GGH|DNAJC13|LYZ|FAF2|VAMP7|VAMP8|LAMTOR1|LPCAT1|SERPINB3|STOM|CCT8|FABP5|CCT2|PSMD1|TOLLIP|CPNE1|PRKCD|STX3|TUBB|TUBB4B|PRDX6|VAPA|ANXA2|C6orf120|VAT1|DYNC1H1|ARG1|GM2A|VCP|CYB5R3|STX7|S100A7|HRNR|SURF4|CTSA|CAP1|CKAP4|TXNDC5|GDI2|MGST1|STK11IP|DSN1|DDOST|STXBP2|TOM1|SDCBP|IST1|RAB5C|ACLY|CPNE3	2490	3799|2727|4653|7505|3119|6497|9319|7773|7359|8383|3375|3377|3163|7797|9499|4225|3545|8869|3555|3291|7075|9077|6905|4359|5851|6045|6075|3645|6995|10461|10319|2593|3021|7477|4159|8907|4347|3681|9497|2609|7503|7125|8381|7497|5965|7981|9933|5807|3209|4301|7023|4243|7557|4305|5583|10003	0.00026	GOCC:0042582	0.252288
61	29	COMPARTMENTS		Filopodium	0.0033	FXR2|IQGAP2|CXADR|ARF6|BAIAP2|RAPH1|EZR|PALM|NF2|SHTN1|FXR1|SYNE2|MSN|MAP2|DMD|UTRN|SRC|ABI1|PODXL|FSCN1|MYO1B|GAP43|ITGB1|MYO5A|UNC5C|MYO10|DAG1|PPP1R9B|CDC42	2490	3337|3899|9163|3121|3279|6425|3751|10463|6467|10357|3679|7669|3865|3871|4565|6453|2771|3255|8751|5547|9045|5539|3181|3109|10381|7133|5987|9117|3095	0.00029	GOCC:0030175	0.248149
101	41	COMPARTMENTS		Apical junction complex	0.0033	VCL|SYMPK|NECTIN2|APC|MPP5|UBN1|STRN|RAPGEF2|CXADR|ARHGAP17|SHROOM3|MPDZ|MARVELD2|MPP7|MTDH|DLG1|OCLN|TBCD|TJP1|SCRIB|CRB1|F11R|RAB13|PKN2|RAP2C|PARD6B|AMOT|POF1B|PARD3|CCDC85C|SHROOM2|JUP|CTNND1|AMOTL1|CYTH1|CAMSAP3|PLEKHA7|TJP2|EPPK1|PATJ|ACTB	2490	4615|6241|6409|3483|8669|8789|6495|9423|9163|8283|7109|8475|9273|3229|7943|4579|6407|7683|3357|3355|9857|6033|3093|4223|9769|5999|3443|9817|9369|10419|10471|4211|3381|3441|2675|8957|6385|4261|9719|8235|2763	0.00029	GOCC:0043296	0.248149
61	29	COMPARTMENTS		Recycling endosome membrane	0.0033	VAMP3|MICALL1|EHD4|RAB35|RAB11A|PACSIN2|VAMP8|NEU3|ARF6|PDIA3|ATP9A|RAC1|RAB11FIP2|RAP2C|RAB14|HLA-C|HLA-G|OPTN|HLA-A|ATG9A|NDRG1|ATP13A3|GGA3|VTI1B|EHD1|SCAMP1|RAB11FIP4|LZTR1|B2M	2490	2525|6937|6691|4239|2679|6957|3377|10201|3121|4275|10387|3073|2621|9769|3087|4253|4249|3847|4257|3837|6579|9179|2601|4349|6699|8925|2693|6697|4271	0.00029	GOCC:0055038	0.248149
185	64	COMPARTMENTS		Outer membrane	0.0035	TIGAR|PGRMC1|MSTO1|MTX2|USP30|RAB11FIP5|RMDN3|LRPPRC|RPS27A|CISD2|ITPRIP|ANKH|TOMM70|BAX|HSPA9|MFF|MTCH2|EXD2|RHOT2|HADHB|PDZD8|ATAD1|FOXO3|ACSL4|ACACB|CYB5A|SAMM50|DHCR7|VAT1|SYNE2|CASP8|VPS13A|CYB5R3|OPA1|TOMM20|MARC1|EMD|VDAC2|TOMM34|CISD1|DNAJC11|VDAC1|MIEF2|SMPD4|IMMT|UBA52|CHCHD3|MAVS|TOMM40|SPART|MFN2|MFN1|MTX3|VDAC3|AMBRA1|PGAM5|PHB2|DNM1L|MICOS13|MYO19|VPS13C|ENO1|AGK|STING1	2490	4675|7643|9255|8673|2937|2543|9107|4733|2979|8611|10221|10247|2793|6661|3743|6549|6927|8389|7729|5461|9803|8507|3773|8857|6935|7655|5503|7957|10319|7669|6557|5783|8907|9825|5423|9265|8361|5905|7321|7253|2705|4701|9257|4875|5469|2981|5877|7083|5431|5983|6645|6633|5479|5897|3841|8429|5011|6599|9327|10373|9835|4677|8985|8387	0.00031	GOCC:0019867	0.245593
105	42	COMPARTMENTS		Phagocytic vesicle	0.0035	VAMP3|SNX3|LTF|SNAP23|RAB11A|PIK3C3|VAMP7|VAMP8|PIKFYVE|ATP6V0A1|RAB7A|RAB5A|ZDHHC5|APPL1|ITGB5|PDIA3|STX4|CALR|HGS|RAB11FIP1|ATP6V0A2|ATAD1|ATP7A|TAP1|PIK3R4|MTOR|RAB14|STX12|ABCA1|SYK|HLA-C|HLA-G|HLA-A|PIP4P1|TAPBP|RAB34|RAB23|RAB9A|APPL2|SRGAP2|SEC22B|B2M	2490	2525|8265|7589|3119|2679|3855|3375|3377|6523|9029|3193|3775|8357|7723|2703|4275|3113|4383|4279|2669|9059|8507|6849|9325|3853|2819|3087|4351|6595|7849|4253|4249|4257|8169|8731|9451|9299|4313|8739|4545|2631|4271	0.00031	GOCC:0045335	0.245593
31	19	COMPARTMENTS		Mitotic spindle pole	0.0035	AURKA|STAG2|RMDN3|TNKS|SPAG5|SMC1A|CDK5RAP2|SMC3|KATNA1|BCCIP|KIF20B|MAPRE1|NIN|NUMA1|GIT1|RAE1|RMDN1|FAM83D|ARHGEF7	2490	2943|6737|9107|3319|3505|4467|6125|4491|5023|5645|2557|6113|7443|2951|3159|6271|10217|5163|4173	0.00031	GOCC:0097431	0.245593
338	103	COMPARTMENTS		Golgi membrane	0.0036	VAMP3|GOLGA3|SNAP29|BET1|YKT6|GOSR1|GORASP2|CLTA|ATP7B|COPB1|LMAN1|ARF3|STX6|COG3|KIF13A|RAB21|ARL1|NDST1|AP4E1|ARFGEF1|RHBDF1|RAB36|OSBP|ARCN1|PIKFYVE|PI4K2B|USO1|SCAP|TMEM115|RTN1|TRIP11|VPS51|ASAP2|RAB6B|ARFIP1|COG5|COG1|TMED10|GCC2|COG4|LLGL1|COPB2|CAV1|ATP9A|VAPA|ATP7A|IGF2R|AP1B1|VPS13B|CUX1|SREBF2|COG2|ACBD3|ATF6|COPA|PI4KB|NRAS|GBF1|PI4K2A|GNAS|ARFGEF2|SURF4|RAP1GAP|GLIPR2|OPTN|SLC30A6|RH…	2490	2525|5291|3799|4333|4331|4343|5293|3383|9167|2691|5285|2671|4357|5313|5151|9607|8995|9885|5977|2539|3625|6949|7455|2649|6523|7825|2635|7647|3615|8375|5303|4289|2665|9695|2695|5307|5297|2625|4299|5299|3669|2667|3063|10387|3645|6849|4307|7493|9669|5311|6639|5301|5277|6571|2659|2603|3111|2685|7285|7501|2527|2609|3041|10481|3847|8999|4295|8509|4321|6399|8349|4355|2533|5315|9789|8199|10089|3247|10269|…	0.00033	GOCC:0000139	0.24437
34	20	COMPARTMENTS		H4 histone acetyltransferase complex	0.0036	YEATS4|BRD8|EPC2|EPC1|HCFC1|RUVBL1|ING3|VPS72|MCRS1|WDR5|TRRAP|DMAP1|OGT|EP400|GAPDH|KANSL1|KANSL2|MSL1|RUVBL2|ACTB	2490	8685|4571|6539|9243|3347|3605|9247|8467|3661|3969|7411|8861|6305|7231|3295|3613|8625|9241|3609|2763	0.00033	GOCC:1902562	0.24437
23	16	COMPARTMENTS		Desmosome	0.0037	PKP2|VCL|PNN|DSG1|DSC1|DSG2|PKP1|DSC2|JAM3|PKP3|DSC3|CDSN|DSP|PKP4|JUP|PERP	2490	4563|4615|6729|4637|4629|3269|4611|4643|9001|4633|4639|6195|4641|4625|4211|4619	0.00034	GOCC:0030057	0.24318
46	24	COMPARTMENTS		Cell-cell contact zone	0.0037	PKP2|VCL|CADM4|DSG2|CDH2|ANK3|DSC2|GJA1|CXADR|TIAM1|JAM3|DLG1|TJP1|AFDN|RAP2C|FLOT1|AHNAK|DSP|JUP|FLOT2|SLC8A1|OBSL1|TJP2|CTNNB1	2490	4563|4615|8177|3269|4631|2591|4643|4237|9163|3057|9001|4579|3357|3079|9769|4267|4567|4641|4211|4255|8111|5131|4261|3473	0.00034	GOCC:0044291	0.24318
284	89	COMPARTMENTS		Somatodendritic compartment	0.0042	CTSD|TARDBP|FXR2|ZC3H14|ATXN10|DAGLA|DAB2IP|SLC12A2|STRN|ALS2|RAPGEF2|PRKAR2B|SOD1|RAB5A|GNA12|MAP1B|MAP1A|DIP2B|ARF4|HCFC1|TAOK2|ARHGAP32|ACAD9|BAIAP2|STX4|MPDZ|MYO1D|PPP2R1A|HOMER1|HSP90AA1|RGS12|MAPT|DTNBP1|KPNA1|SHANK2|ATP7A|HTT|SHTN1|RAC1|MCRS1|FXR1|NF1|ATP2B2|MAP2|STAT1|OPA1|DCTN1|PI4K2A|HSP90AB1|STAU1|ARFGEF2|AZIN2|SRC|CTTN|RBM3|SLC3A2|LRP4|SYAP1|RPS6|SMN1|RUFY3|SACS|GIPC1|PICALM|DBN1|PPP3…	2490	7507|2997|3337|7283|9529|9725|9333|9527|6495|4247|9423|3893|4157|3775|9165|3805|3819|8853|2697|3347|5133|7907|2877|3279|3113|8475|7091|3403|6993|2837|10195|2803|8497|7405|8273|6849|4145|10357|3073|3661|3679|3069|10045|3871|6625|9825|2569|7285|2835|3053|2527|8713|2771|6531|8009|3017|10425|8505|5091|6207|10413|7423|5835|3389|4191|4379|8291|6021|6857|8927|7905|8725|4621|7901|7453|2791|2713|8237|1051…	0.00039	GOCC:0036477	0.237675
233	76	COMPARTMENTS		Postsynapse	0.0042	TSC2|KALRN|CLTA|FXR2|DAGLA|RAB11A|RHEB|DNAJA3|STRN|RAB5A|RPS3|FABP5|ARF4|SEMA4C|RPL38|ARHGAP32|BAIAP2|STX4|MPDZ|HOMER1|HIP1|ATAD1|RPL7|MAPT|DTNBP1|SHANK2|DLG1|FYN|HTT|RAC1|FXR1|ATP2B2|RPL12|SYNE1|UTRN|ARFGEF2|ABL1|DLG5|STX12|GRIPAP1|CTTN|LRP4|SYAP1|DNM2|AKAP5|PPP3CA|GIT1|RPL14|GRIP1|EPHB2|DTNB|SMCR8|RPS14|TANC2|RPS18|GPHN|VAMP2|CDK5|RPL30|MPP2|SPTBN2|RPS25|RPS13|HSPA8|KPNA2|RPLP0|SRGAP2|PTPRS|DYN…	2490	3067|5537|3383|3337|9725|2679|3831|4711|6495|3775|4073|8869|2697|10299|5051|7907|3279|3113|8475|6993|6455|8507|5073|2803|8497|8273|4579|3393|4145|3073|3679|10045|4067|7239|6453|2527|6445|10133|4351|9605|6531|10425|8505|6399|3881|4379|3159|4013|2531|6021|9613|3839|4751|8725|4783|7453|3097|2791|4071|8237|8215|5093|4765|2817|5119|4031|4545|9383|2615|9117|6431|7855|2763|4173|3095|5081	0.00039	GOCC:0098794	0.237675
218	72	COMPARTMENTS		Dendrite	0.0044	TARDBP|FXR2|ZC3H14|ATXN10|DAGLA|STRN|ALS2|PRKAR2B|SOD1|MAP1B|MAP1A|ARF4|TAOK2|ARHGAP32|ACAD9|BAIAP2|STX4|MPDZ|MYO1D|HOMER1|HSP90AA1|RGS12|MAPT|DTNBP1|KPNA1|SHANK2|ATP7A|HTT|RAC1|FXR1|NF1|ATP2B2|MAP2|STAT1|OPA1|PI4K2A|HSP90AB1|STAU1|ARFGEF2|AZIN2|SRC|CTTN|RBM3|LRP4|RPS6|RUFY3|SACS|GIPC1|DBN1|PPP3CA|COBL|EPHB2|ADCY3|MARK2|GIGYF2|TANC2|MARK3|DHX36|GPHN|CDK5|RACK1|MPP2|ELFN1|SRGAP2|PPP1R9B|C9orf72|MA…	2490	2997|3337|7283|9529|9725|6495|4247|3893|4157|3805|3819|2697|5133|7907|2877|3279|3113|8475|7091|6993|2837|10195|2803|8497|7405|8273|6849|4145|3073|3679|3069|10045|3871|6625|9825|7285|2835|3053|2527|8713|2771|6531|8009|10425|5091|10413|7423|5835|4191|4379|8291|6021|6857|8927|7905|8725|4621|7901|7453|2791|2713|8237|10513|4545|9117|3851|9429|7855|3261|3413|3095|4143	0.00041	GOCC:0030425	0.235655
47	24	COMPARTMENTS		Actin filament bundle	0.0046	MYH9|ACTN4|PXN|ABLIM1|ZYX|CORO1B|MYH10|ACTA1|PDLIM1|AMOT|FSCN1|ACTN1|LIMA1|DAAM1|SEPTIN9|SEPTIN7|FBLIM1|SEPTIN11|PALLD|CFL1|CNN2|MYL12B|TPM4|TPM3	2490	3075|5331|5833|9279|5839|8293|3033|6525|5535|3443|5547|3217|6511|3489|7427|7129|6435|9979|6419|6515|6503|6493|6501|5279	0.00043	GOCC:0032432	0.233724
118	45	COMPARTMENTS		Extrinsic component of plasma membrane	0.0048	APC|DNAJA3|IQGAP1|CDH2|GNA12|CDK16|FER|GNAQ|TIAM1|CTNNA1|GNB2|GNAI2|EEA1|HIP1|FERMT2|RAC1|STOML2|GNAI3|GNAS|SRC|GNA14|ANXA1|SNX5|GNB1|SYAP1|TGM3|SNX9|PICALM|NUMA1|JUP|USP8|CTNND1|AAK1|CYTH1|CYLD|GNA13|RACGAP1|KCNAB1|KPNA2|GRAMD1A|GNAZ|FARP1|CTNNB1|GNAI1|ESYT2	2490	3483|4711|3117|4631|9165|7403|8107|3467|3057|4623|2617|5821|4263|6455|6517|3073|5887|6909|7501|2771|8161|7585|8263|6889|8505|9291|8189|3389|2951|4211|2973|3381|3387|2675|2927|4541|2575|8681|5119|9837|9973|3261|3473|6907|9839	0.00045	GOCC:0019897	0.231876
140	51	COMPARTMENTS		Distal axon	0.0049	FKBP4|NGFR|SETX|DOCK7|EXOC4|IGHMBP2|ALS2|IQGAP1|RAB5A|ABLIM1|CXADR|IGF2BP1|RP9|TWF2|TAOK2|CTBP2|USP9X|BASP1|CLASP2|HSP90AA1|ADGRL1|MAPT|NEO1|DTNBP1|DPYSL3|SHTN1|MYO9A|MAP2|COPA|ROR1|HSP90AB1|CMTR1|SYAP1|RUFY3|FSCN1|DBN1|GAP43|COBL|MYO5A|AAK1|UNC5C|KLC1|CDK5|APBB2|UNC13A|CFL1|PTPRS|APBB1|UNC13B|C9orf72|SNCA	2490	2701|3675|7277|9437|3151|8423|4247|3117|3775|9279|9163|5253|10105|7139|5133|3411|3035|3177|8373|2837|8539|2803|6005|8497|8905|10357|10135|3871|2659|9139|2835|9111|8505|10413|5547|4191|5539|8291|3109|3387|10381|2623|2791|9875|8407|6515|9383|8271|4235|3851|4143	0.00047	GOCC:0150034	0.23098
133	49	COMPARTMENTS		Basal part of cell	0.0051	LRP1|SLC12A2|CD81|CLASP1|ERBB2|EGFR|ANK3|CXADR|NKD2|DST|SLC19A1|MET|STX4|MARVELD2|MYO1D|CLASP2|CADM1|ABCC5|EZR|CAV1|EPB41|ATP7A|DLG1|SLC12A6|TJP1|PHLDB1|CNNM2|PLPP3|FLOT1|SLC3A2|SLC23A2|SLC7A1|SLC39A14|TFRC|FLOT2|SLC26A6|ABCC1|SLC4A7|ATP2B1|SLC2A1|ERBIN|SLC29A2|SLC16A1|ATP1A1|MAP7|ABCC4|CTNNB1|MYO1C|SLC29A1	2490	8479|9527|4197|5785|3037|3065|2591|9163|3481|5387|9811|3031|3113|9273|7091|8373|6007|7513|3751|3063|6457|6849|4579|5961|3357|10035|10451|7811|4267|3017|4679|9013|9173|3191|4255|9873|7511|3195|9313|3011|3201|7515|4671|6911|8963|7519|3473|3081|7517	0.00048	GOCC:0045178	0.229243
54	26	COMPARTMENTS		Cortical actin cytoskeleton	0.0053	VCL|MYH9|WASL|ACTN4|LANCL2|ANLN|ANK3|MAEA|LLGL1|LASP1|PLS1|EEF1A1|EPB41|SPTBN1|DMD|KRT19|UTRN|EPB41L2|CTTN|DBN1|ACTN1|COBL|SLC2A1|DBNL|SPTBN2|SPTAN1	2490	4615|3075|3281|5331|9641|4203|2591|3685|3669|5343|3507|2735|6457|7141|4565|5369|6453|8183|6531|4191|3217|8291|3011|7425|8215|6415	0.00051	GOCC:0030864	0.227572
14	12	COMPARTMENTS		Mitotic spindle microtubule	0.0054	HAUS4|HAUS3|TUBG1|HAUS8|HAUS2|HAUS1|MAP1S|HAUS7|HAUS6|HAUS5|CLTC|HNRNPU	2490	6099|6159|6145|6149|6147|6157|3813|6151|6153|6155|3431|6341	0.00052	GOCC:1990498	0.226761
71	31	COMPARTMENTS		Chromosome, telomeric region	0.006	RIF1|H3-3B|TEP1|NBN|PML|MTA2|LRWD1|TNKS|PRKDC|PINX1|MRE11|XRCC6|RTEL1|SMC5|GATAD2B|ATRX|RBBP4|RAD50|RBBP7|BRCA2|XRCC5|KDM1A|TFIP11|ZBTB10|SMC6|DHX36|HDAC2|CHD4|UPF1|PTGES3|RAD51	2490	3749|3701|6829|4505|6205|7895|4553|3319|4389|8083|4475|4473|8893|6543|8551|3907|6377|4449|6361|3663|4477|2961|4921|10497|7679|7901|6339|4425|7375|2829|3917	0.00058	GOCC:0000781	0.222185
493	139	COMPARTMENTS		Synapse	0.006	EFNB1|TSC2|VPS18|KALRN|CLTA|FXR2|PPFIA1|DAGLA|SPG11|TRIP4|RAB11A|RHEB|DNAJA3|STRN|RAPGEF2|CDH2|SH3GL1|FNBP1L|RAB5A|RPS3|ANK3|CXADR|RP9|FABP5|BCR|ABR|ARF4|SEMA4C|RPL38|ARHGAP32|CTBP2|DNMBP|BAIAP2|STX4|MPDZ|GSK3B|MAP1S|PHF12|PCLO|HOMER1|PPFIA3|HIP1|ATAD1|RPL7|ADGRL1|MAPT|DTNBP1|PLD1|SHANK2|DLG1|FYN|HTT|SYNJ2|RAC1|AKAP9|FXR1|ATP2B2|ERC1|RPL12|NOS1AP|SYNE1|UTRN|SNAPIN|SV2A|RAP1A|STXBP3|PI4K2A|ROR1|AR…	2490	5819|3067|6685|5537|3383|3337|6433|9725|5985|5325|2679|3831|4711|6495|9423|4631|4293|4175|3775|4073|2591|9163|10105|8869|4163|10257|2697|10299|5051|7907|3411|8307|3279|3113|8475|3487|3813|8543|8459|6993|9611|6455|8507|5073|8539|2803|8497|3149|8273|4579|3393|4145|6689|3073|3885|3679|10045|5281|4067|5831|7239|6453|4147|9785|3045|3101|7285|9139|2527|6445|10133|9111|4351|4267|9605|6531|3227|10425|850…	0.00058	GOCC:0045202	0.222185
337	101	COMPARTMENTS		Mitochondrial inner membrane	0.0061	TIMM21|UQCRC1|SLC25A1|SLC25A11|SLC25A3|NDUFS7|MRPS7|TRAP1|PMPCB|MTX2|NDUFA10|ABCB7|PTCD3|ERAL1|MRPL44|ATP5F1B|FOXRED1|NNT|SDHA|GRPEL1|ACAD11|NDUFA9|UQCRC2|AFG3L2|TIMM44|MRPS5|NDUFB11|RPS3|SLC25A4|AIFM1|MRPL10|ATP5PO|NDUFAF2|HSPA9|CLPX|NDUFA7|MRPL58|ATP5PD|LETM1|UQCRFS1|CYCS|GPD2|ACAD9|TYMS|SFXN1|IMPDH2|SLC25A22|MTG1|HADHB|NDUFV2|TMEM186|SHMT2|COQ6|NDUFA4|SLC25A15|SAMM50|STOML2|ATP5F1C|OPA1|MT-CO2…	2490	4861|5433|5857|5911|5899|2881|4823|2731|5415|8673|2871|7263|4839|4801|4813|5499|2861|6657|5409|5505|7965|2857|5467|4703|2709|4843|2855|4073|5491|4699|4795|5913|2879|3743|5025|2873|4777|5421|8121|5483|5575|6073|2877|4415|10099|7177|9259|8117|5461|2865|2869|5577|9511|5917|10343|5503|5887|2883|9825|5921|9181|2885|4841|2875|4403|3985|4833|2771|5573|2705|7245|4725|5507|9281|5497|5407|5469|7265|5877|28…	0.0006	GOCC:0005743	0.221467
120	45	COMPARTMENTS		Intrinsic component of endoplasmic reticulum membrane	0.0061	TECR|PIGU|CCDC47|SEC61A1|CANX|EMC8|EMC7|PREB|ESYT1|RTN1|CAMLG|PDIA3|RETREG1|MMGT1|EIF2AK3|PIGS|CALR|HSPA5|RTN4|DNAJB12|TAP1|GPAA1|ANKLE2|SREBF2|ATF6|PIGK|SGPL1|HLA-C|HLA-G|AUP1|PLPP6|HLA-A|HM13|BCAP31|ERN1|TAPBP|TMEM33|LNPK|GRAMD1A|STIM1|UBXN8|LRRC8E|B2M|STING1|ESYT2	2490	6665|7607|3537|5685|6461|9595|9597|3817|3173|8375|8385|4275|3781|5873|6489|7609|4383|3287|5565|7783|9325|7611|9741|6639|6571|7303|7347|4253|4249|3621|10071|4257|8377|4291|5451|8731|8849|9395|9837|8659|9913|8651|4271|8387|9839	0.0006	GOCC:0031227	0.221467
78	33	COMPARTMENTS		PML body	0.0062	SIRT1|RPA1|TOPBP1|UBN1|N4BP1|PIAS4|HIRA|NBN|DAXX|RB1|PML|TP53|WDFY3|LRCH4|BASP1|MRE11|PARK7|SP100|USP7|UBE2I|SMC5|CDK9|ATRX|TDP2|CHEK2|SQSTM1|SUMO1|MORC3|CALCOCO2|SMC6|SUMO3|ZMYM2|RAD51	2490	3791|4519|4515|8789|9213|3345|6315|4505|6349|3783|6205|2797|3785|9381|3177|4475|4217|4367|2955|3667|6543|5649|3907|9993|2975|3451|6249|8517|3857|7679|6213|7657|3917	0.00061	GOCC:0016605	0.220761
92	37	COMPARTMENTS		Tight junction	0.0064	YBX3|SYMPK|APC|MPP5|UBN1|STRN|RAPGEF2|GJA1|CXADR|ARHGAP17|JAM3|MPDZ|MARVELD2|MPP7|MTDH|DLG1|OCLN|TBCD|TJP1|SCRIB|EPHA2|AFDN|F11R|RAB13|RAP2C|PARD6B|AMOT|POF1B|PARD3|SHROOM2|AMOTL1|CYTH1|TJP2|LSR|EPPK1|PATJ|ACTB	2490	3123|6241|3483|8669|8789|6495|9423|4237|9163|8283|9001|8475|9273|3229|7943|4579|6407|7683|3357|3355|3257|3079|6033|3093|9769|5999|3443|9817|9369|10471|3441|2675|4261|8881|9719|8235|2763	0.00064	GOCC:0070160	0.219382
17	13	COMPARTMENTS		mRNA cleavage factor complex	0.0065	CPSF3|SYMPK|CPSF6|PCF11|CPSF2|NUDT21|CSTF3|WDR33|CSTF2T|FIP1L1|CPSF7|CSTF2|SCAF8	2490	5203|6241|5223|5237|5257|5261|5083|6223|6799|5247|7293|5601|5625	0.00064	GOCC:0005849	0.218709
17	13	COMPARTMENTS		ISWI-type complex	0.0065	HMGXB4|SMARCA5|BPTF|RSF1|BAZ1B|SMARCA1|RBBP4|RBBP7|BAZ1A|CECR2|BAZ2A|C17orf49|CTCF	2490	7013|6325|3931|3911|4435|7025|6377|6361|7021|4573|6653|7027|5951	0.00064	GOCC:0031010	0.218709
154	54	COMPARTMENTS		Clathrin-coated vesicle	0.0067	DVL2|VAMP3|SPG21|RAB35|SNX3|AFTPH|CLTA|HIP1R|STX6|VAMP7|VAMP8|PIK3C2A|RAB5A|EGFR|TMED10|GGA2|AP1G2|DAB2|EPN2|VPS33B|HIP1|SYNJ2|IGF2R|AP1B1|AP2A1|GOPC|OCRL|RAB14|ECE1|ROR2|CD9|SNX9|TFRC|PICALM|STEAP2|TGOLN2|AAK1|NECAP2|FCHO2|AP2M1|EPN1|CRACR2A|VAMP2|CLINT1|HSPA8|NUMB|AP1M2|AP2S1|CLTC|AP2B1|SYNRG|FURIN|LRP2|INPP5F	2490	3289|2525|5957|4239|8265|8943|3383|8303|4357|3375|3377|7819|3775|3065|2625|8483|7867|3455|3049|2529|6455|6689|4307|7493|3427|5997|5305|3087|8209|3327|4325|8189|3191|3389|8199|4327|3387|3391|3379|3445|3437|9771|3097|8359|2817|4007|7481|3407|3431|3415|7415|7003|3413|7817	0.00067	GOCC:0030136	0.217393
114	43	COMPARTMENTS		Integral component of endoplasmic reticulum membrane	0.0071	TECR|PIGU|CCDC47|SEC61A1|CANX|EMC8|EMC7|PREB|ESYT1|RTN1|CAMLG|PDIA3|RETREG1|MMGT1|EIF2AK3|PIGS|CALR|HSPA5|RTN4|DNAJB12|TAP1|GPAA1|ANKLE2|SREBF2|ATF6|PIGK|SGPL1|HLA-C|HLA-G|AUP1|PLPP6|HLA-A|HM13|BCAP31|ERN1|TAPBP|TMEM33|LNPK|STIM1|UBXN8|LRRC8E|B2M|STING1	2490	6665|7607|3537|5685|6461|9595|9597|3817|3173|8375|8385|4275|3781|5873|6489|7609|4383|3287|5565|7783|9325|7611|9741|6639|6571|7303|7347|4253|4249|3621|10071|4257|8377|4291|5451|8731|8849|9395|8659|9913|8651|4271|8387	0.00071	GOCC:0030176	0.214874
31	18	COMPARTMENTS		Unconventional myosin complex	0.0072	MYH9|MYO5B|LMTK2|DAB2|CARMIL1|MYO9A|MYO6|FSCN1|MYO1B|GIPC1|MYO5A|SUN2|MYO10|MYO18A|MYL6|MYO9B|DYNLL2|MYO1C	2490	3075|7111|10029|3455|9855|10135|7113|5547|9045|5835|3109|7103|7133|7143|6491|4215|2615|3081	0.00072	GOCC:0016461	0.214267
267	83	COMPARTMENTS		Axon	0.0072	FKBP4|NGFR|TBCB|SETX|ZC3H14|DOCK7|EXOC4|IGHMBP2|DAGLA|DAB2IP|ALS2|ADAM22|IQGAP1|SOD1|RAB5A|ABLIM1|ANK3|CXADR|IGF2BP1|MAP1B|RP9|DIP2B|TWF2|ALCAM|DST|TAOK2|CTBP2|USP9X|BASP1|MYO1D|CLASP2|HSP90AA1|ADGRL1|MAPT|NEO1|DTNBP1|EPB41L3|DPYSL3|ATP7A|HTT|SHTN1|MYO9A|SPTBN1|NF1|MAP2|STAT1|NAV1|COPA|ROR1|HSP90AB1|AZIN2|CMTR1|PARD3|SYAP1|RUFY3|SACS|FSCN1|GARS1|DBN1|GAP43|COBL|MBP|MYO5A|EPHB2|AAK1|UNC5C|KLC1|DHX…	2490	2701|3675|8093|7277|7283|9437|3151|8423|9725|9333|4247|10085|3117|4157|3775|9279|2591|9163|5253|3805|10105|8853|7139|5551|5387|5133|3411|3035|3177|7091|8373|2837|8539|2803|6005|8497|7127|8905|6849|4145|10357|10135|7141|3069|3871|6625|7229|2659|9139|2835|8713|9111|9369|8505|10413|7423|5547|8317|4191|5539|8291|5531|3109|6021|3387|10381|2623|7901|2791|8681|8537|9875|2549|8407|6515|2573|9383|8271|423…	0.00073	GOCC:0030424	0.214267
79	33	COMPARTMENTS		Cortical cytoskeleton	0.0072	VCL|MYH9|WASL|ACTN4|LANCL2|CLASP1|ANLN|ANK3|MAEA|LLGL1|LASP1|CLASP2|PCLO|PLS1|EZR|EEF1A1|EPB41|SPTBN1|ERC1|DMD|KRT19|UTRN|EPB41L2|MAPRE1|CTTN|DBN1|NUMA1|ACTN1|COBL|SLC2A1|DBNL|SPTBN2|SPTAN1	2490	4615|3075|3281|5331|9641|5785|4203|2591|3685|3669|5343|8373|8459|3507|3751|2735|6457|7141|5281|4565|5369|6453|8183|6113|6531|4191|2951|3217|8291|3011|7425|8215|6415	0.00073	GOCC:0030863	0.214267
20	14	COMPARTMENTS		Proteasome regulatory particle	0.0073	PSMC4|PSMC1|PSMD3|PSMD1|PSMD2|PSMC5|PSMD12|PSMD4|PSMD14|PSMC2|PSMD13|ADRM1|PSMC3|PSMC6	2490	3339|3307|3373|3291|3341|3325|3293|3297|2915|3317|3301|4161|3335|3365	0.00075	GOCC:0005838	0.213668
93	37	COMPARTMENTS		Golgi-associated vesicle membrane	0.0073	AFTPH|COPB1|LMAN1|PI4KA|ARCN1|SCYL1|GJA1|TMEM199|STX5|TMED10|AP1G2|COPG1|SEC16A|COPB2|SEC23B|SEC24C|AP1B1|AP2A1|COPA|GOPC|SAR1A|HLA-C|HLA-G|SEC13|SEC31A|HLA-A|SEC24A|SAR1B|ZDHHC13|COPG2|SEC24B|COPZ1|SEC22B|AP1M2|SYNRG|ITM2B|B2M	2490	8943|2691|5285|4855|2649|9401|4237|9631|4339|2625|7867|2653|7483|2667|8217|7495|7493|3427|2659|5997|8219|4253|4249|5795|6449|4257|7485|7489|9397|2655|7487|2657|2631|7481|7415|8879|4271	0.00075	GOCC:0030660	0.213668
56	26	COMPARTMENTS		Peroxisomal membrane	0.0075	TTC1|CAT|PEX1|USP30|PNPLA8|MAP2K2|HMGCR|PEX13|PEX6|CNOT1|IMPDH2|MDH2|ATAD1|NBR1|ALDH3A2|FAR1|PEX14|GNPAT|PEX19|ABCD3|ACBD5|DHRS7B|MGST1|PEX5|MAVS|HSD17B4	2490	2745|7243|5231|2937|9471|6465|6615|7625|7067|7947|7177|5439|8507|3843|6041|7747|7621|7619|7617|7615|9761|7745|7981|7629|7083|5437	0.00078	GOCC:0005778	0.212494
56	26	COMPARTMENTS		Transcription elongation factor complex	0.0075	CDK13|MLLT1|CCNT1|ELOB|BRD4|AFF4|SSRP1|ICE1|SUPT6H|HEXIM1|CTR9|CDC73|TTF2|CDK9|NELFE|RTF1|CCNK|AFF1|ELP4|AFF3|ELOA|CDK12|LARP7|NELFA|SUPT5H|NELFCD	2490	5593|5627|5655|3619|2907|5639|4409|5633|3527|5611|5641|3531|5613|5649|5647|5643|5657|5631|5615|3219|5619|5653|4037|5621|5651|5617	0.00078	GOCC:0008023	0.212494
248	78	COMPARTMENTS		Vesicle lumen	0.0075	VCL|MAPK1|PYGB|CTSZ|NFKB1|CTSC|LTF|CTSD|ACTN4|GGH|LYZ|FAF2|ERP44|LGALS3BP|ITIH4|S100A11|AHSG|EGFR|SERPINB3|OLA1|CCT8|KPNB1|CSTB|ALB|FABP5|CCT2|GTPBP2|PSMD1|PSMD2|TOLLIP|PRKCD|ACAA1|HSP90AA1|TUBB|EEF1A1|TUBB4B|PRDX6|SLPI|ANXA2|C6orf120|VAT1|DYNC1H1|ARG1|GM2A|VCP|F8|VPS13A|CYB5R3|S100A7|HRNR|ECM1|NHLRC2|HSP90AB1|CTSA|CAP1|MAGED2|TXNDC5|GDI2|JUP|ACTN1|MMRN1|INS|STK11IP|DSN1|TEX264|CRACR2A|SDCBP|HSPA…	2490	4615|2727|4653|7471|2783|7505|7589|7507|5331|9319|7359|8383|2629|9031|6871|8457|6199|3065|9499|6963|3545|2737|7479|5363|8869|3555|10019|3291|3341|7075|6905|5459|2837|5851|2735|6045|6075|8889|6995|10461|10319|2593|3021|7477|4159|7499|5783|8907|3681|9497|8883|8619|2835|7503|7125|8481|7497|5965|4211|3217|9781|3247|9933|5807|3765|9771|4243|2817|7557|6127|4349|6503|5583|3335|3205|6415|4673|4271	0.00079	GOCC:0031983	0.212494
159	55	COMPARTMENTS		DNA packaging complex	0.0075	STAG2|NCAPH|H4C6|YEATS4|NCAPG|SMARCC1|H3-3B|BRD8|EPC2|NDC80|SMARCD3|SRCAP|EPC1|RB1|NUF2|SPC25|SMC2|RAD21|RUVBL1|ARID1A|ING3|SMC1A|SMARCE1|NCAPD2|H3C13|ARID2|KNL1|SMC4|PHF10|SMARCA4|VPS72|SMC1B|H3C12|XRCC6|TRRAP|SMC3|SMC5|H2AW|DMAP1|H2BC13|EP400|XRCC5|BRD7|SMARCD1|BICRA|PBRM1|SMARCD2|BRD9|MACROH2A1|NCAPD3|SMARCC2|RUVBL2|ARID1B|ACTB|BCL11A	2490	6737|5165|3703|8685|5159|7029|3701|4571|6539|3941|9021|9237|9243|3783|4391|5115|4417|4439|3605|7675|9247|4467|8667|4421|6383|7667|5347|4443|7221|6371|8467|5323|3709|4473|7411|4491|6543|8561|8861|6629|7231|4477|7019|8865|9635|7671|6591|9301|6331|7037|8855|3609|9023|2763|6429	0.00078	GOCC:0044815	0.212494
23	15	COMPARTMENTS		U2 snRNP	0.0079	SF3A1|SNRPD3|PHF5A|SF3A2|SF3B6|SNRPD1|SF3B3|SF3B2|SF3B1|SNRPD2|SF3B5|SF3A3|SNRPE|SNRPB|DDX46	2490	4955|4151|4929|4957|4947|4039|4963|4933|4961|4089|4927|4953|4107|4985|5197	0.00083	GOCC:0005686	0.210237
18	13	COMPARTMENTS		Kinetochore microtubule	0.0089	ZW10|CHMP4B|CHMP5|KIF18A|CLASP1|CHMP2B|CENPE|CHMP6|CLASP2|KNTC1|CHMP7|CHMP1A|CHMP2A	2490	5153|7543|4127|2565|5785|7569|2559|7417|8373|5145|7567|7559|7573	0.00094	GOCC:0005828	0.205061
106	40	COMPARTMENTS		Asymmetric synapse	0.0099	TSC2|KALRN|DAGLA|RHEB|STRN|FNBP1L|RPS3|FABP5|SEMA4C|RPL38|ARHGAP32|MPDZ|HOMER1|RPL7|DTNBP1|SHANK2|DLG1|FYN|RPL12|ARFGEF2|DLG5|LRP4|RPL14|GRIP1|DTNB|RPS14|RPS18|GPHN|CDK5|RPL30|MPP2|RPS25|RPS13|RPLP0|SRGAP2|PTPRS|PPP1R9B|PDLIM5|SRCIN1|RPS27	2490	3067|5537|9725|3831|6495|4175|4073|8869|10299|5051|7907|8475|6993|5073|8497|8273|4579|3393|4067|2527|10133|10425|4013|2531|9613|4751|4783|7453|2791|4071|8237|5093|4765|4031|4545|9383|9117|6431|7855|5081	0.0011	GOCC:0032279	0.200436
21	14	COMPARTMENTS		Mitochondria-associated endoplasmic reticulum membrane	0.0099	MBOAT7|CANX|STX17|RMDN3|TMX2|PDZD8|ACSL4|CLCC1|VPS13A|TOMM20|AHCYL1|BCAP31|TOMM40|ZFYVE1	2490	9261|6461|3835|9107|9323|9803|8857|5847|5783|5423|7605|4291|5431|3823	0.0011	GOCC:0044233	0.200436
71	30	COMPARTMENTS		Phosphatase complex	0.01	APC|PIK3CA|TP53|CALM3|WDR82|ITPR1|PPP2R1A|PPP2R2A|PPP1CA|PPP1CC|PPP4R2|MTOR|PPP1R15B|SHOC2|PTPN1|SRC|PPP1R10|AKAP5|PPP3CA|TFDP3|PPP1R12A|PPP2R2D|NCK1|PPP2R5D|NDUFAB1|PTPRS|TOX4|PPP1R9B|PPP4R3B|PTPN11	2490	3483|3027|2797|2787|3963|7595|3403|8595|3593|3595|8103|2819|9575|9701|6563|2771|9583|3881|4379|9759|7147|7661|3249|3421|2863|9383|8689|9117|9377|6913	0.0011	GOCC:1903293	0.2
99	38	COMPARTMENTS		Postsynaptic density	0.0101	TSC2|KALRN|DAGLA|RHEB|STRN|RPS3|FABP5|SEMA4C|RPL38|ARHGAP32|MPDZ|HOMER1|RPL7|DTNBP1|SHANK2|DLG1|FYN|RPL12|DLG5|LRP4|RPL14|GRIP1|DTNB|RPS14|RPS18|GPHN|CDK5|RPL30|MPP2|RPS25|RPS13|RPLP0|SRGAP2|PTPRS|PPP1R9B|PDLIM5|SRCIN1|RPS27	2490	3067|5537|9725|3831|6495|4073|8869|10299|5051|7907|8475|6993|5073|8497|8273|4579|3393|4067|10133|10425|4013|2531|9613|4751|4783|7453|2791|4071|8237|5093|4765|4031|4545|9383|9117|6431|7855|5081	0.0011	GOCC:0014069	0.199568
30	17	COMPARTMENTS		SWI/SNF complex	0.0114	SMARCC1|SMARCD3|RB1|ARID1A|SMARCE1|ARID2|PHF10|SMARCA4|SMARCD1|BICRA|PBRM1|SMARCD2|BRD9|SMARCC2|ARID1B|ACTB|BCL11A	2490	7029|9021|3783|7675|8667|7667|7221|6371|8865|9635|7671|6591|9301|8855|9023|2763|6429	0.0012	GOCC:0016514	0.19431
241	75	COMPARTMENTS		Secretory granule lumen	0.0115	VCL|MAPK1|PYGB|CTSZ|NFKB1|CTSC|LTF|CTSD|ACTN4|GGH|LYZ|FAF2|ERP44|LGALS3BP|ITIH4|S100A11|AHSG|SERPINB3|OLA1|CCT8|KPNB1|CSTB|ALB|FABP5|CCT2|GTPBP2|PSMD1|PSMD2|TOLLIP|PRKCD|ACAA1|HSP90AA1|TUBB|EEF1A1|TUBB4B|PRDX6|SLPI|ANXA2|C6orf120|VAT1|DYNC1H1|ARG1|GM2A|VCP|F8|VPS13A|CYB5R3|S100A7|HRNR|ECM1|NHLRC2|CTSA|CAP1|MAGED2|TXNDC5|GDI2|JUP|ACTN1|MMRN1|INS|STK11IP|DSN1|TEX264|CRACR2A|SDCBP|IST1|CEP290|VTI1B|…	2490	4615|2727|4653|7471|2783|7505|7589|7507|5331|9319|7359|8383|2629|9031|6871|8457|6199|9499|6963|3545|2737|7479|5363|8869|3555|10019|3291|3341|7075|6905|5459|2837|5851|2735|6045|6075|8889|6995|10461|10319|2593|3021|7477|4159|7499|5783|8907|3681|9497|8883|8619|7503|7125|8481|7497|5965|4211|3217|9781|3247|9933|5807|3765|9771|4243|7557|6127|4349|6503|5583|3335|3205|6415|4673|4271	0.0012	GOCC:0034774	0.19393
245	76	COMPARTMENTS		Cytoplasmic vesicle lumen	0.0115	VCL|MAPK1|PYGB|CTSZ|NFKB1|CTSC|LTF|CTSD|ACTN4|GGH|LYZ|FAF2|ERP44|LGALS3BP|ITIH4|S100A11|AHSG|SERPINB3|OLA1|CCT8|KPNB1|CSTB|ALB|FABP5|CCT2|GTPBP2|PSMD1|PSMD2|TOLLIP|PRKCD|ACAA1|HSP90AA1|TUBB|EEF1A1|TUBB4B|PRDX6|SLPI|ANXA2|C6orf120|VAT1|DYNC1H1|ARG1|GM2A|VCP|F8|VPS13A|CYB5R3|S100A7|HRNR|ECM1|NHLRC2|CTSA|CAP1|MAGED2|TXNDC5|GDI2|JUP|ACTN1|MMRN1|INS|STK11IP|DSN1|TEX264|CRACR2A|SDCBP|HSPA8|IST1|CEP290|…	2490	4615|2727|4653|7471|2783|7505|7589|7507|5331|9319|7359|8383|2629|9031|6871|8457|6199|9499|6963|3545|2737|7479|5363|8869|3555|10019|3291|3341|7075|6905|5459|2837|5851|2735|6045|6075|8889|6995|10461|10319|2593|3021|7477|4159|7499|5783|8907|3681|9497|8883|8619|7503|7125|8481|7497|5965|4211|3217|9781|3247|9933|5807|3765|9771|4243|2817|7557|6127|4349|6503|5583|3335|3205|6415|4673|4271	0.0012	GOCC:0060205	0.19393
9	9	COMPARTMENTS		Proteasome regulatory particle, base subcomplex	0.0118	PSMC4|PSMC1|PSMD1|PSMD2|PSMC5|PSMD4|PSMC2|PSMC3|PSMC6	2490	3339|3307|3291|3341|3325|3297|3317|3335|3365	0.0013	GOCC:0008540	0.192812
62	27	COMPARTMENTS		COPII-coated ER to Golgi transport vesicle	0.012	CTSZ|CTSC|LMAN1|ECPAS|STX17|USO1|SCAP|YIPF5|STX5|TMED10|SEC16A|SEC23B|SEC24C|ERGIC2|F8|SAR1A|HLA-C|HLA-G|SEC13|SEC31A|HLA-A|SEC24A|SAR1B|GOLGA2|SEC24B|SEC22B|B2M	2490	7471|7505|5285|4139|3835|2635|7647|9263|4339|2625|7483|8217|7495|7257|7499|8219|4253|4249|5795|6449|4257|7485|7489|5295|7487|2631|4271	0.0013	GOCC:0030134	0.192082
222	70	COMPARTMENTS		Transport vesicle	0.0122	VAMP3|GOLGA5|SPG21|PLIN3|BET1|YKT6|GOSR1|AFTPH|COPB1|LMAN1|ARCN1|RAB10|USO1|TRIP11|RAB5A|AP1AR|STX5|NKD2|TMED10|STX18|SEMA4C|AP1G2|COPG1|AP3S1|SEC16A|COPB2|CHP1|SEC23B|FGFR3|DTNBP1|SEC24C|SYNJ2|IGF2R|AP1B1|AP2A1|COPA|GOPC|SNAPIN|SV2A|SURF4|SAR1A|AZIN2|RAB14|HLA-C|HLA-G|SEC13|PICALM|STEAP2|SEC31A|HLA-A|INS|SEC24A|SAR1B|TGOLN2|RAB1A|ATP2B1|COPG2|VAMP2|RAB9A|SEC24B|UNC13A|DMXL2|COPZ1|SEC22B|AP1M2|PT…	2490	2525|5269|5957|4329|4333|4331|4343|8943|2691|5285|2649|3107|2635|5303|3775|7751|4339|3481|2625|4319|10299|7867|2653|8499|7483|2667|7289|8217|3259|8497|7495|6689|4307|7493|3427|2659|5997|4147|9785|2609|8219|8713|3087|4253|4249|5795|3389|8199|6449|4257|3247|7485|7489|4327|2641|9313|2655|3097|4313|7487|8407|8829|2657|2631|7481|9383|4235|7415|7003|4271	0.0013	GOCC:0030133	0.191364
49	23	COMPARTMENTS		Phagocytic vesicle membrane	0.0123	VAMP3|SNAP23|PIK3C3|VAMP8|PIKFYVE|ATP6V0A1|RAB7A|RAB5A|STX4|CALR|RAB11FIP1|ATP6V0A2|ATP7A|TAP1|PIK3R4|HLA-C|HLA-G|HLA-A|PIP4P1|TAPBP|APPL2|SEC22B|B2M	2490	2525|3119|3855|3377|6523|9029|3193|3775|3113|4383|2669|9059|6849|9325|3853|4253|4249|4257|8169|8731|8739|2631|4271	0.0014	GOCC:0030670	0.191009
14	11	COMPARTMENTS		RSC-type complex	0.0129	SMARCC1|SMARCE1|ARID2|PHF10|SMARCA4|BRD7|SMARCD1|PBRM1|SMARCD2|SMARCC2|ACTB	2490	7029|8667|7667|7221|6371|7019|8865|7671|6591|8855|2763	0.0014	GOCC:0016586	0.188941
105	39	COMPARTMENTS		Postsynaptic specialization	0.0138	TSC2|KALRN|DAGLA|RHEB|STRN|RPS3|FABP5|SEMA4C|RPL38|ARHGAP32|MPDZ|HOMER1|RPL7|DTNBP1|SHANK2|DLG1|FYN|RPL12|DLG5|LRP4|RPL14|GRIP1|DTNB|RPS14|RPS18|GPHN|CDK5|RPL30|MPP2|RPS25|RPS13|KPNA2|RPLP0|SRGAP2|PTPRS|PPP1R9B|PDLIM5|SRCIN1|RPS27	2490	3067|5537|9725|3831|6495|4073|8869|10299|5051|7907|8475|6993|5073|8497|8273|4579|3393|4067|10133|10425|4013|2531|9613|4751|4783|7453|2791|4071|8237|5093|4765|5119|4031|4545|9383|9117|6431|7855|5081	0.0015	GOCC:0099572	0.186012
31	17	COMPARTMENTS		Spindle midzone	0.0144	AURKA|MAPRE3|RIF1|KIF18A|CENPE|PLK1|MAP9|KIF14|KIF20B|RCC2|PKP4|NUMA1|PRC1|RACGAP1|KIF18B|HNRNPU|CDC42	2490	2943|5107|3749|2565|2559|2949|7433|5167|2557|7041|4625|2951|5175|2575|2551|6341|3095	0.0016	GOCC:0051233	0.184164
70	29	COMPARTMENTS		Extrinsic component of cytoplasmic side of plasma membrane	0.0145	IQGAP1|GNA12|CDK16|FER|GNAQ|TIAM1|GNB2|GNAI2|FERMT2|RAC1|GNAI3|GNAS|SRC|GNA14|SNX5|GNB1|SYAP1|TGM3|SNX9|CYTH1|CYLD|GNA13|RACGAP1|KCNAB1|GRAMD1A|GNAZ|FARP1|GNAI1|ESYT2	2490	3117|9165|7403|8107|3467|3057|2617|5821|6517|3073|6909|7501|2771|8161|8263|6889|8505|9291|8189|2675|2927|4541|2575|8681|9837|9973|3261|6907|9839	0.0016	GOCC:0031234	0.183863
91	35	COMPARTMENTS		Azurophil granule lumen	0.0145	MAPK1|PYGB|CTSC|GGH|LYZ|FAF2|SERPINB3|CCT8|FABP5|CCT2|PSMD1|TOLLIP|PRKCD|TUBB|TUBB4B|PRDX6|ANXA2|C6orf120|VAT1|DYNC1H1|ARG1|GM2A|VCP|CYB5R3|S100A7|HRNR|CTSA|CAP1|TXNDC5|GDI2|STK11IP|DSN1|SDCBP|IST1|ACLY	2490	2727|4653|7505|9319|7359|8383|9499|3545|8869|3555|3291|7075|6905|5851|6045|6075|6995|10461|10319|2593|3021|7477|4159|8907|3681|9497|7503|7125|7497|5965|9933|5807|4243|7557|5583	0.0016	GOCC:0035578	0.183863
124	44	COMPARTMENTS		Basal plasma membrane	0.0147	SLC12A2|CD81|ERBB2|EGFR|ANK3|CXADR|NKD2|DST|SLC19A1|MET|STX4|MARVELD2|MYO1D|CADM1|ABCC5|EZR|CAV1|EPB41|ATP7A|DLG1|TJP1|CNNM2|PLPP3|FLOT1|SLC3A2|SLC23A2|SLC7A1|SLC39A14|TFRC|FLOT2|SLC26A6|ABCC1|SLC4A7|ATP2B1|SLC2A1|ERBIN|SLC29A2|SLC16A1|ATP1A1|MAP7|ABCC4|CTNNB1|MYO1C|SLC29A1	2490	9527|4197|3037|3065|2591|9163|3481|5387|9811|3031|3113|9273|7091|6007|7513|3751|3063|6457|6849|4579|3357|10451|7811|4267|3017|4679|9013|9173|3191|4255|9873|7511|3195|9313|3011|3201|7515|4671|6911|8963|7519|3473|3081|7517	0.0017	GOCC:0009925	0.183268
12	10	COMPARTMENTS		aminoacyl-tRNA synthetase multienzyme complex	0.0153	AIMP2|RARS1|AARS1|MARS1|DARS1|QARS1|EPRS1|IARS1|LARS1|AIMP1	2490	5037|5029|5859|7315|8325|8027|6975|6973|8323|4141	0.0017	GOCC:0017101	0.181531
12	10	COMPARTMENTS		Nucleocytoplasmic transport complex	0.0153	KPNA3|XPO5|KPNB1|KPNA4|KPNA1|KPNA6|MYBBP1A|NXF1|KPNA2|RAN	2490	5137|7949|2737|5147|7405|8449|6967|5209|5119|3671	0.0017	GOCC:0031074	0.181531
20	13	COMPARTMENTS		NuA4 histone acetyltransferase complex	0.0162	YEATS4|BRD8|EPC2|EPC1|RUVBL1|ING3|VPS72|TRRAP|DMAP1|EP400|GAPDH|RUVBL2|ACTB	2490	8685|4571|6539|9243|3605|9247|8467|7411|8861|7231|3295|3609|2763	0.0019	GOCC:0035267	0.179048
38	19	COMPARTMENTS		cis-Golgi network	0.0171	GOLGA5|GOSR1|GORASP2|ANGEL1|SCYL1|RETREG1|HOOK3|AKAP9|VPS13B|ERGIC2|RAB29|GBF1|AZIN2|HLA-G|GOLGB1|SCFD1|GOLGA2|ATP2C1|TRAPPC3	2490	5269|4343|5293|9433|9401|3781|2993|3885|9669|7257|9833|2685|8713|4249|5315|5275|5295|10139|8221	0.002	GOCC:0005801	0.1767
23	14	COMPARTMENTS		trans-Golgi network transport vesicle	0.0171	SPG21|AFTPH|TMED10|AP1G2|IGF2R|AP1B1|AP2A1|GOPC|RAB14|STEAP2|TGOLN2|AP1M2|SYNRG|FURIN	2490	5957|8943|2625|7867|4307|7493|3427|5997|3087|8199|4327|7481|7415|7003	0.002	GOCC:0030140	0.1767
29	16	COMPARTMENTS		Proteasome accessory complex	0.0178	PSMC4|PSMC1|PSMD3|PSME3|CLPX|PSMD1|PSMD2|PSMC5|PSMD12|PSMD4|PSMD14|PSMC2|PSMD13|ADRM1|PSMC3|PSMC6	2490	3339|3307|3373|3299|5025|3291|3341|3325|3293|3297|2915|3317|3301|4161|3335|3365	0.0021	GOCC:0022624	0.174958
15	11	COMPARTMENTS		Mre11 complex	0.018	PALB2|NBN|MRE11|XRCC6|MDC1|RAD50|BRCA2|TP53BP1|CHEK2|BRCA1|RAD51	2490	4441|4505|4475|4473|2935|4449|3663|2983|2975|2897|3917	0.0021	GOCC:0030870	0.174473
97	36	COMPARTMENTS		trans-Golgi network membrane	0.0195	VAMP3|CLTA|ATP7B|COG3|KIF13A|ARL1|NDST1|AP4E1|VPS51|ARFIP1|COG5|COG1|GCC2|COG4|LLGL1|ATP9A|ATP7A|IGF2R|AP1B1|VPS13B|COG2|GNAS|SLC30A6|RHOBTB3|TMEM165|VTI1A|TGOLN2|COG6|CRACR2A|VPS52|RIC1|RAB9A|AP1M2|STX10|CLTC|ARFIP2	2490	2525|3383|9167|5313|5151|8995|9885|5977|4289|2695|5307|5297|4299|5299|3669|10387|6849|4307|7493|9669|5301|7501|8999|4295|8509|4355|4327|5309|9771|4297|4603|4313|7481|4353|3431|2689	0.0023	GOCC:0032588	0.170997
8	8	COMPARTMENTS		HAUS complex	0.0205	HAUS4|HAUS3|HAUS8|HAUS2|HAUS1|HAUS7|HAUS6|HAUS5	2490	6099|6159|6149|6147|6157|6151|6153|6155	0.0024	GOCC:0070652	0.168825
257	77	COMPARTMENTS		Integral component of organelle membrane	0.0211	TECR|PIGU|CCDC47|WFS1|SEC61A1|CANX|MTX2|EMC8|EMC7|LRRC8A|PREB|ESYT1|RTN1|AFG3L2|NPC1|SLC25A4|PEX13|CAMLG|HSPA9|PDIA3|MFF|RETREG1|MMGT1|EIF2AK3|PIGS|SFXN1|CALR|RHOT2|HSPA5|RTN4|LBR|TMEM201|SAMM50|DNAJB12|TAP1|FAR1|GPAA1|ANKLE2|SREBF2|TOMM20|ABCB10|ATF6|PIGK|SGPL1|HLA-C|HLA-G|AUP1|DNAJC11|PLPP6|STEAP2|HLA-A|SLC38A9|HM13|ZDHHC20|IMMT|CHCHD3|ATP2B1|BCAP31|ERN1|TAPBP|TOMM40|MFN1|ATP2C1|TMEM33|MTX3|LNP…	2490	6665|7607|3537|8597|5685|6461|8673|9595|9597|8653|3817|3173|8375|4703|7011|5491|7625|8385|3743|4275|6549|3781|5873|6489|7609|10099|4383|7729|3287|5565|6373|9073|5503|7783|9325|7747|7611|9741|6639|5423|9599|6571|7303|7347|4253|4249|3621|2705|10071|8199|4257|3801|8377|10269|5469|5877|9313|4291|5451|8731|5431|6633|10139|8849|5479|9395|5509|9383|9327|8211|8659|9913|8651|8879|8985|4271|8387	0.0025	GOCC:0031301	0.167572
197	62	COMPARTMENTS		Oxidoreductase complex	0.0212	UQCRC1|DLD|PYCR3|GSR|PDHX|TPI1|NDUFS7|CAT|NDUFA10|FOXRED1|SDHA|NDUFA9|UQCRC2|BCKDHA|FTH1|NDUFB11|GLUD1|DLAT|CLPB|IDH3A|RRM1|NDUFA7|CBR4|UQCRFS1|PDHB|CYCS|GLUL|CYB5B|GPD2|TYMS|NOC2L|BCKDHB|NDUFV2|P4HB|IDH2|SHMT2|DLST|NDUFA4|PYCR2|ETFB|RAC1|ARG1|CYB5R3|MARC1|NDUFS2|DBT|ALDH18A1|OGDHL|TXN|SDHB|PDHA1|GLDC|PDK1|NDUFS1|GPX8|LDHA|ETFA|NDUFAB1|TNFRSF11A|ACLY|IDH3B|NDUFV1	2490	5433|5441|3637|6577|5881|4663|2881|7243|2871|2861|5409|2857|5467|5747|6259|2855|6095|5903|4849|5907|4453|2873|10083|5483|3695|5575|6093|7653|6073|4415|8079|5753|2865|4375|4651|5577|5909|5917|7971|3873|3073|3021|8907|9265|2885|4169|4403|5895|4017|5573|5429|6097|4681|2859|6055|4689|5445|2863|3987|5583|5915|2867	0.0025	GOCC:1990204	0.167366
13	10	COMPARTMENTS		mRNA cleavage and polyadenylation specificity factor complex	0.0219	CPSF3|SYMPK|CPSF6|CPSF2|NUDT21|WDR33|CSTF2T|FIP1L1|CPSF7|CSTF2	2490	5203|6241|5223|5257|5261|6223|6799|5247|7293|5601	0.0026	GOCC:0005847	0.165956
13	10	COMPARTMENTS		npBAF complex	0.0219	SMARCC1|SMARCD3|ARID1A|SMARCE1|PHF10|SMARCA4|SMARCD1|SMARCC2|ARID1B|ACTB	2490	7029|9021|7675|8667|7221|6371|8865|8855|9023|2763	0.0026	GOCC:0071564	0.165956
13	10	COMPARTMENTS		CHD-type complex	0.0219	MTA2|MTA1|RBBP4|HDAC1|RBBP7|GATAD2A|MTA3|MBD3|HDAC2|CHD4	2490	7895|6601|6377|5543|6361|7035|8557|8559|6339|4425	0.0026	GOCC:0090545	0.165956
24	14	COMPARTMENTS		Clathrin vesicle coat	0.022	AFTPH|AP1G2|EPN2|SYNJ2|AP1B1|AP2A1|NECAP2|AP2M1|EPN1|CLINT1|AP1M2|AP2S1|AP2B1|SYNRG	2490	8943|7867|3049|6689|7493|3427|3391|3445|3437|8359|7481|3407|3415|7415	0.0027	GOCC:0030125	0.165758
24	14	COMPARTMENTS		TOR complex	0.022	TSC2|RHEB|TELO2|PIK3CA|MAPKAP1|TP53|EGFR|RICTOR|RPTOR|MTOR|TTI1|RPS6|PRR5|SMG1	2490	3067|3831|3581|3027|7765|2797|3065|3789|3849|2819|3585|5091|7755|3553	0.0027	GOCC:0038201	0.165758
30	16	COMPARTMENTS		U2-type catalytic step 2 spliceosome	0.022	AQR|SNRPD3|PRPF19|DHX8|SNRPD1|SRRM2|SNRPD2|XAB2|BCAS2|CDC5L|EFTUD2|SNRPE|SNRPB|SNW1|PRPF8|CWC15	2490	4873|4151|4999|4989|4039|4981|4089|4993|4997|4995|3583|4107|4985|4991|3571|4987	0.0027	GOCC:0071007	0.165758
24	14	COMPARTMENTS		Endoplasmic reticulum tubular network	0.022	OSBPL8|PARP16|RAB10|KPNB1|REEP4|RTN4|C2CD2L|RNF41|ATL1|REEP5|RAB3GAP1|LNPK|STIM1|RAB18	2490	3631|9153|3107|2737|9087|5565|9797|4363|5971|8903|9431|9395|8659|5811	0.0027	GOCC:0071782	0.165758
279	82	COMPARTMENTS		Intrinsic component of organelle membrane	0.0234	TECR|PIGU|CCDC47|WFS1|SEC61A1|CANX|MTX2|EMC8|EMC7|LRRC8A|PREB|ESYT1|RTN1|AFG3L2|NPC1|RAB5A|SLC25A4|PEX13|CAMLG|HSPA9|PDIA3|MFF|RETREG1|MMGT1|EIF2AK3|PIGS|SFXN1|CALR|RHOT2|HSPA5|RTN4|LBR|TMEM201|SAMM50|DNAJB12|TAP1|FAR1|GPAA1|ANKLE2|SREBF2|TOMM20|ABCB10|ATF6|PIGK|SGPL1|ECE1|HLA-C|HLA-G|AUP1|DNAJC11|PLPP6|STEAP2|HLA-A|SLC38A9|HM13|ZDHHC20|IMMT|CHCHD3|ATP2B1|BCAP31|ERN1|TAPBP|TOMM40|MFN2|MFN1|ATP2C1…	2490	6665|7607|3537|8597|5685|6461|8673|9595|9597|8653|3817|3173|8375|4703|7011|3775|5491|7625|8385|3743|4275|6549|3781|5873|6489|7609|10099|4383|7729|3287|5565|6373|9073|5503|7783|9325|7747|7611|9741|6639|5423|9599|6571|7303|7347|8209|4253|4249|3621|2705|10071|8199|4257|3801|8377|10269|5469|5877|9313|4291|5451|8731|5431|6645|6633|10139|8849|5479|9395|9837|5509|9383|9327|8211|8659|9913|8651|8879|8985|…	0.0029	GOCC:0031300	0.163078
43	20	COMPARTMENTS		PcG protein complex	0.024	SCML2|H3-3B|PHC2|CBX8|CBX4|CBX2|H3C13|EED|JARID2|H3C12|RNF2|PCGF6|RBBP4|RING1|RBBP7|ASXL2|UBAP2L|BAP1|PHC3|HDAC2	2490	7215|3701|8549|7205|7211|7197|6383|6637|6581|3709|7227|6335|6377|7225|6361|5595|8441|2933|8547|6339	0.003	GOCC:0031519	0.161979
16	11	COMPARTMENTS		U5 snRNP	0.0244	SNRPD3|PRPF6|SNRPD1|CD2BP2|SNRNP200|SNRPD2|AAR2|EFTUD2|SNRPE|SNRPB|PRPF8	2490	4151|4907|4039|6749|4983|4089|3523|3583|4107|4985|3571	0.003	GOCC:0005682	0.161261
16	11	COMPARTMENTS		Tricarboxylic acid cycle enzyme complex	0.0244	DLD|BCKDHA|IDH3A|BCKDHB|DLST|DBT|OGDHL|SUCLG1|SUCLG2|IDH3B|SUCLA2	2490	5441|5747|5907|5753|5909|4169|5895|4719|5751|5915|5761	0.003	GOCC:0045239	0.161261
11	9	COMPARTMENTS		Retromer complex	0.0259	SNX3|SNX1|VPS26B|VPS35|SNX5|SNX2|TBC1D5|SNX12|SNX6	2490	8265|8105|8259|7877|8263|8253|8803|8261|3653	0.0032	GOCC:0030904	0.15867
37	18	COMPARTMENTS		Cell cortex region	0.026	CLTA|CLASP1|ANLN|CDR2|MYO5B|CTBP2|TCHP|CLASP2|PCLO|ERC1|PHLDB1|DCTN1|PARD3|NUMA1|RACGAP1|UNC13A|UNC13B|GNAI1	2490	3383|5785|4203|10011|7111|3411|6583|8373|8459|5281|10035|2569|9369|2951|2575|8407|4235|6907	0.0032	GOCC:0099738	0.158503
25	14	COMPARTMENTS		Podosome	0.028	ARHGEF5|VCL|PTPN12|PXN|SH3PXD2B|SVIL|SH3PXD2A|SRC|CTTN|FSCN1|DBNL|PALLD|WDR1|ASAP1	2490	4539|4615|6423|5833|8301|5837|6479|2771|6531|5547|7425|6419|6485|2699	0.0035	GOCC:0002102	0.155284
28	15	COMPARTMENTS		ESCRT complex	0.028	CHMP4B|TSG101|CHMP2B|STAM2|CHMP6|VPS37A|MVB12A|HGS|MVB12B|STAM|CHMP7|CHMP1A|SNF8|CHMP2A|UBAP1	2490	7543|4185|7569|4285|7417|5969|7561|4279|7555|2905|7567|7559|7565|7573|7563	0.0035	GOCC:0036452	0.155284
25	14	COMPARTMENTS		Outer mitochondrial membrane protein complex	0.028	MTX2|RMDN3|TOMM70|HSPA9|PDZD8|SAMM50|TOMM20|DNAJC11|IMMT|CHCHD3|TOMM40|MFN1|MTX3|MICOS13	2490	8673|9107|2793|3743|9803|5503|5423|2705|5469|5877|5431|6633|5479|9327	0.0035	GOCC:0098799	0.155284
82	31	COMPARTMENTS		Inclusion body	0.0282	DVL2|STRADB|STUB1|TARDBP|FUS|TRIM37|NBN|SOD1|RANBP2|WDFY3|EEF2|NUP98|CPNE1|ACAA1|BAG5|MAPT|HTT|TPR|BAG3|EPS15|HSPA1B|XRN2|TDP2|ARIH1|SQSTM1|PICALM|KEAP1|RANGAP1|NUP153|POLD1|SNCA	2490	3289|5677|2801|2997|6593|9329|4505|4157|6301|3785|4133|6277|9077|5459|5933|2803|4145|3903|3551|3417|2809|7291|9993|8837|3451|3389|4123|6263|6273|4493|4143	0.0036	GOCC:0016234	0.154975
44	20	COMPARTMENTS		Endoribonuclease complex	0.0285	HSD17B10|AGO2|EIF2AK2|DGCR8|XPO5|EIF2AK3|TRMT10C|HSPA5|ELAC2|DHX9|ATF6|AGO3|LAS1L|NOL9|POP1|RPP30|ERN1|RNH1|DICER1|PRORP	2490	5405|2759|7057|5213|7949|6489|5463|3287|5447|4905|6571|5449|5425|6971|5455|5457|5451|7927|4741|5465	0.0036	GOCC:1902555	0.154516
61	25	COMPARTMENTS		Myosin complex	0.0289	MYH9|MYO5C|MYO5B|MYO1E|LMTK2|DAB2|MYO1D|CARMIL1|MYO9A|MYH10|MYO6|FSCN1|MYO1B|GIPC1|MYO5A|SUN2|MYO10|MYO18A|MYL6|MYL12B|MYO9B|DYNLL2|MYO19|MYH14|MYO1C	2490	3075|7107|7111|7115|10029|3455|7091|9855|10135|3033|7113|5547|9045|5835|3109|7103|7133|7143|6491|6493|4215|2615|10373|7155|3081	0.0037	GOCC:0016459	0.15391
131	44	COMPARTMENTS		Peroxisome	0.0301	ACOT8|TTC1|EHHADH|CAT|PEX1|USP30|PNPLA8|TRIM37|MAP2K2|PRDX5|IDE|SOD1|LONP2|TYSND1|HMGCR|PEX13|MFF|PEX6|CNOT1|IMPDH2|ZADH2|HACL1|MDH2|ACAA1|ATAD1|NBR1|ALDH3A2|FAR1|PEX14|GNPAT|PEX19|ABCD3|ACBD5|VWA8|ECI2|DHRS7B|MGST1|MARF1|HSDL2|PEX5|MAVS|HSD17B4|VIM|DNM1L	2490	7613|2745|4721|7243|5231|2937|9471|9329|6465|6085|8661|4157|7689|7623|6615|7625|6549|7067|7947|7177|9703|6081|5439|5459|8507|3843|6041|7747|7621|7619|7617|7615|9761|10239|4723|7745|7981|9941|4857|7629|7083|5437|4605|6599	0.0038	GOCC:0005777	0.152143
135	45	COMPARTMENTS		Endocytic vesicle membrane	0.0304	VAMP3|WASL|RAB35|LRP1|SNAP23|SCARB1|PIK3C3|VAMP7|VAMP8|PIKFYVE|ATP6V0A1|RAB7A|RAB5A|EGFR|STX4|EPN2|CALR|RAB11FIP1|ATP6V0A2|CAV1|ATP7A|TAP1|PIK3R4|IGF2R|AP2A1|ROR2|HLA-C|HLA-G|CD9|DNM2|TFRC|HLA-A|PIP4P1|TGOLN2|AP2M1|TAPBP|VAMP2|LYN|APPL2|SEC22B|AP2S1|CLTC|AP2B1|LRP2|B2M	2490	2525|3281|4239|8479|3119|4669|3855|3375|3377|6523|9029|3193|3775|3065|3113|3049|4383|2669|9059|3063|6849|9325|3853|4307|3427|3327|4253|4249|4325|6399|3191|4257|8169|4327|3445|8731|3097|6891|8739|2631|3407|3431|3415|3413|4271	0.0039	GOCC:0030666	0.151713
17	11	COMPARTMENTS		RISC complex	0.0327	AGO2|DGCR8|XPO5|LIMD1|SND1|DHX9|AGO3|DCP2|TNRC6A|DICER1|DDX6	2490	2759|5213|7949|3993|2581|4905|5449|7279|7955|4741|5225	0.0042	GOCC:0016442	0.148545
17	11	COMPARTMENTS		DNA replication preinitiation complex	0.0327	MCM5|ORC3|MCM4|GINS1|MCM6|MCM2|GINS4|MCM7|WDHD1|MCM10|MCM3	2490	4511|4399|4501|4431|4499|4479|4451|4517|4471|4445|4503	0.0042	GOCC:0031261	0.148545
17	11	COMPARTMENTS		SMN-Sm protein complex	0.0327	SNRPD3|GEMIN5|SNRPD1|GEMIN2|GEMIN4|SNRPD2|DDX20|SMN1|STRAP|SNRPE|SNRPB	2490	4151|6247|4039|6221|6231|4089|6217|6207|6833|4107|4985	0.0042	GOCC:0034719	0.148545
264	77	COMPARTMENTS		Side of membrane	0.0338	MYH9|CHMP4B|CANX|DSG1|RAB21|SLC7A5|ARL1|MAP2K2|MCAM|IDE|IQGAP1|RAB5A|GNA12|CDK16|FER|GNAQ|TIAM1|GNB2|GNAI2|CALR|BORCS5|P4HB|RASA3|EZR|EEF1A1|PALM|FERMT2|DLG1|RAC1|RPS26|NPHS2|GNAI3|GNAS|PTPN1|AMOT|SRC|PTPN3|ECE1|HLA-C|GNA14|HLA-G|ANXA1|SNX5|GNB1|DNAJA1|SYAP1|EXOC1|TGM3|PKP4|SNX9|G6PD|AKAP5|HLA-A|HM13|THADA|CYTH1|CYLD|BCAP31|GNA13|RACGAP1|TAPBP|KCNAB1|HSPA8|GRAMD1A|SLC38A1|LITAF|RPL27|TNFRSF11A|RP…	2490	3075|7543|6461|4637|9607|3003|8995|6465|3179|8661|3117|3775|9165|7403|8107|3467|3057|2617|5821|4383|10231|4375|9417|3751|2735|10463|6517|4579|3073|5061|7131|6909|7501|6563|3443|2771|9365|8209|4253|8161|4249|7585|8263|6889|2717|8505|3139|9291|4625|8189|4665|3881|4257|8377|8847|2675|2927|4291|4541|2575|8731|8681|2817|9837|4667|9485|4093|3987|5009|9117|9973|5545|3261|7519|3413|6907|9839	0.0044	GOCC:0098552	0.147108
29	15	COMPARTMENTS		Phagophore assembly site	0.0343	RB1CC1|C16orf70|PIK3C3|TRAPPC8|WIPI2|ATG101|NBR1|WDR45|ATG2B|BECN1|ATG2A|ATG9A|ATG13|ZFYVE1|BCAS3	2490	3747|7717|3855|3795|3845|3859|3843|3811|3827|2767|3829|3837|3861|3823|7725	0.0045	GOCC:0000407	0.146471
7	7	COMPARTMENTS		NURF complex	0.0347	HMGXB4|SMARCA5|BPTF|SMARCA1|RBBP4|RBBP7|C17orf49	2490	7013|6325|3931|7025|6377|6361|7027	0.0046	GOCC:0016589	0.145967
12	9	COMPARTMENTS		Methylosome	0.0365	SNRPD3|WDR77|SNRPD1|PRMT5|SNRPD2|SNRPE|PRMT1|SNRPB|CLNS1A	2490	4151|4897|4039|5019|4089|4107|6641|4985|5419	0.0048	GOCC:0034709	0.143771
12	9	COMPARTMENTS		Set1C/COMPASS complex	0.0365	BOD1L1|SETD1A|RBBP5|WDR82|HCFC1|BOD1|ASH2L|WDR5|CXXC1	2490	3901|3973|3971|3963|3347|3955|3967|3969|3975	0.0048	GOCC:0048188	0.143771
15	10	COMPARTMENTS		Brahma complex	0.0408	SMARCC1|SMARCD3|ARID1A|SMARCE1|SMARCA4|SMARCD1|SMARCD2|SMARCC2|ARID1B|ACTB	2490	7029|9021|7675|8667|6371|8865|6591|8855|9023|2763	0.0054	GOCC:0035060	0.138934
15	10	COMPARTMENTS		Prespliceosome	0.0408	SF3A1|SF3A2|LUC7L|U2AF2|SF3B1|LUC7L2|LUC7L3|PRPF40A|SNRPB|SNRNP70	2490	4955|4957|6771|3405|4961|6775|6767|6785|4985|6777	0.0054	GOCC:0071010	0.138934
67	26	COMPARTMENTS		Replication fork	0.0412	RFC2|RPA1|POLD3|DARS1|SUB1|POLA2|CLPX|MRE11|WDHD1|RADX|POLA1|PCNA|RFC3|RFC1|TP53BP1|RFC4|TEX264|RFC5|MCM10|C19orf53|POLD1|UHRF1|POLD2|MCM3|RAD51|DARS2	2490	3697|4519|4489|8325|6343|4523|5025|4475|4471|3957|4507|4533|4535|4529|2983|4531|3765|4527|4445|10331|4493|5117|4497|4503|3917|8313	0.0055	GOCC:0005657	0.13851
53	22	COMPARTMENTS		DNA repair complex	0.0412	MLH1|MSH2|MSH6|DDB2|PALB2|RCOR1|MSH3|XPC|FANCI|PRKDC|RAD23B|XRCC6|BRCA2|TP53BP1|ERCC2|XRCC5|KDM1A|PHF21A|PMS1|BRCA1|POLD1|RAD51	2490	4509|4513|4521|5581|4441|3649|4457|7705|5329|4389|5097|4473|3663|2983|5035|4477|2961|8899|4427|2897|4493|3917	0.0055	GOCC:1990391	0.13851
10	8	COMPARTMENTS		Condensin complex	0.0445	NCAPH|NCAPG|SMC2|RAD21|NCAPD2|SMC4|SMC5|NCAPD3	2490	5165|5159|4417|4439|4421|4443|6543|7037	0.006	GOCC:0000796	0.135164
10	8	COMPARTMENTS		Chaperonin-containing T-complex	0.0445	CCT7|CCT6A|CCT5|CCT8|CCT3|CCT2|TCP1|CCT4	2490	3549|3547|3563|3545|3541|3555|3557|3543	0.006	GOCC:0005832	0.135164
75	28	COMPARTMENTS		Bicellular tight junction	0.0459	SYMPK|APC|UBN1|STRN|RAPGEF2|CXADR|ARHGAP17|MPDZ|MARVELD2|MPP7|MTDH|DLG1|OCLN|TBCD|TJP1|F11R|RAB13|RAP2C|PARD6B|AMOT|POF1B|PARD3|SHROOM2|AMOTL1|CYTH1|TJP2|EPPK1|PATJ	2490	6241|3483|8789|6495|9423|9163|8283|8475|9273|3229|7943|4579|6407|7683|3357|6033|3093|9769|5999|3443|9817|9369|10471|3441|2675|4261|9719|8235	0.0062	GOCC:0005923	0.133819
54	22	COMPARTMENTS		Protein serine/threonine phosphatase complex	0.0482	APC|CALM3|WDR82|ITPR1|PPP2R1A|PPP2R2A|PPP1CA|PPP1CC|PPP4R2|PPP1R15B|SHOC2|PPP1R10|AKAP5|PPP3CA|TFDP3|PPP1R12A|PPP2R2D|NCK1|PPP2R5D|TOX4|PPP1R9B|PPP4R3B	2490	3483|2787|3963|7595|3403|8595|3593|3595|8103|9575|9701|9583|3881|4379|9759|7147|7661|3249|3421|8689|9117|9377	0.0065	GOCC:0008287	0.131695
132	43	COMPARTMENTS		Actin-based cell projection	0.0482	FXR2|SLC7A5|IQGAP2|CXADR|RHOC|ARF6|JAM3|TWF2|ANKS4B|BAIAP2|RAPH1|PLS1|EZR|PALM|NF2|SHTN1|FXR1|SYNE2|MSN|MAP2|DMD|UTRN|SRC|ABI1|PODXL|FSCN1|MYO1B|GAP43|ITGB1|MYO5A|TBC1D10A|FCHSD2|CD44|UNC5C|VEZT|MYO10|EPS8L2|DAG1|LOXHD1|PPP1R9B|EPS8|MYO1C|CDC42	2490	3337|3003|3899|9163|4303|3121|9001|7139|9667|3279|6425|3507|3751|10463|6467|10357|3679|7669|3865|3871|4565|6453|2771|3255|8751|5547|9045|5539|3181|3109|8757|8305|5383|10381|8129|7133|7119|5987|7101|9117|3277|3081|3095	0.0065	GOCC:0098858	0.131695
